# Supplementary material for: Comparative transcriptome analysis of soybean response to bean pyralid larvae
Source: BMC Genomics. 2017 Nov 13;18:871. doi: 10.1186/s12864-017-4256-7 (PMC5683215; doi:10.1186/s12864-017-4256-7)
Supplement: Supplementary file 1 — Total number of DEGs between HRK48 and HRK0. (XLS 163 kb) [file 12864_2017_4256_MOESM1_ESM.xls]

## Sheet: Sheet1
Table S1. Total number of DEGs between HRK48 and HRK0
GeneID	geneLength	Means-HRK0	Means-HRK48	log2Ratio(HRK48/HRK0)	Up-Down-Regulation(HRK48/HRK0)	Probability
Glyma.06G320800.1	1786	0.185	8.79	5.57027	Up	0.881844
Glyma.14G049000.2	1467	0.035	6.445	7.52468	Up	0.936414
Glyma.03G144400.1	767	0.065	8.005	6.94432	Up	0.933142
Glyma.16G095700.5	1273	0.01	2.73	8.09276	Up	0.871027
Glyma.14G023900.4	981	0.01	6.705	9.38909	Up	0.953314
Glyma.15G143600.1	1539	27.925	3.05	-3.19468	Down	0.806795
Glyma.01G228700.1	1496	9.23	275.7	4.90062	Up	0.882976
Glyma.01G181800.1	1972	0.05	11.635	7.86233	Up	0.965386
Glyma.09G010500.1	1143	0.01	3.74	8.54689	Up	0.90846
Glyma.20G070100.1	1602	3.03	33.915	3.48453	Up	0.819414
Glyma.19G246000.13	1655	0.01	5.305	9.05121	Up	0.937962
Glyma.20G124600.2	1217	2.49	0.01	-7.96	Down	0.857777
Glyma.06G248900.1	1786	1.42	24.69	4.11996	Up	0.8393
Glyma.07G139800.1	1724	0.32	7.365	4.52454	Up	0.825219
Glyma.06G163700.1	1226	0.04	3.965	6.63118	Up	0.878757
Glyma.15G199700.1	1041	29.935	473.42	3.98322	Up	0.843357
Glyma.06G319700.1	2068	0.46	16.235	5.14133	Up	0.878688
Glyma.07G020600.2	1363	0.095	6.4	6.074	Up	0.891206
Glyma.16G164400.1	1424	0.07	26.79	8.58012	Up	0.986866
Glyma.01G172600.1	1671	0.415	34.365	6.37168	Up	0.944691
Glyma.20G144800.3	1299	0.01	2.1	7.71425	Up	0.830308
Glyma.18G217000.4	3233	0.01	2.765	8.11114	Up	0.872282
Glyma.16G164200.1	1387	0.06	48.345	9.65419	Up	0.994357
Glyma.10G205800.1	546	0.01	3.75	8.55075	Up	0.908706
Glyma.13G109800.1	1511	0.035	5.97	7.41423	Up	0.929832
Glyma.04G121700.1	2081	0.355	43.96	6.95223	Up	0.96641
Glyma.12G221500.1	1576	0.01	10.335	10.0133	Up	0.971337
Glyma.09G075200.1	1455	0.355	6.955	4.29216	Up	0.810645
Glyma.05G060300.1	7294	4.655	0.025	-7.54071	Down	0.914673
Glyma.12G094900.2	1373	0.01	1.9	7.56986	Up	0.812977
Glyma.09G272300.7	3381	0.01	2.17	7.76155	Up	0.835766
Glyma.10G206900.1	662	0.01	2.29	7.8392	Up	0.844597
Glyma.10G151100.1	400	0.51	10.325	4.3395	Up	0.829438
Glyma.20G237200.2	814	8.83	252.08	4.83532	Up	0.880366
Glyma.01G137700.1	1973	0.07	13.185	7.55733	Up	0.963499
Glyma.U033400.2	2562	0.01	2.375	7.89178	Up	0.850825
Glyma.08G271400.1	1200	7.765	65.755	3.08204	Up	0.80768
Glyma.08G086700.2	1951	0.01	2.405	7.90989	Up	0.852619
Glyma.14G073200.1	877	0.06	4.425	6.20457	Up	0.870997
Glyma.19G099000.2	2047	0.01	2.535	7.98584	Up	0.860434
Glyma.06G302200.1	1977	3.985	33.515	3.07216	Up	0.803369
Glyma.14G087700.2	3343	2.3	0.01	-7.84549	Down	0.845182
Glyma.19G222500.1	1555	2.265	0.01	-7.82337	Down	0.842526
Glyma.01G035100.4	1229	0.01	2.855	8.15735	Up	0.877225
Glyma.06G067000.1	1014	19.99	2.115	-3.24055	Down	0.802414
Glyma.07G098600.1	202	0.01	2.635	8.04166	Up	0.866146
Glyma.18G255200.3	695	0.01	2.85	8.15482	Up	0.876771
Glyma.13G259200.6	1566	2.165	0.01	-7.75822	Down	0.835766
Glyma.13G237000.3	1187	2.185	22.565	3.36838	Up	0.809482
Glyma.16G130000.2	4668	0.01	2.29	7.8392	Up	0.844597
Glyma.03G164300.4	2205	3.82	0.01	-8.57743	Down	0.910692
Glyma.09G142200.1	1675	0.01	3.69	8.52748	Up	0.906904
Glyma.06G276700.1	522	1.81	45.54	4.65307	Up	0.868125
Glyma.20G130500.8	711	4.31	0.01	-8.75154	Down	0.921301
Glyma.05G007100.4	803	622.31	34.49	-4.17338	Down	0.85352
Glyma.08G199800.1	1716	0.355	7.555	4.41154	Up	0.820391
Glyma.08G128100.1	779	0.355	30.395	6.41987	Up	0.945592
Glyma.09G225300.1	2172	2.86	0.01	-8.15987	Down	0.877225
Glyma.01G137500.1	1240	0.465	7.625	4.03543	Up	0.804793
Glyma.01G074600.1	1613	1.45	17.51	3.59405	Up	0.814756
Glyma.15G209800.4	2581	0.015	2.055	7.09803	Up	0.814941
Glyma.08G211000.1	612	0.085	16.605	7.60994	Up	0.96952
Glyma.06G149100.1	936	1.165	24.605	4.40055	Up	0.85131
Glyma.04G112700.4	1801	0.01	2.77	8.11374	Up	0.872783
Glyma.03G249100.1	725	0.01	2.41	7.91289	Up	0.852619
Glyma.10G217200.3	2700	0.01	3.56	8.47573	Up	0.903163
Glyma.08G341300.1	969	0.05	40.3	9.65464	Up	0.993379
Glyma.05G065700.1	1139	0.395	256.64	9.34368	Up	0.99846
Glyma.07G141300.1	676	1.03	44.425	5.43066	Up	0.905049
Glyma.13G161900.3	1778	0.01	3.28	8.35755	Up	0.893978
Glyma.06G024500.1	706	0.01	12.115	10.2426	Up	0.975741
Glyma.02G196500.3	2625	0.01	12.475	10.2848	Up	0.97658
Glyma.09G049500.2	1770	0.01	2.16	7.75489	Up	0.835066
Glyma.07G014500.1	1002	9.93	362.935	5.19177	Up	0.897997
Glyma.20G228900.4	2104	1.035	14.53	3.81133	Up	0.818698
Glyma.17G044300.1	3751	0.22	9.425	5.42092	Up	0.876648
Glyma.10G198200.1	840	0.605	17.715	4.87189	Up	0.867232
Glyma.19G082100.3	4356	0.01	1.775	7.47168	Up	0.800005
Glyma.06G266700.1	815	0.01	2.405	7.90989	Up	0.852619
Glyma.01G145400.2	3784	2.06	0.01	-7.6865	Down	0.827359
Glyma.04G036600.1	859	0.37	23.89	6.01274	Up	0.92636
Glyma.03G180000.1	967	12.76	0.62	-4.36322	Down	0.835905
Glyma.08G200100.1	1122	1.04	95.02	6.51358	Up	0.955077
Glyma.03G238800.2	1495	0.15	9.18	5.93546	Up	0.901276
Glyma.03G113200.1	1401	0.065	17.22	8.04943	Up	0.976256
Glyma.05G124900.1	1995	0.025	29.76	10.2172	Up	0.991169
Glyma.06G126700.3	1636	0.01	2.625	8.03617	Up	0.866146
Glyma.09G091200.4	3012	2.16	0.01	-7.75489	Down	0.835066
Glyma.09G066800.2	968	0.01	2.07	7.69349	Up	0.828075
Glyma.07G122400.3	1005	0.01	2.075	7.69697	Up	0.828075
Glyma.09G216800.6	2082	0.01	2.435	7.92778	Up	0.854729
Glyma.10G221200.3	1717	0.01	1.78	7.47573	Up	0.801144
Glyma.15G156100.1	1892	0.12	20.905	7.44467	Up	0.970274
Glyma.02G109800.1	1496	1.06	13.23	3.64168	Up	0.808643
Glyma.09G040500.1	961	2.78	52.685	4.24424	Up	0.849024
Glyma.07G074400.2	1351	1.17	18.185	3.95817	Up	0.827213
Glyma.12G177200.3	2610	2.765	0.01	-8.11114	Down	0.872282
Glyma.07G193400.1	1665	0.03	5.59	7.54174	Up	0.927784
Glyma.19G172200.2	2048	0.01	21.54	11.0728	Up	0.987397
Glyma.U033400.5	2573	1.785	0.01	-7.47978	Down	0.802291
Glyma.09G094000.1	1952	0.025	4.48	7.48543	Up	0.911093
Glyma.04G074200.2	2019	2.52	0.01	-7.97728	Down	0.859802
Glyma.04G030900.2	870	0.21	4.995	4.57202	Up	0.801136
Glyma.12G073300.1	2386	2.77	0.01	-8.11374	Down	0.872783
Glyma.05G147100.1	1914	1.16	20.75	4.16091	Up	0.836998
Glyma.05G220200.4	668	0.01	4.84	8.91886	Up	0.930917
Glyma.14G183000.2	11661	0.01	4.765	8.89633	Up	0.929701
Glyma.14G004800.1	475	0.01	1.895	7.56605	Up	0.811899
Glyma.15G092400.2	5465	0.01	2.185	7.77149	Up	0.837298
Glyma.20G178300.3	1379	0.01	4.905	8.93811	Up	0.932165
Glyma.11G046900.2	1861	5.87	0.01	-9.19722	Down	0.94503
Glyma.08G337500.2	1612	3.805	0.01	-8.57175	Down	0.910461
Glyma.11G098400.1	1148	113.78	3.545	-5.00432	Down	0.888234
Glyma.20G051500.2	2634	0.01	11.345	10.1478	Up	0.974039
Glyma.11G116600.2	2242	0.01	74.945	12.8716	Up	0.996805
Glyma.02G299500.1	1248	0.46	8.715	4.24379	Up	0.81735
Glyma.12G091900.3	1188	0.01	8.195	9.6786	Up	0.962191
Glyma.15G062500.1	845	23.205	276.4	3.57425	Up	0.827413
Glyma.02G210300.1	898	0.1	9	6.49185	Up	0.923095
Glyma.08G125100.1	1867	1.8	0.01	-7.49185	Down	0.803261
Glyma.06G203300.3	1434	0.01	2.47	7.94837	Up	0.856576
Glyma.07G204400.3	1259	0.01	2.915	8.18735	Up	0.880043
Glyma.06G215700.1	1040	0.01	3.05	8.25267	Up	0.885186
Glyma.09G049300.1	1822	0.03	8.965	8.2232	Up	0.960497
Glyma.13G043800.1	2887	0.36	14.27	5.30884	Up	0.8838
Glyma.06G221900.3	1157	0.01	9.21	9.84706	Up	0.966925
Glyma.01G190600.1	1942	0.025	2.845	6.83036	Up	0.850602
Glyma.07G004300.2	3849	0.01	4.945	8.94983	Up	0.932757
Glyma.18G035100.1	1304	0.34	6.495	4.25572	Up	0.806464
Glyma.03G024000.4	4861	2.055	0.01	-7.68299	Down	0.827228
Glyma.03G226800.3	1704	0.105	7.96	6.24431	Up	0.908298
Glyma.05G201300.1	947	2.635	0.01	-8.04166	Down	0.866146
Glyma.12G192700.2	3273	0.01	2.575	8.00843	Up	0.863259
Glyma.06G050100.5	1104	0.01	6.125	9.25857	Up	0.94777
Glyma.17G092800.1	1150	0.65	17.69	4.76635	Up	0.862381
Glyma.11G238300.1	1918	0.025	2.525	6.65821	Up	0.830616
Glyma.07G056400.3	2574	0.01	7.125	9.47675	Up	0.956193
Glyma.17G256200.4	3839	4.045	0.01	-8.66	Down	0.91592
Glyma.19G104200.1	1026	0.01	3.595	8.48985	Up	0.904087
Glyma.05G169100.1	1479	0.01	2.055	7.68299	Up	0.826551
Glyma.02G228100.3	1849	0.01	20.985	11.0351	Up	0.987012
Glyma.17G060200.1	513	0.01	4.415	8.78627	Up	0.923434
Glyma.17G227500.1	2432	0.01	3.815	8.57554	Up	0.910692
Glyma.12G149100.1	1770	0.075	7.6	6.66297	Up	0.922187
Glyma.12G161400.1	956	0.01	4.27	8.73809	Up	0.920562
Glyma.03G135800.1	1344	0.195	9.3	5.57568	Up	0.885494
Glyma.20G148900.2	1678	1.125	32.81	4.86614	Up	0.875577
Glyma.08G042100.1	1374	0.035	6.37	7.50779	Up	0.935429
Glyma.14G141800.3	2470	0.01	2.03	7.66534	Up	0.824788
Glyma.17G258200.2	798	0.01	4.02	8.65105	Up	0.915281
Glyma.10G050800.1	1493	0.01	8	9.64386	Up	0.961197
Glyma.03G041800.2	823	0.01	3.54	8.46761	Up	0.902555
Glyma.08G070000.1	1499	2.26	36.415	4.01014	Up	0.839747
Glyma.09G041500.1	1180	2.52	32.335	3.6816	Up	0.823971
Glyma.01G169200.1	1998	0.58	11.76	4.34169	Up	0.833841
Glyma.09G032100.1	1517	0.035	3.175	6.50326	Up	0.851665
Glyma.07G021300.1	2186	0.435	10.325	4.56898	Up	0.838738
Glyma.06G191200.3	2631	3.265	0.01	-8.35094	Down	0.893385
Glyma.06G029000.8	1099	2.91	0.01	-8.18488	Down	0.879604
Glyma.01G204800.1	1185	0.01	4.375	8.77314	Up	0.922764
Glyma.19G211600.1	657	0.86	26.315	4.9354	Up	0.875562
Glyma.19G076800.1	1898	0.03	15.315	8.99577	Up	0.97989
Glyma.07G051300.6	1361	0.39	8.385	4.42626	Up	0.824795
Glyma.17G244200.1	1663	0.01	2.76	8.10852	Up	0.872282
Glyma.17G030000.1	1005	0.54	13.88	4.6839	Up	0.852373
Glyma.02G021900.2	3136	0.01	2.535	7.98584	Up	0.861011
Glyma.09G022400.1	1409	0.47	13.195	4.81119	Up	0.858524
Glyma.09G053700.1	2318	0.01	2.86	8.15987	Up	0.877225
Glyma.08G171400.2	569	0.01	2.835	8.1472	Up	0.876278
Glyma.15G099700.4	1760	0.01	2.36	7.88264	Up	0.849401
Glyma.19G119400.1	1224	0.01	1.805	7.49586	Up	0.804278
Glyma.09G037100.1	1401	0.01	2.12	7.72792	Up	0.831901
Glyma.08G257300.1	1312	0.07	3.1	5.46877	Up	0.803015
Glyma.04G222100.1	1169	112.375	15.35	-2.87201	Down	0.802268
Glyma.10G248900.1	762	2.975	50.02	4.07154	Up	0.842033
Glyma.01G195300.1	1017	0.05	4.65	6.53916	Up	0.888073
Glyma.19G222000.2	2052	0.01	3.06	8.25739	Up	0.885571
Glyma.16G017500.1	1306	0.07	7.77	6.79442	Up	0.927461
Glyma.17G212200.1	1046	37.67	2.955	-3.67219	Down	0.825172
Glyma.16G054400.1	1133	0.12	4.79	5.31892	Up	0.83639
Glyma.07G125500.1	1002	11.035	158.78	3.84687	Up	0.838399
Glyma.04G216900.1	917	0.995	14.835	3.89816	Up	0.819768
Glyma.01G019400.3	1689	0.01	3.075	8.26444	Up	0.88594
Glyma.01G021000.1	1488	0.01	9.33	9.86573	Up	0.96741
Glyma.13G285300.3	1868	3.265	117.77	5.17275	Up	0.896326
Glyma.07G073800.2	1355	9.775	119.865	3.61617	Up	0.829961
Glyma.12G091900.6	1357	4.985	0.02	-7.96145	Down	0.92676
Glyma.06G087900.2	1496	0.01	1.92	7.58496	Up	0.814994
Glyma.01G004200.4	1038	0.01	5.425	9.08348	Up	0.939748
Glyma.09G277800.1	1299	0.41	17.52	5.41724	Up	0.892785
Glyma.20G177900.4	1963	0.01	3.33	8.37938	Up	0.895772
Glyma.03G065300.1	234	2.09	0.01	-7.70736	Down	0.829684
Glyma.07G168500.1	1403	17.52	175.965	3.32821	Up	0.820953
Glyma.19G197100.1	1166	0.19	4.84	4.67094	Up	0.804062
Glyma.08G110300.1	1496	0.01	3.95	8.62571	Up	0.913887
Glyma.12G059100.1	1403	5.165	71.37	3.78848	Up	0.832679
Glyma.18G136900.4	2011	0.01	3.315	8.37287	Up	0.895456
Glyma.02G128000.2	1860	0.01	3.215	8.32867	Up	0.891899
Glyma.03G235900.1	207	2.8	0.01	-8.12928	Down	0.874322
Glyma.10G184700.1	656	0.79	304.93	8.59241	Up	0.996197
Glyma.05G052600.3	857	38.55	0.01	-11.9125	Down	0.993541
Glyma.02G307300.1	1267	1.89	63.135	5.06198	Up	0.888342
Glyma.10G243200.1	1890	0.01	5.19	9.01959	Up	0.936461
Glyma.20G105300.5	1804	0.01	3.21	8.32643	Up	0.891468
Glyma.16G141200.3	1283	6.135	0.14	-5.45356	Down	0.858555
Glyma.15G264200.1	1328	0.555	15.45	4.79898	Up	0.85991
Glyma.08G179600.1	1573	9.135	101.405	3.47258	Up	0.824834
Glyma.02G037100.4	2605	0.01	1.86	7.53916	Up	0.809051
Glyma.17G242400.2	1410	1.75	19.965	3.51205	Up	0.812785
Glyma.02G303500.4	1370	0.03	6.25	7.70275	Up	0.937769
Glyma.07G212400.1	1031	4.135	0.14	-4.88439	Down	0.801914
Glyma.07G048900.1	1425	12.14	137.19	3.49833	Up	0.825835
Glyma.03G147900.1	1412	3.22	185.895	5.85128	Up	0.928877
Glyma.11G070600.1	1434	8.335	101.39	3.60459	Up	0.829445
Glyma.13G030300.1	2927	1.29	76.97	5.89885	Up	0.929162
Glyma.01G108200.1	1940	0.05	2.87	5.84298	Up	0.812669
Glyma.09G093000.2	2505	1.065	31.025	4.86451	Up	0.875008
Glyma.08G128900.1	3401	0.1	3.57	5.15785	Up	0.801629
Glyma.05G190100.1	1207	0.105	4	5.25154	Up	0.818921
Glyma.07G139300.1	1253	6.785	56.335	3.05361	Up	0.806795
Glyma.10G151000.2	909	9.305	215.445	4.53317	Up	0.867547
Glyma.02G156800.1	2448	0.23	30.615	7.05646	Up	0.966471
Glyma.U022000.3	3752	0.01	3.25	8.3443	Up	0.893016
Glyma.04G033900.3	1225	0.01	2.14	7.74147	Up	0.833518
Glyma.13G178200.1	3581	0.01	1.835	7.51964	Up	0.806064
Glyma.15G223900.1	1532	0.01	6.135	9.26092	Up	0.94777
Glyma.06G036700.1	855	0.01	18.965	10.8891	Up	0.985411
Glyma.18G231400.1	529	0.465	124.255	8.06186	Up	0.990846
Glyma.12G190800.2	1606	0.01	5.76	9.16993	Up	0.943651
Glyma.01G144700.1	1073	0.59	8.955	3.92391	Up	0.807426
Glyma.07G243600.2	823	0.975	13.24	3.76336	Up	0.812908
Glyma.03G120000.4	2360	0.01	1.875	7.55075	Up	0.809952
Glyma.04G068500.2	1413	2.63	0.01	-8.03892	Down	0.866146
Glyma.08G115300.1	627	2.2	21.895	3.31503	Up	0.808689
Glyma.07G083900.2	1114	0.01	3.565	8.47776	Up	0.903555
Glyma.19G047400.9	1248	0.01	2.845	8.15228	Up	0.876771
Glyma.02G309300.1	2385	0.34	9.675	4.83066	Up	0.849216
Glyma.06G275900.1	1456	0.065	4.815	6.21095	Up	0.878041
Glyma.01G166000.1	1365	14.09	118.225	3.06879	Up	0.809636
Glyma.04G121100.4	2962	0.01	2.095	7.71081	Up	0.829684
Glyma.17G005100.5	1274	0.025	4.205	7.39403	Up	0.904202
Glyma.06G122600.4	1513	0.01	2.905	8.18239	Up	0.879604
Glyma.09G158200.3	1416	2.07	0.01	-7.69349	Down	0.828075
Glyma.18G061100.3	2132	0.01	42.46	12.0519	Up	0.994264
Glyma.02G129400.1	252	0.01	3.035	8.24555	Up	0.884755
Glyma.13G173500.1	2117	21.755	294.065	3.75672	Up	0.835651
Glyma.20G205700.1	621	0.01	10.21	9.99577	Up	0.970806
Glyma.17G159600.1	1242	0.68	17.94	4.7215	Up	0.860149
Glyma.05G137800.1	1249	0.01	3.135	8.29232	Up	0.888373
Glyma.10G008600.1	433	0.01	5.285	9.04576	Up	0.93787
Glyma.07G054000.1	1451	0.06	3.155	5.71653	Up	0.817019
Glyma.10G010100.1	845	0.49	11.005	4.48923	Up	0.838161
Glyma.04G156000.4	1928	0.01	1.815	7.50383	Up	0.804278
Glyma.08G235300.1	1242	0.01	13.225	10.3691	Up	0.977989
Glyma.13G092400.1	328	0.83	12.065	3.86157	Up	0.814302
Glyma.19G257200.3	1864	0.01	2.05	7.67948	Up	0.826551
Glyma.12G051900.2	1471	1.98	0.01	-7.62936	Down	0.820184
Glyma.03G132700.1	1389	0.955	120.435	6.97854	Up	0.970682
Glyma.03G226000.2	1461	0.065	9.67	7.21693	Up	0.947786
Glyma.12G100500.1	2503	0.01	4.635	8.85643	Up	0.927237
Glyma.05G022100.1	1917	0.09	11.26	6.96707	Up	0.946331
Glyma.08G171000.1	478	23.86	1.4	-4.0911	Down	0.838753
Glyma.04G236100.5	2474	0.01	2.35	7.87652	Up	0.848616
Glyma.11G051800.1	1762	0.665	56.985	6.42108	Up	0.94961
Glyma.11G057900.1	1570	0.01	2.005	7.64746	Up	0.822124
Glyma.03G173700.1	981	0.05	7.525	7.23362	Up	0.937893
Glyma.16G170100.1	988	9.285	644.625	6.11741	Up	0.94195
Glyma.18G228600.1	794	0.635	10.02	3.97998	Up	0.812138
Glyma.15G254000.1	1418	0.19	12.015	5.98269	Up	0.912286
Glyma.18G285800.1	1224	4.955	217.35	5.45499	Up	0.909784
Glyma.11G062600.1	1969	0.065	5.825	6.48567	Up	0.902039
Glyma.10G046900.3	1281	0.01	2.295	7.84235	Up	0.845151
Glyma.08G038200.9	2477	0.01	2.75	8.10329	Up	0.871913
Glyma.01G004800.1	3252	0.01	1.895	7.56605	Up	0.811899
Glyma.20G168600.1	740	0.01	2.735	8.0954	Up	0.871466
Glyma.01G006200.1	322	19.295	140.375	2.86299	Up	0.802561
Glyma.16G164800.1	2257	0.01	2.165	7.75822	Up	0.835766
Glyma.08G305000.1	552	0.01	2.74	8.09803	Up	0.871466
Glyma.17G237600.1	652	0.075	3.585	5.57894	Up	0.824872
Glyma.14G005700.1	906	3.835	78.24	4.35061	Up	0.856476
Glyma.08G262900.1	1601	2.73	0.01	-8.09276	Down	0.871027
Glyma.18G231300.2	2007	7.86	0.465	-4.07923	Down	0.806187
Glyma.09G269600.1	1503	0.655	41.575	5.98808	Up	0.930917
Glyma.15G172800.1	1019	0.01	3.735	8.54496	Up	0.908436
Glyma.10G170900.1	822	0.11	3.79	5.10662	Up	0.805471
Glyma.08G125100.2	1870	0.01	2.09	7.70736	Up	0.829684
Glyma.13G216100.2	2011	0.085	7.705	6.50219	Up	0.916836
Glyma.11G113900.2	806	15.25	0.37	-5.36514	Down	0.888581
Glyma.15G203500.1	1749	0.37	79.84	7.75344	Up	0.985996
Glyma.15G186300.1	1752	0.01	4.93	8.94544	Up	0.93248
Glyma.17G258200.1	749	16.83	391.985	4.54169	Up	0.868148
Glyma.12G215000.1	764	0.065	3.795	5.86752	Up	0.843581
Glyma.15G001100.1	1486	0.01	1.82	7.50779	Up	0.805186
Glyma.09G092700.1	2835	0.02	3.4	7.40939	Up	0.884878
Glyma.11G105800.1	889	0.31	6.02	4.27942	Up	0.801798
Glyma.13G237000.1	868	96.65	767.485	2.9893	Up	0.805994
Glyma.03G140900.3	2949	2.735	0.01	-8.0954	Down	0.871466
Glyma.13G363300.1	741	0.01	3.095	8.2738	Up	0.886764
Glyma.06G170700.1	2389	3.02	36.73	3.60434	Up	0.82468
Glyma.07G197200.2	2424	0.13	7.71	5.89015	Up	0.891861
Glyma.11G197300.1	1935	0.12	13.025	6.76211	Up	0.943544
Glyma.07G004300.4	986	0.01	6.295	9.29806	Up	0.949526
Glyma.08G109000.1	2834	0.01	2.04	7.67243	Up	0.825619
Glyma.12G237700.2	1264	2.46	0.01	-7.94251	Down	0.855891
Glyma.05G126800.1	1964	0.01	1.905	7.57365	Up	0.812977
Glyma.17G036300.1	1055	0.34	7.915	4.54098	Up	0.828306
Glyma.15G026400.1	2981	5.205	81.045	3.96075	Up	0.840409
Glyma.01G135200.1	2000	0.37	10.99	4.89252	Up	0.856268
Glyma.08G224300.2	678	0.01	7.535	9.55746	Up	0.958564
Glyma.14G052200.2	715	0.01	2.31	7.85175	Up	0.845813
Glyma.13G278000.1	574	0.01	358.58	15.13	Up	0.9996
Glyma.17G055200.2	1471	3.55	0.01	-8.47168	Down	0.902901
Glyma.01G149300.5	1924	0.01	4.525	8.82177	Up	0.925567
Glyma.07G243500.1	916	0.575	14.675	4.67365	Up	0.853651
Glyma.04G035000.1	2191	0.39	24.795	5.99043	Up	0.926106
Glyma.11G180800.1	1093	0.125	10.25	6.35755	Up	0.923041
Glyma.06G270400.1	2046	0.125	29.335	7.87455	Up	0.981777
Glyma.06G081800.3	2498	2.675	0.01	-8.0634	Down	0.868109
Glyma.08G220500.1	2260	0.19	8.82	5.53671	Up	0.880459
Glyma.09G080100.1	1224	0.01	7.62	9.57365	Up	0.959119
Glyma.12G092600.1	810	0.06	7.615	6.98774	Up	0.932396
Glyma.20G168500.2	1893	0.03	2.7	6.49185	Up	0.833033
Glyma.07G052400.2	769	0.01	2.4	7.90689	Up	0.852057
Glyma.18G193400.1	2215	0.645	29.76	5.52793	Up	0.90665
Glyma.08G028200.1	2076	3.35	0.01	-8.38802	Down	0.896472
Glyma.15G167500.4	3762	0.01	2.835	8.1472	Up	0.876278
Glyma.09G147400.2	2037	0.01	5.335	9.05934	Up	0.938639
Glyma.10G139700.1	1114	8.195	0.53	-3.95068	Down	0.803993
Glyma.08G140600.1	2270	2.66	34.435	3.69438	Up	0.82461
Glyma.15G159000.4	2644	0.01	2.18	7.76818	Up	0.836428
Glyma.11G046900.6	1621	1.44	18.82	3.70813	Up	0.820099
Glyma.07G034800.1	3269	1.935	51.4	4.73136	Up	0.871258
Glyma.11G042800.3	1420	0.01	2.14	7.74147	Up	0.833518
Glyma.13G352400.2	1449	0.01	4.025	8.65284	Up	0.915512
Glyma.20G105300.1	2327	0.01	2.34	7.87036	Up	0.847946
Glyma.11G121100.4	1970	14.415	0.43	-5.06709	Down	0.872159
Glyma.18G294300.1	1862	0.01	2.045	7.67596	Up	0.826551
Glyma.18G061100.1	2246	0.01	66.895	12.7077	Up	0.996289
Glyma.17G030200.1	947	17.91	499.735	4.80233	Up	0.878572
Glyma.19G135100.1	2154	2.36	0.025	-6.56071	Down	0.817497
Glyma.13G220000.2	5753	0.01	6.77	9.40301	Up	0.953652
Glyma.13G279900.1	1490	0.175	25.87	7.20778	Up	0.968226
Glyma.06G234700.1	1087	0.125	5.155	5.36597	Up	0.843804
Glyma.02G021600.1	1653	2.05	23.1	3.4942	Up	0.814987
Glyma.U034900.1	243	0.01	3.19	8.31741	Up	0.890829
Glyma.02G083600.1	216	2.66	90.45	5.08762	Up	0.891684
Glyma.19G182900.2	603	0.01	2.96	8.20945	Up	0.881629
Glyma.14G038100.1	237	2.1	0.01	-7.71425	Down	0.830308
Glyma.02G095700.2	1157	2.725	25.905	3.2489	Up	0.806395
Glyma.15G238600.1	1433	72.12	5.585	-3.69077	Down	0.828791
Glyma.15G142400.1	1383	0.19	52.495	8.11004	Up	0.988352
Glyma.17G060900.2	821	1.8	0.01	-7.49185	Down	0.803261
Glyma.18G052600.1	747	34.755	461.515	3.73109	Up	0.835812
Glyma.14G081300.1	1603	0.085	11.93	7.13292	Up	0.952066
Glyma.12G019900.1	1693	0.51	8.09	3.98757	Up	0.8036
Glyma.15G160700.2	2118	0.01	2.48	7.9542	Up	0.857192
Glyma.03G215000.1	649	0.08	9.32	6.86419	Up	0.936515
Glyma.04G039900.1	1572	0.01	5.105	8.99577	Up	0.935252
Glyma.17G039800.6	1522	0.01	2.685	8.06878	Up	0.868533
Glyma.08G082600.2	3558	1.82	0.01	-7.50779	Down	0.805186
Glyma.19G009100.2	1446	5.075	50.71	3.32079	Up	0.817012
Glyma.06G075800.8	1674	0.01	2.045	7.67596	Up	0.826551
Glyma.07G083000.1	2035	0.79	10.545	3.73856	Up	0.805964
Glyma.05G199000.5	2145	0.065	3.525	5.76104	Up	0.831155
Glyma.15G015600.6	1484	0.01	3.225	8.33316	Up	0.892192
Glyma.08G179700.1	1278	0.515	22.625	5.4572	Up	0.900083
Glyma.15G186100.2	915	0.25	7.25	4.85798	Up	0.839931
Glyma.05G131800.4	3076	2.185	0.01	-7.77149	Down	0.837298
Glyma.01G211800.1	1577	0.01	4.7	8.87652	Up	0.928431
Glyma.12G234800.1	989	2.3	172.38	6.22781	Up	0.945876
Glyma.03G010200.1	1087	0.01	1.815	7.50383	Up	0.804278
Glyma.07G125600.1	1045	1.175	20.035	4.09179	Up	0.83619
Glyma.19G257300.1	743	0.185	7.72	5.383	Up	0.866939
Glyma.12G224300.1	1431	4.18	34.19	3.032	Up	0.803115
Glyma.14G005800.4	3507	0.01	4.245	8.72962	Up	0.920193
Glyma.16G145600.1	2456	0.02	3.51	7.45533	Up	0.889043
Glyma.15G271900.3	1821	0.93	12.91	3.79511	Up	0.812469
Glyma.02G233800.1	1211	0.01	2.415	7.91588	Up	0.853381
Glyma.20G008400.1	499	0.195	7.14	5.19438	Up	0.85449
Glyma.11G170300.1	2254	0.515	97.2	7.56024	Up	0.983024
Glyma.08G118700.1	923	0.445	13.585	4.93207	Up	0.864052
Glyma.15G232200.1	712	0.135	6.615	5.61471	Up	0.872267
Glyma.12G167400.1	973	0.605	11.025	4.1877	Up	0.826119
Glyma.01G111300.2	3309	0.01	1.8	7.49185	Up	0.803261
Glyma.07G083900.1	1277	2.255	44.505	4.30277	Up	0.851218
Glyma.18G220600.1	1421	2.44	38.105	3.96503	Up	0.836644
Glyma.16G212400.1	892	0.1	95.685	9.90215	Up	0.997151
Glyma.08G277000.1	2628	0.705	24.96	5.14585	Up	0.885478
Glyma.08G103400.3	1959	0.01	4.45	8.79766	Up	0.923988
Glyma.17G061800.1	3420	0.91	11.53	3.66338	Up	0.805225
Glyma.13G361900.1	4677	6.925	58.965	3.08997	Up	0.807388
Glyma.10G232600.2	2092	0.01	2.805	8.13186	Up	0.874792
Glyma.20G020300.4	1314	0.01	1.785	7.47978	Up	0.801144
Glyma.20G204500.2	2479	0.505	8.82	4.12642	Up	0.814517
Glyma.15G072400.1	1372	1.525	20.355	3.7385	Up	0.8217
Glyma.02G066700.6	3403	1.945	0.01	-7.60363	Down	0.816788
Glyma.09G234800.2	1438	0.01	2.77	8.11374	Up	0.872783
Glyma.08G213000.2	1189	0.01	4.385	8.77643	Up	0.922903
Glyma.15G206800.1	1461	0.01	4.135	8.69174	Up	0.917614
Glyma.07G253900.1	2605	0.01	2.535	7.98584	Up	0.861011
Glyma.06G167500.1	573	0.01	2.285	7.83605	Up	0.844597
Glyma.06G208900.4	4307	0.01	2.02	7.65821	Up	0.823887
Glyma.09G281800.1	1429	0.15	5.82	5.27798	Up	0.846737
Glyma.08G110500.1	1421	1.015	35.56	5.1307	Up	0.889051
Glyma.18G259400.1	785	0.935	13.1	3.80846	Up	0.816072
Glyma.15G125200.3	1548	0.01	1.925	7.58871	Up	0.814994
Glyma.08G341700.1	835	6.365	109.275	4.10166	Up	0.848362
Glyma.12G066700.3	530	5.27	0.01	-9.04166	Down	0.937569
Glyma.18G094600.1	827	0.39	18.48	5.56635	Up	0.9018
Glyma.13G186600.2	1850	0.02	4.99	7.9629	Up	0.92676
Glyma.16G207900.3	2828	0.01	2.365	7.8857	Up	0.850071
Glyma.08G010400.1	772	0.01	6.165	9.26796	Up	0.948132
Glyma.09G000600.1	1862	0.01	2.485	7.9571	Up	0.857777
Glyma.14G177900.1	1507	1.965	0.01	-7.61839	Down	0.81849
Glyma.07G243500.2	895	17.27	1154.98	6.06346	Up	0.939479
Glyma.06G182100.2	3119	5.41	0.11	-5.62005	Down	0.859771
Glyma.15G210300.1	2577	2.56	0.01	-8	Down	0.862212
Glyma.03G122100.4	1709	6.71	0.01	-9.39017	Down	0.953314
Glyma.03G247000.2	1698	0.01	2.495	7.9629	Up	0.858355
Glyma.13G319200.2	807	1.865	0.01	-7.54303	Down	0.809782
Glyma.20G051300.1	228	0.01	2.3	7.84549	Up	0.845182
Glyma.07G049400.5	2677	0.01	3.75	8.55075	Up	0.908706
Glyma.10G070200.1	1763	0.055	5.4	6.61738	Up	0.901985
Glyma.06G235500.5	2079	0.01	2.155	7.75154	Up	0.835066
Glyma.10G186800.1	1085	0.09	5.675	5.97855	Up	0.880027
Glyma.13G089600.4	2723	2.42	0.01	-7.91886	Down	0.853381
Glyma.10G041500.2	1505	2.325	0.01	-7.86109	Down	0.847338
Glyma.17G030100.1	867	11.785	126.53	3.42446	Up	0.820953
Glyma.13G138300.1	1470	0.09	24.775	8.10474	Up	0.982393
Glyma.04G202500.1	814	0.01	1.945	7.60363	Up	0.816788
Glyma.08G244800.1	1928	0.16	5.92	5.20945	Up	0.845698
Glyma.15G128800.1	1455	0.09	4.155	5.52878	Up	0.835166
Glyma.08G092400.4	1299	0.01	2.235	7.80413	Up	0.840871
Glyma.02G209000.1	1413	32.93	2.64	-3.64079	Down	0.823964
Glyma.03G068200.1	927	0.055	3.705	6.0739	Up	0.850664
Glyma.18G211000.1	1261	0.745	27.2	5.19022	Up	0.888504
Glyma.17G164200.1	903	0.01	1.785	7.47978	Up	0.801144
Glyma.07G122300.1	1238	1.91	0.01	-7.57743	Down	0.814017
Glyma.18G061100.2	2103	0.885	37.03	5.38687	Up	0.90217
Glyma.07G063900.1	460	0.01	4.585	8.84078	Up	0.926491
Glyma.05G066700.1	1646	0.01	2.325	7.86109	Up	0.847338
Glyma.19G138700.1	3931	1.99	0.01	-7.63662	Down	0.821084
Glyma.10G291400.1	1494	0.01	2.72	8.08746	Up	0.870581
Glyma.08G214300.2	2497	0.01	4.27	8.73809	Up	0.920562
Glyma.01G005100.1	1465	0.01	5.495	9.10198	Up	0.940641
Glyma.04G050300.1	1876	1	25.025	4.6453	Up	0.862643
Glyma.13G092500.1	2492	1.255	15.145	3.59308	Up	0.811746
Glyma.19G094100.1	1111	2.185	22.845	3.38617	Up	0.809882
Glyma.12G220400.1	3009	3.545	0.01	-8.46964	Down	0.902901
Glyma.19G101100.2	2343	0.01	11.035	10.1079	Up	0.973339
Glyma.19G258300.2	998	0.01	3.625	8.50184	Up	0.905272
Glyma.08G235400.1	1025	0.355	251.64	9.46933	Up	0.998622
Glyma.15G062400.1	907	40.925	549.7	3.74759	Up	0.835974
Glyma.13G165200.3	544	14.995	0.01	-10.5503	Down	0.980976
Glyma.02G207800.2	2333	0.01	1.825	7.51175	Up	0.805933
Glyma.10G184600.1	735	0.635	585.815	9.84947	Up	0.999446
Glyma.12G094100.1	1496	0.175	4.725	4.75489	Up	0.807457
Glyma.17G140400.1	946	4.42	53.605	3.60025	Up	0.827036
Glyma.06G276500.1	279	2.865	43.705	3.93119	Up	0.837491
Glyma.15G060000.2	2102	0.01	2.565	8.00282	Up	0.862697
Glyma.10G172700.1	1653	1.39	90.36	6.02253	Up	0.935914
Glyma.10G276300.1	1174	0.01	2.495	7.9629	Up	0.858355
Glyma.01G006000.1	1085	2.21	31.15	3.81711	Up	0.830931
Glyma.10G289900.1	1296	0.01	2.495	7.9629	Up	0.858355
Glyma.08G307500.1	492	0.01	4.845	8.92035	Up	0.93111
Glyma.16G007700.1	1202	149.565	9.655	-3.95335	Down	0.841941
Glyma.11G068300.3	3128	0.01	2.17	7.76155	Up	0.835766
Glyma.08G363600.2	1833	0.01	4.525	8.82177	Up	0.92539
Glyma.01G204200.4	1361	0.01	3.36	8.39232	Up	0.896765
Glyma.16G136600.3	4624	0.01	2.3	7.84549	Up	0.845182
Glyma.19G204400.3	1273	0.01	3.295	8.36413	Up	0.894625
Glyma.13G238800.2	1993	0.01	2.55	7.99435	Up	0.861511
Glyma.01G134600.4	1394	0.29	11.41	5.2981	Up	0.878172
Glyma.12G054200.1	2020	0.01	2.675	8.0634	Up	0.868109
Glyma.02G148200.1	1676	0.805	50.635	5.975	Up	0.931887
Glyma.13G206500.2	1690	0.01	3.2	8.32193	Up	0.891168
Glyma.03G143700.1	1900	0.755	25.29	5.06595	Up	0.881721
Glyma.14G160300.1	570	0.01	1.785	7.47978	Up	0.801144
Glyma.18G231700.1	510	0.485	84.635	7.44713	Up	0.980606
Glyma.02G239100.1	1102	0.045	6.01	7.0613	Up	0.922179
Glyma.12G030800.11	1232	0.01	2.385	7.89785	Up	0.851418
Glyma.17G147500.1	1135	0.315	334.905	10.0542	Up	0.999307
Glyma.07G074400.3	1239	0.43	24.415	5.82729	Up	0.918938
Glyma.18G267800.1	1347	0.925	18.845	4.34858	Up	0.844304
Glyma.08G307200.1	1410	6.86	0.225	-4.93021	Down	0.839762
Glyma.16G175200.1	1610	11.55	81.855	2.82518	Up	0.800651
Glyma.U027300.1	2149	0.08	24.765	8.27409	Up	0.983986
Glyma.09G268900.4	1624	0.01	2.105	7.71768	Up	0.831147
Glyma.20G169200.1	1364	6.58	133.915	4.34709	Up	0.857839
Glyma.02G018700.1	1916	1.89	28.835	3.93136	Up	0.833818
Glyma.13G201200.3	2034	0.085	3.4	5.32193	Up	0.806341
Glyma.02G213700.1	1441	0.545	12.395	4.50736	Up	0.841402
Glyma.06G303100.1	897	0.1	3.85	5.26679	Up	0.815264
Glyma.11G162100.1	1292	0.01	2.15	7.74819	Up	0.834288
Glyma.13G346700.1	1110	5.175	123.43	4.57599	Up	0.869203
Glyma.04G220600.1	1273	0.665	35.15	5.72403	Up	0.916497
Glyma.01G008400.1	1524	0.01	1.935	7.59619	Up	0.815949
Glyma.12G222400.1	1332	7.52	109.88	3.86905	Up	0.837683
Glyma.10G175400.2	615	2.23	0.01	-7.8009	Down	0.840262
Glyma.15G108800.3	2488	5.515	0.23	-4.58366	Down	0.81113
Glyma.10G186000.1	1228	1.85	27.725	3.90559	Up	0.833202
Glyma.04G111500.2	786	0.01	4.59	8.84235	Up	0.926491
Glyma.18G205300.2	932	0.055	5.435	6.6267	Up	0.902847
Glyma.14G220100.1	1092	0.01	2.365	7.8857	Up	0.850071
Glyma.09G126200.1	879	0.215	7.37	5.09926	Up	0.851788
Glyma.04G123900.3	3345	0.01	9.04	9.82018	Up	0.966148
Glyma.06G303200.1	2603	0.01	3.965	8.63118	Up	0.914188
Glyma.08G131400.3	2444	9.06	0.33	-4.77897	Down	0.844327
Glyma.08G108900.3	1884	0.01	7.33	9.51767	Up	0.957394
Glyma.03G081700.2	1040	2.075	0.01	-7.69697	Down	0.828899
Glyma.01G223400.1	2935	0.01	1.965	7.61839	Up	0.81849
Glyma.07G038500.1	1142	162.7	6.92	-4.5553	Down	0.867162
Glyma.09G037100.2	1279	0.105	20.475	7.60733	Up	0.973185
Glyma.18G231500.1	691	1.22	255.23	7.70877	Up	0.987589
Glyma.15G052700.1	1267	0.175	18.545	6.72753	Up	0.950149
Glyma.05G045400.1	605	0.01	1.825	7.51175	Up	0.805933
Glyma.10G296900.2	3168	0.01	2.68	8.06609	Up	0.868533
Glyma.20G205100.1	1895	2.415	0.01	-7.91588	Down	0.853381
Glyma.19G145200.1	1432	0.065	10.58	7.34668	Up	0.953699
Glyma.16G093800.6	6822	1.865	0.01	-7.54303	Down	0.809782
Glyma.07G243900.1	946	2.585	30.475	3.55939	Up	0.818906
Glyma.12G174400.2	2579	2.37	0.01	-7.88874	Down	0.850071
Glyma.13G222600.1	1285	0.075	3.63	5.59694	Up	0.826027
Glyma.05G204000.7	955	0.01	7.825	9.61195	Up	0.960297
Glyma.10G292200.1	1115	0.38	27.69	6.18722	Up	0.935929
Glyma.19G144700.1	2249	0.545	11.685	4.42226	Up	0.836782
Glyma.03G239800.2	1933	2.085	0.01	-7.7039	Down	0.829545
Glyma.11G048900.1	1851	3.805	0.01	-8.57175	Down	0.910461
Glyma.05G105700.5	1787	2.545	0.01	-7.99152	Down	0.861511
Glyma.16G170000.1	861	2.71	211.425	6.28571	Up	0.948386
Glyma.14G039900.2	2235	0.045	5.07	6.81592	Up	0.903963
Glyma.04G201900.1	1334	0.04	3.785	6.56415	Up	0.871882
Glyma.14G081600.1	1361	1.775	0.01	-7.47168	Down	0.800005
Glyma.09G063300.1	1618	0.185	8.155	5.46209	Up	0.874038
Glyma.06G143000.1	1196	13.135	106.185	3.01509	Up	0.808766
Glyma.11G070500.1	1525	0.515	31.015	5.91225	Up	0.924974
Glyma.18G022700.1	477	10.26	87.155	3.08655	Up	0.809035
Glyma.11G213200.2	976	0.01	2.64	8.04439	Up	0.866577
Glyma.17G022900.3	1200	0.01	3.33	8.37938	Up	0.895772
Glyma.20G099100.1	897	0.01	2.005	7.64746	Up	0.822124
Glyma.06G220800.1	757	0.31	121.405	8.61334	Up	0.99488
Glyma.06G119600.1	171	0.01	2.03	7.66534	Up	0.824788
Glyma.05G016700.6	2387	0.02	8.12	8.66534	Up	0.95928
Glyma.19G255300.2	2701	0.01	8.7	9.76487	Up	0.9647
Glyma.06G218100.3	1746	0.01	2.845	8.15228	Up	0.876771
Glyma.11G226400.2	1255	0.01	4.395	8.77972	Up	0.922903
Glyma.08G152500.1	1886	3.455	27.545	2.99503	Up	0.80032
Glyma.13G305800.1	959	0.01	18.3	10.8376	Up	0.984802
Glyma.02G114200.2	1519	1.775	0.01	-7.47168	Down	0.800005
Glyma.17G178300.2	1418	0.035	4.545	7.02078	Up	0.901777
Glyma.17G062700.1	1092	0.01	3.125	8.28771	Up	0.888373
Glyma.06G081800.1	2661	1.85	0.01	-7.53138	Down	0.808019
Glyma.08G068100.2	1555	0.01	2.235	7.80413	Up	0.840871
Glyma.18G211100.1	1298	0.24	24.525	6.67507	Up	0.952451
Glyma.19G009000.1	1756	0.15	9.035	5.91249	Up	0.899429
Glyma.14G126200.1	1522	30.415	2.395	-3.66669	Down	0.82324
Glyma.04G012400.3	950	0.01	2.345	7.87344	Up	0.848523
Glyma.15G118900.3	1443	2.645	0.01	-8.04712	Down	0.866577
Glyma.10G253700.1	1352	0.035	18.36	9.035	Up	0.983347
Glyma.06G123800.1	973	42.065	515.575	3.61549	Up	0.831817
Glyma.05G128400.1	921	8.64	77.795	3.17057	Up	0.813516
Glyma.20G075000.1	1962	0.01	1.965	7.61839	Up	0.81849
Glyma.07G177600.1	1529	0.01	5.505	9.1046	Up	0.940764
Glyma.02G161600.5	1338	0.01	2	7.64386	Up	0.822124
Glyma.08G110900.1	1383	0.01	22.885	11.1602	Up	0.988182
Glyma.17G047200.2	896	26.925	2.875	-3.22731	Down	0.806649
Glyma.04G246100.1	711	0.01	2.375	7.89178	Up	0.850825
Glyma.20G129900.1	1299	20.86	393.335	4.23695	Up	0.853574
Glyma.08G211100.1	929	0.01	3.875	8.59805	Up	0.912194
Glyma.09G022300.1	1289	0.075	4.53	5.91648	Up	0.860403
Glyma.08G180300.1	978	0.01	2.51	7.97154	Up	0.859202
Glyma.20G240600.1	1498	0.01	2.055	7.68299	Up	0.826551
Glyma.19G258300.1	1440	54.53	4.34	-3.65128	Down	0.827344
Glyma.19G025600.1	997	0.09	8.405	6.54518	Up	0.922703
Glyma.11G171400.1	2246	6.995	85.045	3.60383	Up	0.82896
Glyma.16G162400.1	1613	0.03	19.125	9.31628	Up	0.984695
Glyma.09G160400.2	1918	1.8	0.01	-7.49185	Down	0.803261
Glyma.13G193800.1	351	0.155	13.23	6.4154	Up	0.932072
Glyma.16G173000.1	1144	11.27	130.515	3.53366	Up	0.825965
Glyma.08G043100.1	2024	3.055	0.01	-8.25503	Down	0.885571
Glyma.10G129100.1	201	0.01	2.875	8.16742	Up	0.878172
Glyma.03G041800.3	836	0.01	2.34	7.87036	Up	0.847946
Glyma.18G231300.4	2032	4.905	0.01	-8.93811	Down	0.932165
Glyma.04G223700.1	1181	0.77	12.065	3.96983	Up	0.818105
Glyma.14G219100.1	853	1.705	36.14	4.40575	Up	0.855345
Glyma.10G061400.1	276	4.195	0.01	-8.71253	Down	0.919177
Glyma.11G155000.1	775	522.59	5936.06	3.50575	Up	0.82769
Glyma.03G232400.2	2344	1.025	11.785	3.52326	Up	0.801152
Glyma.14G152100.4	1729	0.01	4.195	8.71253	Up	0.919177
Glyma.11G142900.1	801	0.055	3.365	5.93503	Up	0.834989
Glyma.09G093000.1	2745	37.35	728.465	4.28568	Up	0.856777
Glyma.06G154800.1	3007	2.465	0.01	-7.94544	Down	0.856576
Glyma.05G056500.2	1103	0.01	1.86	7.53916	Up	0.809051
Glyma.08G123300.4	3411	2.105	0.01	-7.71768	Down	0.831147
Glyma.05G234600.1	1529	0.49	14.095	4.84626	Up	0.860156
Glyma.01G242000.6	1031	0.01	2.645	8.04712	Up	0.867055
Glyma.16G052300.2	1947	0.01	2.095	7.71081	Up	0.829684
Glyma.03G246800.1	780	0.355	7.25	4.35209	Up	0.815479
Glyma.14G038500.2	1022	11.125	198.29	4.15573	Up	0.849701
Glyma.09G157900.3	2956	0.01	2.145	7.74483	Up	0.834149
Glyma.01G239600.1	1782	12.02	109.65	3.1894	Up	0.814763
Glyma.15G016800.1	1049	0.255	9.76	5.25831	Up	0.871212
Glyma.18G234300.1	1151	2.36	0.01	-7.88264	Down	0.849401
Glyma.13G093100.3	1505	0.01	1.775	7.47168	Up	0.800005
Glyma.02G196500.2	2707	2.09	0.01	-7.70736	Down	0.829684
Glyma.06G050100.1	1649	0.01	4.135	8.69174	Up	0.917614
Glyma.15G071200.1	1982	0.15	86.24	9.16725	Up	0.995958
Glyma.19G180700.1	1136	20.985	1.935	-3.43895	Down	0.80892
Glyma.06G066300.2	2626	2.41	0.01	-7.91289	Down	0.852619
Glyma.06G115100.1	2257	2.96	27.43	3.21209	Up	0.806803
Glyma.09G281900.1	1508	0.145	56.125	8.59645	Up	0.992239
Glyma.05G049600.1	1783	2.46	0.01	-7.94251	Down	0.855891
Glyma.20G243900.3	1671	0.01	7.32	9.5157	Up	0.957356
Glyma.12G207400.1	906	0.395	7.06	4.15974	Up	0.80524
Glyma.15G128700.1	1464	0.66	27.245	5.36738	Up	0.897681
Glyma.19G174600.2	679	0.01	2.365	7.8857	Up	0.850071
Glyma.07G139700.1	938	1.135	41.475	5.19148	Up	0.892377
Glyma.17G076100.1	1467	0.54	9.985	4.20873	Up	0.822586
Glyma.13G324100.1	955	0.81	14.21	4.13284	Up	0.829592
Glyma.U018600.2	1448	0.01	3.14	8.29462	Up	0.888889
Glyma.09G163700.1	945	0.05	8.255	7.3672	Up	0.944629
Glyma.12G169400.1	1122	387.92	43.215	-3.16616	Down	0.816542
Glyma.18G272100.2	1246	3.6	0.01	-8.49185	Down	0.904395
Glyma.01G184600.10	2279	2.61	0.01	-8.02791	Down	0.864999
Glyma.16G151500.1	1302	0.17	9.5	5.80432	Up	0.895541
Glyma.13G192200.2	1840	0.01	16.735	10.7087	Up	0.983055
Glyma.10G161500.1	991	0.55	22.23	5.33693	Up	0.893462
Glyma.13G277000.1	1097	0.565	13.855	4.61601	Up	0.849794
Glyma.12G227200.2	1441	1.77	0.01	-7.46761	Down	0.800005
Glyma.04G074800.1	663	1.955	23.525	3.58895	Up	0.819622
Glyma.08G348300.3	1136	0.01	1.93	7.59246	Up	0.815949
Glyma.16G165200.1	1499	148.615	16.84	-3.14162	Down	0.811037
Glyma.15G249800.1	616	0.01	1.87	7.54689	Up	0.809952
Glyma.03G044900.1	913	0.245	30.655	6.9672	Up	0.963946
Glyma.14G115500.1	1059	136.695	6.425	-4.41112	Down	0.860888
Glyma.01G212000.3	1927	0.01	2.865	8.16239	Up	0.877633
Glyma.08G193500.1	3448	2.135	31.2	3.86924	Up	0.831232
Glyma.10G192900.1	933	0.925	84.66	6.51608	Up	0.955346
Glyma.07G139200.1	778	17.815	136.135	2.93387	Up	0.803531
Glyma.20G010000.1	986	0.1	5.825	5.86419	Up	0.876001
Glyma.02G275500.3	882	1.78	0.01	-7.47573	Down	0.801144
Glyma.06G121500.1	3500	2.455	0.01	-7.93958	Down	0.855891
Glyma.06G235500.1	2129	0.01	2.585	8.01402	Up	0.863875
Glyma.11G091400.1	866	3.765	68.43	4.18391	Up	0.84994
Glyma.14G118200.2	1736	0.405	8.37	4.36923	Up	0.821654
Glyma.20G246100.3	2111	0.01	3.2	8.32193	Up	0.891168
Glyma.08G005000.3	2406	2.68	0.01	-8.06609	Down	0.868533
Glyma.U039400.1	551	0.095	16.705	7.45814	Up	0.96661
Glyma.16G019900.1	2336	0.11	12.845	6.86756	Up	0.946847
Glyma.12G007400.1	595	0.01	2.27	7.82655	Up	0.843211
Glyma.17G065200.1	1183	0.08	3.22	5.33092	Up	0.800805
Glyma.06G106100.2	2798	0.525	10.33	4.29838	Up	0.826712
Glyma.10G060800.1	1292	6.785	220.965	5.02533	Up	0.889482
Glyma.13G224900.1	1537	0.71	11.895	4.06639	Up	0.821531
Glyma.13G130800.3	1864	0.01	1.915	7.5812	Up	0.814017
Glyma.01G031500.1	2086	3.53	35.3	3.32193	Up	0.814471
Glyma.03G226000.1	1987	0.01	5.655	9.14338	Up	0.942381
Glyma.01G044400.1	312	0.01	2.295	7.84235	Up	0.845151
Glyma.10G007000.1	1075	0.045	3.965	6.46125	Up	0.872644
Glyma.06G033200.3	2512	0.01	3.46	8.43463	Up	0.899998
Glyma.04G024400.1	713	0.01	2.175	7.76487	Up	0.836313
Glyma.03G123100.2	949	5.065	0.01	-8.98442	Down	0.934636
Glyma.13G004800.3	2641	0.01	2.105	7.71768	Up	0.831147
Glyma.02G144600.2	3534	0.03	2.29	6.25424	Up	0.801498
Glyma.10G022300.2	772	0.01	1.815	7.50383	Up	0.804278
Glyma.02G060500.6	5785	0.01	1.965	7.61839	Up	0.81936
Glyma.19G117700.1	2556	0.01	1.9	7.56986	Up	0.812977
Glyma.03G096400.3	2083	0.01	7.495	9.54978	Up	0.958241
Glyma.20G250000.2	1931	0.01	1.78	7.47573	Up	0.801144
Glyma.13G116900.1	2170	0.615	14.12	4.52101	Up	0.847392
Glyma.11G116700.2	3091	0.6	19.985	5.05781	Up	0.878326
Glyma.16G153400.1	1696	0.01	3.45	8.43045	Up	0.899691
Glyma.07G067400.1	2090	2.13	0.01	-7.73471	Down	0.832725
Glyma.04G088300.2	3217	0.01	2.17	7.76155	Up	0.835766
Glyma.07G196200.2	754	0.01	2.765	8.11114	Up	0.872282
Glyma.14G080200.1	1640	0.69	16.56	4.58496	Up	0.853643
Glyma.03G004300.1	1120	0.68	12.365	4.18458	Up	0.829107
Glyma.06G182100.3	3128	0.01	14.96	10.5469	Up	0.980922
Glyma.03G098200.1	892	1.995	0.01	-7.64024	Down	0.821084
Glyma.05G002500.1	1839	8.615	90.76	3.39713	Up	0.819937
Glyma.12G011800.1	2114	0.01	6.56	9.35755	Up	0.95202
Glyma.10G278900.2	792	0.01	2.47	7.94837	Up	0.856576
Glyma.07G243600.1	825	1.955	78.76	5.33222	Up	0.902732
Glyma.13G087900.4	1679	0.01	3.025	8.24079	Up	0.884339
Glyma.09G002600.15	2660	0.01	1.775	7.47168	Up	0.800005
Glyma.10G036600.1	905	0.355	7.055	4.31276	Up	0.811453
Glyma.05G090800.1	207	1.88	0.01	-7.55459	Down	0.810953
Glyma.15G062700.1	740	29.645	551.125	4.21652	Up	0.853682
Glyma.19G255500.4	2557	0.01	4.18	8.70736	Up	0.918684
Glyma.14G008300.2	760	0.5	10.39	4.37712	Up	0.829907
Glyma.18G032100.1	2369	8.85	0.305	-4.8588	Down	0.848169
Glyma.11G242100.1	1006	0.31	6.665	4.42626	Up	0.81424
Glyma.08G080900.1	2170	0.295	7.795	4.72376	Up	0.835481
Glyma.12G049300.1	743	0.315	7.395	4.55313	Up	0.825573
Glyma.03G138200.5	1723	0.01	2.065	7.69	Up	0.828075
Glyma.09G107100.1	756	0.485	12.12	4.64326	Up	0.848839
Glyma.13G314400.1	804	0.115	7.35	5.99804	Up	0.895402
Glyma.12G150500.1	1034	0.09	6.57	6.18982	Up	0.897781
Glyma.09G081800.1	2032	0.01	3.945	8.62388	Up	0.913841
Glyma.11G202700.5	1477	0.01	5.585	9.12541	Up	0.94165
Glyma.09G269500.1	1445	1.31	22.125	4.07804	Up	0.83435
Glyma.08G294100.1	1747	0.01	2.24	7.80735	Up	0.840932
Glyma.09G049100.1	1847	6.395	67.625	3.40254	Up	0.818844
Glyma.13G094200.1	1441	0.575	10.49	4.18931	Up	0.824179
Glyma.03G046000.1	1186	0.15	9.32	5.9573	Up	0.902993
Glyma.08G060100.3	2350	0.01	3.025	8.24079	Up	0.884339
Glyma.08G342000.1	1259	0.175	85.295	8.92896	Up	0.995273
Glyma.15G074800.1	1107	0.16	13.445	6.39285	Up	0.931826
Glyma.14G005800.3	3499	2.59	0.01	-8.01681	Down	0.863906
Glyma.03G234500.1	484	0.01	7.52	9.55459	Up	0.958403
Glyma.06G088600.1	2055	0.01	4.705	8.87805	Up	0.928662
Glyma.12G197400.1	1836	0.01	8.52	9.73471	Up	0.9638
Glyma.20G243900.4	1661	2.22	0.01	-7.79442	Down	0.839577
Glyma.07G031700.1	946	0.15	16.625	6.79225	Up	0.950088
Glyma.08G341600.1	1208	14.785	275.39	4.21927	Up	0.853243
Glyma.19G008700.2	1251	2.175	20.455	3.23337	Up	0.802699
Glyma.15G054600.1	1246	5.805	64.565	3.47538	Up	0.823248
Glyma.19G151300.1	1236	1.405	45.77	5.02576	Up	0.884862
Glyma.19G182300.1	2432	3.355	28.75	3.09918	Up	0.802106
Glyma.15G015900.1	1139	0.165	4.65	4.81669	Up	0.808866
Glyma.13G270100.1	2012	0.405	16.99	5.39062	Up	0.892169
Glyma.10G061000.1	729	46.06	325.17	2.81961	Up	0.803284
Glyma.11G062500.1	1733	0.16	9.9	5.95128	Up	0.90508
Glyma.08G167600.4	1227	3.185	0.01	-8.31515	Down	0.890829
Glyma.01G217600.1	1566	0.165	45.795	8.11658	Up	0.987836
Glyma.11G110300.2	1700	0.01	2.22	7.79442	Up	0.839577
Glyma.10G290800.2	5142	0.01	2.09	7.70736	Up	0.829684
Glyma.11G046400.1	803	0.345	15.41	5.48113	Up	0.893547
Glyma.07G050300.1	1362	1.105	16.45	3.89597	Up	0.821962
Glyma.02G024800.1	1107	0.01	2.955	8.20701	Up	0.881629
Glyma.15G256300.1	1111	1.76	23.81	3.75792	Up	0.82411
Glyma.02G160500.3	748	0.01	13.4	10.388	Up	0.978397
Glyma.03G032800.1	1858	0.44	7.19	4.03042	Up	0.802029
Glyma.15G058900.2	2396	2.23	0.01	-7.8009	Down	0.840262
Glyma.10G128400.3	1440	0.01	5.04	8.97728	Up	0.934236
Glyma.07G251800.1	2987	2.23	0.01	-7.8009	Down	0.840262
Glyma.16G145200.2	1225	0.04	7.06	7.46352	Up	0.939848
Glyma.19G154400.1	933	4.58	0.15	-4.93231	Down	0.812515
Glyma.15G024600.1	2055	0.06	16.095	8.06743	Up	0.975309
Glyma.06G006500.1	605	0.01	3.89	8.60363	Up	0.912417
Glyma.20G210100.1	1689	3.1	29.44	3.24744	Up	0.807888
Glyma.09G181100.1	1080	0.785	19.935	4.66647	Up	0.859464
Glyma.19G007700.1	1411	731.41	102.265	-2.83837	Down	0.803939
Glyma.01G127200.1	1101	22.765	273.475	3.58652	Up	0.831262
Glyma.15G186100.1	1088	0.01	43.68	12.0928	Up	0.994357
Glyma.03G044500.1	1010	2.8	38.775	3.79163	Up	0.829545
Glyma.07G130900.1	820	2.22	0.01	-7.79442	Down	0.839577
Glyma.12G235700.3	2044	0.01	3.07	8.26209	Up	0.88594
Glyma.14G177600.1	1091	10.755	0.79	-3.76701	Down	0.806964
Glyma.08G290100.3	1876	0.01	1.87	7.54689	Up	0.809952
Glyma.09G163900.1	1030	0.435	47.645	6.77517	Up	0.961436
Glyma.10G127000.2	1474	0.01	2.76	8.10852	Up	0.872282
Glyma.06G202500.2	6534	0.01	7.05	9.46148	Up	0.955654
Glyma.02G253600.2	1504	0.01	5.51	9.10591	Up	0.940764
Glyma.20G128200.1	243	0.01	1.965	7.61839	Up	0.81936
Glyma.07G212100.1	543	11.03	0.01	-10.1072	Down	0.973315
Glyma.13G340200.5	1700	0.01	3.17	8.30834	Up	0.89009
Glyma.13G208000.1	1890	0.03	13.44	8.80735	Up	0.976218
Glyma.01G184600.14	2323	2.305	0.01	-7.84862	Down	0.845182
Glyma.06G182700.1	1324	0.175	26.17	7.22442	Up	0.968588
Glyma.07G048600.1	1260	0.01	2.79	8.12412	Up	0.873799
Glyma.11G040100.1	1939	4.87	0.01	-8.92778	Down	0.931472
Glyma.09G136800.4	2704	0.01	2.13	7.73471	Up	0.832725
Glyma.13G278000.2	556	0.435	8.22	4.24005	Up	0.815064
Glyma.15G012000.1	4588	0.01	2.455	7.93958	Up	0.855891
Glyma.16G096500.3	1640	2.48	0.01	-7.9542	Down	0.857192
Glyma.09G040600.1	936	0.92	94.325	6.67986	Up	0.960766
Glyma.14G116000.7	1407	0.01	2.18	7.76818	Up	0.836428
Glyma.03G024000.3	4866	0.02	2.295	6.84235	Up	0.822339
Glyma.04G230400.1	661	3.51	37.105	3.40207	Up	0.815479
Glyma.01G091400.1	1572	0.21	9.175	5.44925	Up	0.877156
Glyma.11G048300.2	4223	1.84	0.01	-7.52356	Down	0.807065
Glyma.13G129000.1	988	1.01	12.535	3.63353	Up	0.807226
Glyma.02G217600.10	1362	0.01	5.405	9.07815	Up	0.939348
Glyma.01G134600.3	1674	0.13	8.47	6.02578	Up	0.902216
Glyma.11G093100.1	1931	4.575	52.25	3.51359	Up	0.822632
Glyma.16G146700.1	1665	0.235	6.48	4.78526	Up	0.829107
Glyma.19G147200.1	870	0.01	2.395	7.90388	Up	0.851942
Glyma.04G032800.2	1169	0.01	2.005	7.64746	Up	0.822124
Glyma.08G092800.1	1704	0.03	8.7	8.17991	Up	0.958965
Glyma.14G038300.1	1013	14.305	243.86	4.09146	Up	0.84984
Glyma.19G003300.5	1760	0.01	2.67	8.0607	Up	0.868109
Glyma.11G210300.1	1640	0.01	6.86	9.42206	Up	0.954345
Glyma.03G181700.1	2422	1.22	21.565	4.14374	Up	0.837529
Glyma.07G150200.1	1050	0.045	5.565	6.95031	Up	0.914496
Glyma.08G032800.1	894	0.265	13.66	5.68782	Up	0.901253
Glyma.15G256000.1	599	0.125	4.58	5.19535	Up	0.825627
Glyma.19G089800.4	4345	0.01	2.37	7.88874	Up	0.850071
Glyma.08G235900.1	3545	0.01	1.915	7.5812	Up	0.814017
Glyma.19G147900.2	1564	4.62	0.01	-8.85175	Down	0.927083
Glyma.14G016300.2	2711	0.01	5.645	9.14083	Up	0.942381
Glyma.01G188400.1	2247	0.01	4.735	8.88722	Up	0.92917
Glyma.11G236500.1	545	0.01	3.13	8.29002	Up	0.888373
Glyma.01G223600.4	2762	0.01	2.155	7.75154	Up	0.835066
Glyma.18G127200.1	2334	0.405	26.29	6.02045	Up	0.928408
Glyma.06G272900.1	817	1.69	28.96	4.09897	Up	0.841163
Glyma.14G086800.1	550	0.01	2.125	7.73132	Up	0.832725
Glyma.11G052500.1	1973	13.06	1.04	-3.6505	Down	0.808412
Glyma.12G006700.5	1932	0.01	2.265	7.82337	Up	0.842526
Glyma.12G187000.1	636	0.08	17.2	7.74819	Up	0.972623
Glyma.19G124200.1	2711	2.34	0.01	-7.87036	Down	0.847946
Glyma.11G040700.1	960	0.01	1.995	7.64024	Up	0.821084
Glyma.14G150600.2	2314	0.01	2.945	8.20212	Up	0.881236
Glyma.03G005300.1	1757	2.61	0.01	-8.02791	Down	0.864999
Glyma.08G220000.1	1313	13.945	121.55	3.12373	Up	0.810283
Glyma.01G143500.1	995	0.01	2.34	7.87036	Up	0.847946
Glyma.05G167800.2	1559	10.57	0.77	-3.77897	Down	0.806272
Glyma.05G108200.1	1393	0.01	7.765	9.60084	Up	0.959912
Glyma.10G194600.2	1310	2.07	0.01	-7.69349	Down	0.828075
Glyma.06G220700.1	1424	0.01	2.32	7.85798	Up	0.846599
Glyma.05G147000.1	1012	0.05	21.205	8.72826	Up	0.984541
Glyma.02G028700.1	2813	12.195	105.25	3.10946	Up	0.809782
Glyma.02G188200.3	1817	0.01	1.8	7.49185	Up	0.803261
Glyma.03G231900.1	1025	0.01	2.305	7.84862	Up	0.845182
Glyma.15G178400.6	1367	1.445	32.815	4.50521	Up	0.857777
Glyma.02G019500.2	1558	0.01	4.585	8.84078	Up	0.926491
Glyma.11G062400.10	2115	0.01	2.49	7.96	Up	0.857777
Glyma.20G026700.3	3329	1.905	0.01	-7.57365	Down	0.81387
Glyma.09G149000.1	1257	0.075	3.245	5.43518	Up	0.806595
Glyma.09G021100.1	1303	10.01	0.38	-4.7193	Down	0.845498
Glyma.11G198500.1	950	0.145	12.25	6.40059	Up	0.929416
Glyma.04G079300.1	1358	0.01	1.785	7.47978	Up	0.801144
Glyma.15G256200.1	605	0.55	8.585	3.96431	Up	0.805956
Glyma.18G054100.1	2889	1.345	25.855	4.26477	Up	0.846167
Glyma.15G209300.1	1603	0.01	3.665	8.51767	Up	0.906412
Glyma.03G028400.5	1754	0.01	3.75	8.55075	Up	0.908706
Glyma.02G083700.1	447	1.735	32.57	4.23054	Up	0.84579
Glyma.14G183000.1	11673	5.16	0.02	-8.01123	Down	0.929755
Glyma.09G122000.1	838	2.79	58.785	4.39711	Up	0.858193
Glyma.07G243700.1	486	3.955	212.165	5.74537	Up	0.925343
Glyma.05G202600.2	1110	0.595	12.945	4.44336	Up	0.839439
Glyma.13G334500.3	1669	15.58	0.675	-4.52866	Down	0.849663
Glyma.02G041400.3	4168	0.01	2.47	7.94837	Up	0.856576
Glyma.07G178100.1	923	0.1	3.525	5.13955	Up	0.800151
Glyma.12G059300.1	1070	0.955	15.24	3.99622	Up	0.827436
Glyma.06G010400.1	2434	0.81	10.735	3.72826	Up	0.80658
Glyma.16G020400.2	1333	0.01	3.48	8.44294	Up	0.900607
Glyma.11G011500.1	1740	13.885	144.455	3.37902	Up	0.820946
Glyma.19G030500.1	1944	0.87	12.045	3.79128	Up	0.810729
Glyma.06G050300.1	1598	5.53	52.575	3.24903	Up	0.812523
Glyma.11G004600.3	2238	0.01	1.99	7.63662	Up	0.821084
Glyma.15G026400.2	2765	3.445	60.25	4.12839	Up	0.846398
Glyma.10G151000.1	914	0.2	8.005	5.32283	Up	0.866793
Glyma.13G140200.1	1264	0.01	2.025	7.66178	Up	0.824664
Glyma.11G240300.2	1811	0.01	1.845	7.52748	Up	0.808019
Glyma.01G172900.3	1251	0.33	8.13	4.62272	Up	0.832309
Glyma.17G211100.7	2514	0.01	2.12	7.72792	Up	0.831901
Glyma.12G059200.1	1263	0.01	11.565	10.1755	Up	0.974586
Glyma.20G241500.2	1303	0.01	2.315	7.85487	Up	0.846437
Glyma.12G081300.1	1221	107.815	15.37	-2.81037	Down	0.801113
Glyma.08G173400.1	1327	2.47	29.32	3.5693	Up	0.818521
Glyma.07G052900.5	3835	0.01	2.355	7.87958	Up	0.849401
Glyma.02G268200.1	1412	0.01	5.785	9.17617	Up	0.943967
Glyma.07G153800.1	2312	0.09	4.215	5.54946	Up	0.837883
Glyma.17G257200.3	872	0.085	3.635	5.41835	Up	0.816696
Glyma.19G138700.2	3856	0.01	2.2	7.78136	Up	0.837999
Glyma.10G179500.1	3541	0.355	7.075	4.31684	Up	0.814186
Glyma.09G142500.1	1619	0.01	3.75	8.55075	Up	0.908706
Glyma.06G145300.1	1290	1.065	25.695	4.59256	Up	0.860557
Glyma.09G185500.1	1355	0.1	16.51	7.3672	Up	0.964723
Glyma.20G237200.4	819	0.01	17.485	10.7719	Up	0.983894
Glyma.10G075900.3	3060	0.01	3.6	8.49185	Up	0.904395
Glyma.08G130800.3	2047	0.01	2.1	7.71425	Up	0.830308
Glyma.02G024600.1	955	0.01	6.54	9.35315	Up	0.951789
Glyma.07G133900.1	2048	3.655	0.025	-7.1918	Down	0.887557
Glyma.20G205800.1	683	2.205	1106.17	8.97059	Up	0.998237
Glyma.02G072200.2	1489	0.01	5.395	9.07548	Up	0.939348
Glyma.05G114000.1	1482	0.15	21.55	7.16658	Up	0.965031
Glyma.07G256300.1	1352	0.035	3.105	6.47109	Up	0.847915
Glyma.16G039300.1	1845	0.43	8.255	4.26286	Up	0.818105
Glyma.02G283300.3	2895	0.01	2.61	8.02791	Up	0.864999
Glyma.17G030300.1	896	1.35	90.88	6.07293	Up	0.9378
Glyma.08G339000.1	1390	0.01	2.16	7.75489	Up	0.835066
Glyma.19G124200.3	2591	0.01	2.085	7.7039	Up	0.829545
Glyma.08G292700.2	2092	2.845	0.01	-8.15228	Down	0.876771
Glyma.12G199500.1	1472	13.105	0.755	-4.1175	Down	0.827505
Glyma.18G205300.1	941	0.15	5.04	5.07039	Up	0.826589
Glyma.15G158900.2	2416	2.54	37.37	3.87898	Up	0.832841
Glyma.14G004500.1	2595	0.135	8.88	6.03953	Up	0.905018
Glyma.13G295900.1	1840	0.03	2.96	6.62449	Up	0.848423
Glyma.01G004200.2	1068	4.53	51.84	3.51648	Up	0.822655
Glyma.03G046400.2	1266	0.01	8.09	9.66	Up	0.961675
Glyma.02G109100.1	1596	185.375	6.735	-4.78262	Down	0.877579
Glyma.11G070200.2	1317	1.89	44.9	4.57026	Up	0.862982
Glyma.18G036400.3	2017	0.01	10.105	9.98085	Up	0.970436
Glyma.12G156600.1	1177	0.42	14.31	5.09049	Up	0.874045
Glyma.13G172000.4	1321	0.01	3.31	8.37069	Up	0.895102
Glyma.10G176500.1	1407	0.01	2.125	7.73132	Up	0.832725
Glyma.20G222000.1	834	0.06	13.815	7.84706	Up	0.969458
Glyma.13G159700.1	177	0.01	1.93	7.59246	Up	0.815949
Glyma.11G003500.1	1852	0.095	13.565	7.15775	Up	0.956101
Glyma.08G199300.1	1686	0.055	6.185	6.8132	Up	0.916505
Glyma.18G103000.2	1088	0.01	1.98	7.62936	Up	0.820184
Glyma.01G217700.1	750	22.13	282.135	3.67231	Up	0.831693
Glyma.03G176300.1	1635	0.115	7.56	6.03868	Up	0.89832
Glyma.12G141900.1	992	0.225	6.675	4.89077	Up	0.835789
Glyma.02G042500.1	1158	16.455	166.3	3.33719	Up	0.820953
Glyma.10G058300.2	4549	0.425	7.13	4.06837	Up	0.801875
Glyma.10G222400.1	1050	1.2	24.69	4.36282	Up	0.848354
Glyma.11G070500.2	1603	0.01	2.02	7.65821	Up	0.823887
Glyma.17G229300.4	1302	0.045	3.415	6.24582	Up	0.849971
Glyma.14G145900.1	2073	0.01	4.55	8.82972	Up	0.925805
Glyma.05G225900.1	1113	0.365	11.825	5.0178	Up	0.865115
Glyma.16G006500.9	2627	0.01	2.27	7.82655	Up	0.843211
Glyma.07G165700.1	1114	0.12	6.34	5.72338	Up	0.873722
Glyma.02G151400.6	2077	0.01	4.12	8.6865	Up	0.917383
Glyma.02G092500.1	843	0.555	11.665	4.39355	Up	0.836698
Glyma.09G040400.1	764	0.545	8.625	3.9842	Up	0.806279
Glyma.02G232500.1	815	0.01	2.33	7.86419	Up	0.847338
Glyma.12G030800.7	1211	0.01	3.13	8.29002	Up	0.888373
Glyma.11G025600.1	1461	0.15	66.625	8.79496	Up	0.993795
Glyma.11G116700.3	2929	2.94	0.01	-8.19967	Down	0.880782
Glyma.01G222600.1	1047	0.13	16.595	6.99609	Up	0.956216
Glyma.17G100600.2	1646	0.01	4.94	8.94837	Up	0.932588
Glyma.17G101000.2	1910	0.01	1.825	7.51175	Up	0.805933
Glyma.11G129900.1	1835	0.03	4.795	7.32042	Up	0.912809
Glyma.06G219900.1	804	49.725	477.185	3.26251	Up	0.817504
Glyma.11G019900.4	2854	0.01	2.21	7.7879	Up	0.838792
Glyma.09G212500.2	1808	0.01	2.245	7.81057	Up	0.841771
Glyma.17G097800.3	1855	0.01	4.125	8.68825	Up	0.917614
Glyma.09G118800.2	1158	0.235	6.365	4.75943	Up	0.827967
Glyma.12G015100.2	1545	9.795	139.395	3.83099	Up	0.838007
Glyma.15G134300.1	1916	0.01	11.87	10.2131	Up	0.975202
Glyma.16G212800.2	4320	0.01	1.93	7.59246	Up	0.815949
Glyma.08G341800.1	1087	5.42	332.11	5.93722	Up	0.934189
Glyma.01G129400.1	1980	3.17	28.625	3.17472	Up	0.806826
Glyma.11G143100.1	1047	0.17	4.735	4.79976	Up	0.807819
Glyma.13G279200.1	1297	9.79	101.845	3.37892	Up	0.820114
Glyma.15G022300.1	1654	0.945	13.42	3.82793	Up	0.816888
Glyma.13G178700.1	1225	0.755	11.965	3.9862	Up	0.817982
Glyma.08G143000.1	3700	2.07	0.01	-7.69349	Down	0.828075
Glyma.01G234900.1	888	0.01	2.435	7.92778	Up	0.854729
Glyma.U030900.1	1309	0.01	2.09	7.70736	Up	0.829684
Glyma.19G231100.1	162	2.77	0.01	-8.11374	Down	0.872783
Glyma.15G211800.1	1188	0.01	2.085	7.7039	Up	0.829545
Glyma.12G234700.1	1358	0.49	55.755	6.83018	Up	0.96363
Glyma.19G250900.6	1490	0.01	2.715	8.08481	Up	0.86998
Glyma.06G228900.1	1825	0.01	2.975	8.21675	Up	0.881998
Glyma.10G139800.1	1085	16.455	1.5	-3.45549	Down	0.808751
Glyma.13G200400.1	1673	0.625	9.16	3.87342	Up	0.804847
Glyma.05G126800.2	1786	0.01	4.29	8.74483	Up	0.920901
Glyma.13G329100.1	3303	0.01	2.475	7.95128	Up	0.857192
Glyma.02G072200.1	1646	0.01	3.48	8.44294	Up	0.900607
Glyma.02G034000.1	2280	1.86	32.47	4.12573	Up	0.842549
Glyma.19G015000.1	2122	0.965	40.675	5.39747	Up	0.902939
Glyma.13G172000.2	1270	0.01	2.68	8.06609	Up	0.868533
Glyma.05G155400.4	1393	0.01	1.815	7.50383	Up	0.804278
Glyma.13G349300.1	1995	0.055	4.425	6.3301	Up	0.87607
Glyma.07G142600.1	2274	0.19	5.59	4.87878	Up	0.824903
Glyma.05G200800.5	2553	6.17	0.18	-5.0992	Down	0.842295
Glyma.15G136000.2	1594	0.01	2.295	7.84235	Up	0.845151
Glyma.18G080400.1	2048	0.01	2.02	7.65821	Up	0.823887
Glyma.01G172700.1	1400	0.605	16.57	4.77549	Up	0.861342
Glyma.08G220100.1	1665	0.01	3.59	8.48784	Up	0.904087
Glyma.20G144800.2	1203	2.925	60.495	4.37031	Up	0.855375
Glyma.06G070100.1	1619	2.07	0.01	-7.69349	Down	0.828075
Glyma.17G030400.1	964	0.75	149.485	7.63889	Up	0.985503
Glyma.19G137800.1	1447	0.09	14.055	7.28694	Up	0.960004
Glyma.17G064300.1	840	0.06	3.095	5.68883	Up	0.813663
Glyma.07G139400.1	627	16.29	178.5	3.45387	Up	0.821808
Glyma.06G239500.1	2035	0.105	17.03	7.34155	Up	0.964716
Glyma.11G116600.3	2257	1.44	130.445	6.50123	Up	0.955208
Glyma.11G142700.3	1552	0.01	4.655	8.86264	Up	0.927707
Glyma.17G023000.1	1226	0.265	14.4	5.76393	Up	0.906158
Glyma.17G066700.2	2214	0.775	11.48	3.88878	Up	0.813154
Glyma.06G120300.1	1936	0.01	7.755	9.59898	Up	0.959912
Glyma.03G029400.1	1185	0.01	2.12	7.72792	Up	0.831901
Glyma.09G049200.1	2147	0.06	4.23	6.13955	Up	0.864737
Glyma.11G098500.1	622	57.535	1.46	-5.3004	Down	0.899698
Glyma.06G135100.3	1649	0.01	3.235	8.33762	Up	0.892646
Glyma.07G097000.1	1093	0.285	16.85	5.88564	Up	0.91535
Glyma.18G187200.3	3093	0.065	3.01	5.53318	Up	0.803046
Glyma.19G011700.1	2324	9.99	215.455	4.43076	Up	0.86175
Glyma.17G137300.1	821	1.165	64.185	5.78383	Up	0.923619
Glyma.U019800.1	3255	1.905	0.01	-7.57365	Down	0.812977
Glyma.02G192600.5	1965	0.245	7.185	4.87413	Up	0.839531
Glyma.19G151100.1	901	0.255	6.49	4.66965	Up	0.824002
Glyma.13G131800.2	3450	0.01	4.24	8.72792	Up	0.920023
Glyma.10G036700.1	1429	0.495	12.275	4.63215	Up	0.846706
Glyma.16G103900.1	1322	4.37	49.36	3.49764	Up	0.822262
Glyma.12G172300.1	976	4.315	36.995	3.0999	Up	0.804662
Glyma.16G080800.1	674	6.43	66.59	3.37241	Up	0.818513
Glyma.08G342100.1	975	1.215	235.93	7.60126	Up	0.985418
Glyma.09G277900.1	1229	0.105	9.245	6.46021	Up	0.923057
Glyma.11G254100.2	2014	0.595	9.66	4.02106	Up	0.814232
Glyma.11G241000.2	1882	0.01	7.765	9.60084	Up	0.959912
Glyma.08G220500.2	2257	1.34	20.45	3.9318	Up	0.829184
Glyma.10G223200.1	1743	0.01	3.025	8.24079	Up	0.884339
Glyma.19G245400.1	1094	57.84	1065.14	4.20284	Up	0.853751
Glyma.15G057600.1	1096	132.34	3.1	-5.41584	Down	0.907351
Glyma.13G119200.1	1141	4.785	0.01	-8.90238	Down	0.930078
Glyma.01G187700.1	1158	0.46	9.175	4.318	Up	0.825134
Glyma.08G015300.1	1186	34.58	3.395	-3.34845	Down	0.814509
Glyma.06G195200.2	713	0.01	7.175	9.48684	Up	0.956516
Glyma.03G240300.3	1574	1.775	0.01	-7.47168	Down	0.800005
Glyma.20G241700.1	1154	3.82	32.19	3.07497	Up	0.802969
Glyma.10G155400.4	1596	2.525	0.01	-7.98014	Down	0.860434
Glyma.10G064500.2	1621	0.01	6.205	9.27729	Up	0.948509
Glyma.20G116700.1	784	0.065	4.585	6.14034	Up	0.871097
Glyma.05G222000.2	1566	1.075	16.58	3.94704	Up	0.825581
Glyma.08G184600.7	2493	1.78	0.01	-7.47573	Down	0.801144
Glyma.11G154200.3	1782	0.01	7.15	9.4818	Up	0.956339
Glyma.08G109500.1	1669	0.235	8.335	5.14845	Up	0.858809
Glyma.17G137400.1	1026	0.01	3.235	8.33762	Up	0.892646
Glyma.01G056100.1	1733	0.05	10.58	7.7252	Up	0.960889
Glyma.10G269400.2	2049	1.855	0.01	-7.53528	Down	0.808019
Glyma.17G058600.1	1274	0.01	1.9	7.56986	Up	0.812977
Glyma.08G361700.2	2204	0.01	5.71	9.15735	Up	0.94312
Glyma.04G227900.2	1516	0.01	2.31	7.85175	Up	0.845813
Glyma.13G329800.1	707	0.525	12.885	4.61723	Up	0.847984
Glyma.08G133500.3	1898	0.01	2	7.64386	Up	0.822124
Glyma.17G140200.1	1010	0.755	20.735	4.77945	Up	0.865199
Glyma.05G124800.1	2093	0.01	10.075	9.97656	Up	0.970267
Glyma.13G242300.1	1806	0.03	4.245	7.14466	Up	0.899336
Glyma.06G200100.4	1278	0.01	1.8	7.49185	Up	0.803261
Glyma.11G124500.1	982	2.54	84.32	5.05297	Up	0.889428
Glyma.02G268000.4	1523	0.01	7.2	9.49185	Up	0.956624
Glyma.17G128000.1	2190	0.235	57.475	7.93413	Up	0.986981
Glyma.07G096700.1	973	0.235	17.71	6.23576	Up	0.931187
Glyma.07G247900.4	1237	0.01	5.5	9.10329	Up	0.940641
Glyma.12G129500.1	1410	0.275	6.88	4.64491	Up	0.827328
Glyma.09G068400.8	1122	0.01	2.105	7.71768	Up	0.831147
Glyma.11G116700.4	2903	2.025	0.01	-7.66178	Down	0.824664
Glyma.03G259600.3	715	3.565	0.01	-8.47776	Down	0.903555
Glyma.03G045600.1	516	0.19	8.595	5.49943	Up	0.877702
Glyma.15G211500.1	1035	0.3	116.525	8.60146	Up	0.994734
Glyma.09G030300.4	1639	0.01	3.695	8.52943	Up	0.906904
Glyma.16G001100.3	1780	0.01	4.01	8.64746	Up	0.915065
Glyma.10G073600.1	1717	1.67	16.905	3.33953	Up	0.804239
Glyma.01G108700.1	1120	5.595	45.17	3.01315	Up	0.805155
Glyma.07G034900.1	2962	0.32	12.04	5.23362	Up	0.875801
Glyma.16G214900.6	2749	2.635	0.01	-8.04166	Down	0.866146
Glyma.18G063500.3	1002	1.05	12.86	3.61443	Up	0.807734
Glyma.02G277400.3	1998	2.015	0.01	-7.65464	Down	0.823779
Glyma.15G071300.3	1405	0.01	7.075	9.46659	Up	0.955854
Glyma.18G031100.2	1423	0.01	2.935	8.19722	Up	0.880474
Glyma.01G126600.1	1141	0.315	11.91	5.24068	Up	0.875508
Glyma.08G271600.1	1047	3.08	142.22	5.52905	Up	0.913857
Glyma.09G048700.2	1815	0.03	25.865	9.75182	Up	0.989314
Glyma.01G134700.1	204	0.64	9.095	3.82893	Up	0.804254
Glyma.17G166600.1	1074	0.045	3.84	6.41504	Up	0.868156
Glyma.10G276600.1	2217	0.99	11.355	3.51976	Up	0.800174
Glyma.12G015300.1	2386	0.11	10.995	6.6432	Up	0.935852
Glyma.18G269800.1	1156	5.4	0.24	-4.49185	Down	0.804124
Glyma.01G050100.1	1592	90.645	5.245	-4.11121	Down	0.847838
Glyma.17G250800.2	4135	0.01	6.085	9.24911	Up	0.947409
Glyma.08G341400.1	1193	0.335	194.05	9.17805	Up	0.99776
Glyma.18G062000.1	1445	10.005	0.22	-5.50707	Down	0.883407
Glyma.16G023000.1	1169	0.76	21.155	4.79886	Up	0.86553
Glyma.06G249400.1	1407	0.19	8.47	5.47829	Up	0.875601
Glyma.01G043000.2	747	5.855	0.305	-4.26279	Down	0.800005
Glyma.04G108500.1	750	0.245	19.435	6.30973	Up	0.935629
Glyma.16G051300.1	2293	0.01	4.795	8.90539	Up	0.930263
Glyma.05G224500.1	1391	0.1	7.275	6.18488	Up	0.902
Glyma.01G005100.4	1235	0.01	2.685	8.06878	Up	0.869033
Glyma.01G077000.1	1082	0.045	3.545	6.29972	Up	0.855837
Glyma.08G015300.2	779	7.755	0.22	-5.13955	Down	0.85573
Glyma.01G134800.1	318	0.18	7.735	5.42533	Up	0.870165
Glyma.20G097200.1	3251	0.01	2.03	7.66534	Up	0.824788
Glyma.11G247300.2	1633	2.755	0.01	-8.10591	Down	0.872282
Glyma.20G173200.2	5514	2.925	0.01	-8.19229	Down	0.880474
Glyma.11G038300.1	1077	0.085	10.285	6.91886	Up	0.942189
Glyma.15G019800.1	3590	2.74	0.01	-8.09803	Down	0.871466
Glyma.07G087400.1	1771	0.22	5.635	4.67884	Up	0.815333
