# Supplementary material for: Comparative transcriptome analysis of soybean response to bean pyralid larvae
Source: BMC Genomics. 2017 Nov 13;18:871. doi: 10.1186/s12864-017-4256-7 (PMC5683215; doi:10.1186/s12864-017-4256-7)
Supplement: Supplementary file 2 — Total number of DEGs between HSK48 and HSK0. (XLS 111 kb) [file 12864_2017_4256_MOESM2_ESM.xls]

## Sheet: Sheet1
Table S2. Total number of DEGs between HSK48 and HSK0
GeneID	geneLength	Means-HSK0	Means-HSK48	log2Ratio(HSK48/HSK0)	Up-Down-Regulation(HSK48/HSK0)	Probability
Glyma.07G076400.1	984	13.125	0.405	-5.01825	Down	0.861562
Glyma.14G087700.2	3343	2.09	0.01	-7.70736	Down	0.809311
Glyma.05G185500.4	2424	2.28	0.01	-7.83289	Down	0.824608
Glyma.13G269900.1	1562	4.885	0.01	-8.93221	Down	0.920172
Glyma.05G007100.4	803	218.545	4.275	-5.67586	Down	0.918425
Glyma.02G053600.1	1812	44.22	4.21	-3.39281	Down	0.813807
Glyma.09G249800.2	2351	2.065	0.01	-7.69	Down	0.807702
Glyma.06G179500.3	606	2.655	0.01	-8.05257	Down	0.849175
Glyma.01G069000.1	679	46.715	4.79	-3.28579	Down	0.809018
Glyma.02G021400.1	1329	22.1	1.01	-4.45162	Down	0.846503
Glyma.19G136400.2	3948	2.52	0.01	-7.97728	Down	0.840737
Glyma.13G118400.8	2469	2.07	0.01	-7.69349	Down	0.807702
Glyma.16G094600.1	842	3.25	0.01	-8.3443	Down	0.876567
Glyma.08G108100.1	162	2.16	0.01	-7.75489	Down	0.814815
Glyma.13G211300.2	760	5.975	0.01	-9.22279	Down	0.935947
Glyma.12G172500.3	876	3.335	0.01	-8.38154	Down	0.879839
Glyma.16G023600.1	3081	3.12	0.01	-8.2854	Down	0.871486
Glyma.14G171700.1	1728	10.985	0.325	-5.07895	Down	0.857705
Glyma.20G198100.5	1749	2.69	0.01	-8.07146	Down	0.850915
Glyma.05G201300.1	947	2.065	0.01	-7.69	Down	0.807702
Glyma.07G076600.1	1041	21.255	1.06	-4.32567	Down	0.842846
Glyma.13G206500.3	1685	2.045	0.01	-7.67596	Down	0.805816
Glyma.02G307200.3	1414	3.265	0.01	-8.35094	Down	0.876944
Glyma.18G297700.4	1024	3.245	0.055	-5.88264	Down	0.810219
Glyma.12G229000.1	3236	3.29	0.01	-8.36194	Down	0.878145
Glyma.16G006500.4	2551	2.415	0.01	-7.91588	Down	0.834724
Glyma.05G131000.1	606	13.64	0.535	-4.67216	Down	0.846318
Glyma.18G065900.1	542	10.45	0.01	-10.0293	Down	0.965156
Glyma.05G130900.1	536	11.12	0.18	-5.94902	Down	0.899093
Glyma.12G023400.1	2229	2.06	0.01	-7.6865	Down	0.80667
Glyma.06G009500.1	2896	2.09	0.01	-7.70736	Down	0.809311
Glyma.12G091900.6	1357	8.705	0.535	-4.02423	Down	0.801158
Glyma.09G240200.2	820	3	0.01	-8.22882	Down	0.866351
Glyma.03G016000.1	687	11.17	0.13	-6.42497	Down	0.917632
Glyma.10G244600.2	2088	2.66	0.01	-8.05528	Down	0.849221
Glyma.03G001900.2	673	3.005	0.01	-8.23122	Down	0.866697
Glyma.06G080600.1	1541	3.055	0.01	-8.25503	Down	0.868368
Glyma.19G195800.1	1239	7.515	0.21	-5.16131	Down	0.844463
Glyma.15G159900.1	643	11.145	0.645	-4.11095	Down	0.815354
Glyma.07G127800.1	3699	2.47	0.01	-7.94837	Down	0.837611
Glyma.01G001000.4	924	2.46	0.01	-7.94251	Down	0.837034
Glyma.14G005800.5	3566	1.995	0.01	-7.64024	Down	0.800696
Glyma.08G171000.1	478	35.4	3.12	-3.50413	Down	0.816648
Glyma.10G053900.4	2474	2.37	0.01	-7.88874	Down	0.831291
Glyma.11G113900.2	806	2.455	0.01	-7.93958	Down	0.837034
Glyma.15G053500.2	714	2.18	0.01	-7.76818	Down	0.816524
Glyma.05G178200.1	3889	2.045	0.01	-7.67596	Down	0.805816
Glyma.13G255400.2	1897	2.945	0.01	-8.20212	Down	0.864033
Glyma.08G085700.1	569	31.73	0.33	-6.58724	Down	0.946848
Glyma.14G005800.2	3556	3.905	0.01	-8.60918	Down	0.898508
Glyma.11G121100.4	1970	3.665	0.01	-8.51767	Down	0.891741
Glyma.19G045600.2	956	4.07	0.01	-8.66888	Down	0.90275
Glyma.15G238600.1	1433	63.405	6.63	-3.25752	Down	0.810581
Glyma.03G015800.1	832	29.715	2.48	-3.58278	Down	0.818942
Glyma.17G214900.4	2105	2.195	0.01	-7.77808	Down	0.81818
Glyma.09G182400.1	2106	54.295	2.285	-4.57055	Down	0.862024
Glyma.09G274100.1	333	2.07	0.01	-7.69349	Down	0.807702
Glyma.20G119100.2	2536	2.08	0.01	-7.70044	Down	0.808549
Glyma.09G056100.2	2281	2.17	0.01	-7.76155	Down	0.815608
Glyma.02G216000.1	11528	2.77	0.01	-8.11374	Down	0.855049
Glyma.05G143800.2	3634	3.53	0.01	-8.46352	Down	0.886875
Glyma.14G040300.2	1738	3.54	0.01	-8.46761	Down	0.887299
Glyma.15G004900.4	1734	2.075	0.01	-7.69697	Down	0.808549
Glyma.08G116000.2	4769	2.09	0.01	-7.70736	Down	0.809311
Glyma.20G246900.2	2413	2.625	0.01	-8.03617	Down	0.847419
Glyma.02G241200.3	1815	2.255	0.01	-7.81698	Down	0.823015
Glyma.02G209000.1	1413	23.42	2.29	-3.35432	Down	0.805292
Glyma.12G200000.1	1726	6.56	0.175	-5.22827	Down	0.840506
Glyma.16G178800.2	2646	21.06	0.44	-5.58086	Down	0.899655
Glyma.19G165700.5	2185	2.03	0.01	-7.66534	Down	0.804199
Glyma.10G165600.6	2595	2.085	0.01	-7.7039	Down	0.809157
Glyma.14G050200.2	3041	3.095	0.01	-8.2738	Down	0.870246
Glyma.07G138100.1	321	17.435	1.63	-3.41904	Down	0.800111
Glyma.16G007700.1	1202	92.955	6.655	-3.80402	Down	0.831483
Glyma.20G198100.7	1713	6.745	0.01	-9.39767	Down	0.943861
Glyma.08G184600.6	2207	2.25	0.01	-7.81378	Down	0.822252
Glyma.04G052000.1	2100	7.165	0.09	-6.3149	Down	0.893488
Glyma.06G142100.1	1332	2.74	0.01	-8.09803	Down	0.853717
Glyma.13G269900.3	1548	2.51	0.01	-7.97154	Down	0.840121
Glyma.07G038500.1	1142	86.54	8.76	-3.30436	Down	0.812182
Glyma.07G103800.1	848	3.335	0.06	-5.79658	Down	0.808757
Glyma.17G176200.3	1616	4.36	0.01	-8.76818	Down	0.90944
Glyma.14G065200.3	1249	2.765	0.01	-8.11114	Down	0.854533
Glyma.03G016400.1	1094	28.73	1.005	-4.83729	Down	0.869184
Glyma.15G159300.1	297	10.455	0.01	-10.03	Down	0.96521
Glyma.14G081600.1	1361	2.695	0.01	-8.07414	Down	0.850915
Glyma.06G074700.4	8287	3.06	0.05	-5.93546	Down	0.805384
Glyma.02G120300.1	2157	13.805	1.025	-3.7515	Down	0.807586
Glyma.03G016100.1	995	9.71	0.445	-4.44759	Down	0.822653
Glyma.02G192600.1	2101	3.04	0.01	-8.24793	Down	0.867983
Glyma.04G016500.2	3148	3.815	0.01	-8.57554	Down	0.895744
Glyma.04G054200.1	987	16.45	0.99	-4.05452	Down	0.823831
Glyma.06G081800.1	2661	2.03	0.01	-7.66534	Down	0.804199
Glyma.05G237200.1	2018	97.115	9.6	-3.33859	Down	0.816925
Glyma.15G118900.3	1443	3.125	0.01	-8.28771	Down	0.871947
Glyma.17G047200.2	896	27.055	1.595	-4.08427	Down	0.833546
Glyma.08G043100.1	2024	2.305	0.01	-7.84862	Down	0.826202
Glyma.20G059000.2	2638	2.16	0.01	-7.75489	Down	0.814815
Glyma.12G229700.1	1631	3.98	0.01	-8.63662	Down	0.900302
Glyma.15G048500.1	1419	6.845	0.13	-5.71847	Down	0.865658
Glyma.01G023600.2	4106	2.975	0.01	-8.21675	Down	0.865388
Glyma.19G180700.1	1136	11.83	0.315	-5.23095	Down	0.867713
Glyma.05G049600.1	1783	2.9	0.01	-8.17991	Down	0.861639
Glyma.10G049800.1	2171	2.79	0.01	-8.12412	Down	0.856304
Glyma.07G153000.1	2360	3.485	0.01	-8.44501	Down	0.885466
Glyma.16G165200.1	1499	155.365	18.755	-3.05031	Down	0.806493
Glyma.06G227500.2	2120	3.495	0.01	-8.44915	Down	0.885813
Glyma.14G115500.1	1059	67.555	7.495	-3.17206	Down	0.809757
Glyma.06G098900.2	2538	2.35	0.01	-7.87652	Down	0.830005
Glyma.08G118400.2	2350	2.08	0.01	-7.70044	Down	0.808549
Glyma.12G030800.6	1208	6.66	0.01	-9.37938	Down	0.943145
Glyma.09G234400.4	6654	2.005	0.01	-7.64746	Down	0.80162
Glyma.18G157300.2	900	7.32	0.01	-9.5157	Down	0.948488
Glyma.15G019800.2	3578	3.74	0.01	-8.54689	Down	0.893881
Glyma.08G085600.1	464	10.92	0.415	-4.71772	Down	0.841576
Glyma.20G243900.4	1661	2.18	0.01	-7.76818	Down	0.816524
Glyma.18G001900.3	3081	2.29	0.01	-7.8392	Down	0.825486
Glyma.09G131500.1	2458	102.41	3.485	-4.87705	Down	0.879754
Glyma.13G152800.1	1722	3.255	0.01	-8.34651	Down	0.876944
Glyma.20G034200.1	828	2.235	0.01	-7.80413	Down	0.821421
Glyma.04G223200.1	1618	6.72	0.29	-4.53434	Down	0.809919
Glyma.19G181000.2	1948	2.16	0.01	-7.75489	Down	0.814815
Glyma.18G158700.2	1227	3.16	0.015	-7.71882	Down	0.865165
Glyma.08G021200.1	3932	2.45	0.01	-7.93664	Down	0.836587
Glyma.12G215900.2	555	3.015	0.01	-8.23601	Down	0.866697
Glyma.14G044500.2	4181	4.995	0.01	-8.96434	Down	0.922035
Glyma.07G099400.1	3212	2.565	0.01	-8.00282	Down	0.84377
Glyma.07G212100.1	543	9.48	0.01	-9.88874	Down	0.960998
Glyma.06G259800.1	4077	13.285	0.175	-6.2463	Down	0.916939
Glyma.01G234600.9	3334	1.99	0.01	-7.63662	Down	0.800696
Glyma.11G040100.1	1939	5.895	0.01	-9.20335	Down	0.934954
Glyma.08G359700.3	1835	2.475	0.01	-7.95128	Down	0.838289
Glyma.10G155400.2	1802	3.065	0.01	-8.25974	Down	0.869307
Glyma.06G025800.3	3105	4.215	0.01	-8.71939	Down	0.906522
Glyma.04G097300.1	312	5.255	0.04	-7.03755	Down	0.8985
Glyma.13G334200.3	2970	3.68	0.01	-8.52356	Down	0.891979
Glyma.09G028100.1	2357	16.015	1.325	-3.59536	Down	0.807432
Glyma.06G034700.1	1118	44.535	4.245	-3.3911	Down	0.813845
Glyma.01G188400.1	2247	3.005	0.01	-8.23122	Down	0.866697
Glyma.12G011700.1	3539	10.49	0.59	-4.15216	Down	0.813191
Glyma.08G339000.3	1148	7.825	0.27	-4.85706	Down	0.833754
Glyma.12G060200.2	1799	3.795	0.01	-8.56796	Down	0.895552
Glyma.01G097100.1	1487	3.035	0.01	-8.24555	Down	0.867983
Glyma.05G167800.2	1559	7.27	0.01	-9.50581	Down	0.948095
Glyma.05G004900.3	1283	2.495	0.01	-7.9629	Down	0.838828
Glyma.09G021100.1	1303	8.8	0.4	-4.45943	Down	0.820928
Glyma.19G176200.3	1532	3.43	0.01	-8.42206	Down	0.883157
Glyma.08G032900.4	2426	3.065	0.01	-8.25974	Down	0.869307
Glyma.15G053000.1	2794	3.865	0.055	-6.13489	Down	0.83929
Glyma.19G176100.7	1226	2.455	0.01	-7.93958	Down	0.837034
Glyma.08G140400.1	2310	2.415	0.01	-7.91588	Down	0.834724
Glyma.03G197900.1	1199	9.995	0.655	-3.93164	Down	0.803437
Glyma.02G109100.1	1596	154.325	4.285	-5.17053	Down	0.894574
Glyma.13G236700.2	2281	2.195	0.01	-7.77808	Down	0.81818
Glyma.20G130500.3	449	3.07	0.01	-8.26209	Down	0.869307
Glyma.02G092500.1	843	24.855	2.66	-3.22404	Down	0.800796
Glyma.11G116700.3	2929	3.26	0.01	-8.34873	Down	0.876944
Glyma.13G089600.2	2717	2.78	0.01	-8.11894	Down	0.855634
Glyma.13G006700.1	1447	35.375	2.36	-3.90587	Down	0.8329
Glyma.13G081900.2	746	2.06	0.01	-7.6865	Down	0.80667
Glyma.13G254200.2	2447	3.115	0.01	-8.28309	Down	0.871101
Glyma.12G229700.3	1625	2.39	0.01	-7.90087	Down	0.832599
Glyma.05G200800.5	2553	2	0.01	-7.64386	Down	0.80162
Glyma.12G030800.4	1178	2.275	0.01	-7.82972	Down	0.824608
Glyma.13G268500.2	2209	2.56	0.01	-8	Down	0.843293
Glyma.07G215300.3	2902	5.72	0.01	-9.15987	Down	0.932921
Glyma.02G134800.7	1610	4.36	0.01	-8.76818	Down	0.90944
Glyma.20G023500.2	2238	3.2	0.01	-8.32193	Down	0.874696
Glyma.08G292900.6	4969	2.32	0.01	-7.85798	Down	0.827842
Glyma.05G150200.1	3983	3.24	0.01	-8.33985	Down	0.876189
Glyma.01G089300.3	3695	2.995	0.01	-8.22641	Down	0.866351
Glyma.01G189600.2	1946	1.995	0.01	-7.64024	Down	0.80162
Glyma.08G015300.1	1186	19.31	1.55	-3.63901	Down	0.812136
Glyma.01G001100.3	1669	2.575	0.01	-8.00843	Down	0.844286
Glyma.09G054100.4	2428	4.83	0.01	-8.91588	Down	0.919125
Glyma.06G240500.2	2447	2.925	0.01	-8.19229	Down	0.863025
Glyma.11G116700.4	2903	4.095	0.01	-8.67772	Down	0.903197
Glyma.11G040600.1	1207	10.07	0.185	-5.76639	Down	0.886359
Glyma.03G016300.1	978	11.045	0.77	-3.84239	Down	0.803829
Glyma.01G050100.1	1592	44.135	2.495	-4.14481	Down	0.842577
Glyma.11G199700.3	2751	2.82	0.01	-8.13955	Down	0.857743
Glyma.11G033600.4	6991	1.99	0.01	-7.63662	Down	0.800696
Glyma.03G016200.1	816	19.435	0.115	-7.40088	Down	0.962638
Glyma.16G218300.1	2697	20.815	1.49	-3.80424	Down	0.818095
Glyma.04G099400.2	1864	3.185	0.01	-8.31515	Down	0.874018
Glyma.14G049000.2	1467	0.135	5.5	5.3484	Up	0.833885
Glyma.13G348100.3	1916	0.01	2.035	7.66888	Up	0.805007
Glyma.03G144400.1	767	0.01	6.085	9.24911	Up	0.937317
Glyma.01G181800.1	1972	0.24	18.605	6.27651	Up	0.926393
Glyma.20G070100.1	1602	2.94	31.48	3.42055	Up	0.810419
Glyma.06G248900.1	1786	2.09	25.885	3.63054	Up	0.817256
Glyma.06G163700.1	1226	0.01	3.63	8.50383	Up	0.890455
Glyma.08G242000.3	1695	0.01	2.1	7.71425	Up	0.809996
Glyma.15G199700.1	1041	12.17	553.2	5.5064	Up	0.910834
Glyma.16G164400.1	1424	0.01	11.32	10.1447	Up	0.968351
Glyma.17G257200.1	1104	0.085	10.885	7.00066	Up	0.936132
Glyma.16G164200.1	1387	0.22	19.385	6.46129	Up	0.934692
Glyma.13G109800.1	1511	0.01	2.265	7.82337	Up	0.823669
Glyma.16G051600.4	2533	0.01	2.1	7.71425	Up	0.809996
Glyma.04G121700.1	2081	1.64	19.225	3.55122	Up	0.807586
Glyma.12G221500.1	1576	0.17	6.075	5.15928	Up	0.831876
Glyma.20G237200.2	814	8.555	182.425	4.41439	Up	0.860022
Glyma.06G302200.1	1977	0.45	30.375	6.07682	Up	0.925877
Glyma.11G200400.5	1236	0.01	3.14	8.29462	Up	0.872363
Glyma.13G216100.1	2021	0.01	2.76	8.10852	Up	0.854533
Glyma.15G072700.1	1525	0.01	6.66	9.37938	Up	0.943145
Glyma.05G230700.4	2525	0.01	2.485	7.9571	Up	0.838828
Glyma.20G238400.2	3895	0.01	2.44	7.93074	Up	0.835925
Glyma.05G162500.1	1468	0.065	4.73	6.18526	Up	0.860192
Glyma.08G199800.1	1716	0.33	7.61	4.52736	Up	0.816902
Glyma.08G128100.1	779	0.47	53.255	6.82411	Up	0.959035
Glyma.08G211000.1	612	0.01	4.255	8.73302	Up	0.907392
Glyma.06G149100.1	936	1.88	22.815	3.60118	Up	0.814931
Glyma.08G341300.1	969	0.05	3.58	6.16189	Up	0.832299
Glyma.01G023000.2	1280	0.01	3.555	8.47371	Up	0.887607
Glyma.07G141300.1	676	1.31	16.06	3.61583	Up	0.807648
Glyma.06G024500.1	706	0.07	4.005	5.8383	Up	0.830405
Glyma.07G014500.1	1002	13.08	281.44	4.42739	Up	0.860492
Glyma.04G036600.1	859	0.215	11.93	5.79411	Up	0.894058
Glyma.08G200100.1	1122	1.35	84.82	5.97337	Up	0.928587
Glyma.03G238800.2	1495	0.01	14.025	10.4538	Up	0.975356
Glyma.05G124900.1	1995	0.025	6.3	7.97728	Up	0.930311
Glyma.09G227600.2	1333	0.01	3.015	8.23601	Up	0.867028
Glyma.18G246100.1	614	0.01	9.145	9.83684	Up	0.959428
Glyma.15G156100.1	1892	0.165	9.04	5.77578	Up	0.883018
Glyma.12G025100.3	1236	0.01	5.51	9.10591	Up	0.930042
Glyma.07G193400.1	1665	0.03	4.71	7.29462	Up	0.896491
Glyma.01G105600.3	1294	0.01	2.375	7.89178	Up	0.83196
Glyma.13G257600.1	697	0.01	2.685	8.06878	Up	0.850915
Glyma.01G097100.3	1387	0.01	2.5	7.96578	Up	0.839397
Glyma.14G183000.2	11661	0.01	2.08	7.70044	Up	0.808549
Glyma.02G083700.2	359	1.18	15.375	3.70373	Up	0.810466
Glyma.20G178300.3	1379	0.01	5.285	9.04576	Up	0.926824
Glyma.11G046900.2	1861	0.095	4.415	5.53834	Up	0.825655
Glyma.11G116600.2	2242	0.345	58.41	7.40348	Up	0.975018
Glyma.12G091900.3	1188	0.01	4.425	8.78953	Up	0.91108
Glyma.10G296200.2	1631	0.01	2.335	7.86728	Up	0.829297
Glyma.13G043800.1	2887	1.155	16.97	3.87702	Up	0.817456
Glyma.08G265300.6	3353	0.01	3.95	8.62571	Up	0.899555
Glyma.08G300700.3	2516	0.495	22.575	5.51115	Up	0.896891
Glyma.03G226800.3	1704	0.01	6.965	9.44398	Up	0.945724
Glyma.11G116600.1	2407	0.01	2.445	7.93369	Up	0.836472
Glyma.17G060200.1	513	0.1	6.22	5.95884	Up	0.871093
Glyma.12G149100.1	1770	0.075	6.47	6.43073	Up	0.892549
Glyma.03G135800.1	1344	0.325	6.785	4.38384	Up	0.802005
Glyma.20G148900.2	1678	1.17	32.825	4.81021	Up	0.8708
Glyma.13G036600.1	1810	0.15	5.035	5.06896	Up	0.814315
Glyma.08G042100.1	1374	0.255	7.685	4.91348	Up	0.835356
Glyma.03G085000.1	1584	0.085	17.185	7.65947	Up	0.965032
Glyma.17G258200.2	798	0.01	2.99	8.224	Up	0.865935
Glyma.13G099800.1	990	0.05	3.05	5.93074	Up	0.805061
Glyma.10G050800.1	1493	0.035	6.235	7.47689	Up	0.92155
Glyma.15G009500.1	840	0.01	3.74	8.54689	Up	0.893881
Glyma.13G202200.3	1949	3.325	40.775	3.61626	Up	0.822807
Glyma.17G140300.1	788	0.7	16.135	4.52669	Up	0.84531
Glyma.08G070000.1	1499	1.72	22.92	3.73613	Up	0.819311
Glyma.17G244200.1	1663	0.01	2.27	7.82655	Up	0.823761
Glyma.11G119000.2	1130	0.01	3.685	8.52552	Up	0.892364
Glyma.06G305000.2	3566	0.01	2.585	8.01402	Up	0.844933
Glyma.03G241900.2	1317	0.01	4.285	8.74315	Up	0.908116
Glyma.09G022400.1	1409	0.09	7.83	6.44294	Up	0.903489
Glyma.10G248900.1	762	1.145	16.91	3.88446	Up	0.817425
Glyma.01G195300.1	1017	0.05	4.095	6.35579	Up	0.854264
Glyma.16G017500.1	1306	0.205	7.06	5.10597	Up	0.839328
Glyma.11G038600.2	1077	0.13	4.895	5.23473	Up	0.819504
Glyma.07G125500.1	1002	11.195	127.83	3.5133	Up	0.823153
Glyma.14G029000.3	2413	0.01	2.105	7.71768	Up	0.810827
Glyma.01G021000.1	1488	0.06	17.785	8.21148	Up	0.973555
Glyma.05G141900.2	1672	0.01	2.445	7.93369	Up	0.836472
Glyma.09G277800.1	1299	1.63	29.84	4.1943	Up	0.841784
Glyma.10G184700.1	656	0.925	61.845	6.06306	Up	0.930781
Glyma.20G222100.2	1352	0.01	6.37	9.31515	Up	0.940327
Glyma.08G179600.1	1573	6.94	93.95	3.75889	Up	0.83126
Glyma.11G003600.3	807	0.01	3.43	8.42206	Up	0.883157
Glyma.17G242400.2	1410	2.095	20.875	3.31675	Up	0.802921
Glyma.15G121400.2	1269	0.01	2.115	7.72451	Up	0.811582
Glyma.03G147900.1	1412	8.18	102.245	3.64379	Up	0.827403
Glyma.19G248900.2	869	0.01	3.285	8.35975	Up	0.87776
Glyma.15G194600.2	2157	0.01	9.59	9.90539	Up	0.961453
Glyma.13G030300.1	2927	4.88	41.035	3.0719	Up	0.801096
Glyma.09G093000.2	2505	1.475	34.135	4.53246	Up	0.858159
Glyma.18G220900.3	1522	0.01	2.455	7.93958	Up	0.837034
Glyma.01G010800.1	2510	0.01	2.095	7.71081	Up	0.809996
Glyma.10G151000.2	909	7.12	189.025	4.73056	Up	0.874042
Glyma.02G156800.1	2448	0.72	14.035	4.28489	Up	0.829997
Glyma.12G131700.3	798	0.01	2.97	8.21432	Up	0.86488
Glyma.18G231400.1	529	0.455	70.96	7.285	Up	0.972877
Glyma.08G230800.3	1512	0.01	2.73	8.09276	Up	0.853109
Glyma.03G120000.4	2360	0.01	7.48	9.54689	Up	0.949535
Glyma.12G030800.3	1190	0.01	2.07	7.69349	Up	0.807702
Glyma.07G083900.2	1114	0.01	8.965	9.80816	Up	0.958519
Glyma.19G047400.9	1248	0.01	2.59	8.01681	Up	0.844994
Glyma.14G038400.1	1355	0.01	2.76	8.10852	Up	0.854533
Glyma.06G275900.1	1456	0.15	5.16	5.10434	Up	0.81811
Glyma.07G086800.3	783	0.01	2.025	7.66178	Up	0.804083
Glyma.09G195700.2	2090	0.01	2.195	7.77808	Up	0.81818
Glyma.02G186100.2	3527	0.01	6.605	9.36741	Up	0.942498
Glyma.07G051500.1	1395	0.85	13.62	4.00212	Up	0.818303
Glyma.18G061100.3	2132	0.01	11.03	10.1072	Up	0.96735
Glyma.17G159600.1	1242	1.46	20.055	3.77992	Up	0.817294
Glyma.10G010100.1	845	2.425	24.855	3.35748	Up	0.806424
Glyma.08G235300.1	1242	0.01	2.355	7.87958	Up	0.830659
Glyma.03G132700.1	1389	0.885	126.01	7.15365	Up	0.971415
Glyma.15G163900.3	3708	0.01	2.565	8.00282	Up	0.84377
Glyma.03G226000.2	1461	0.095	5.565	5.87231	Up	0.859114
Glyma.12G100500.1	2503	0.04	2.985	6.22159	Up	0.814377
Glyma.11G051800.1	1762	2.025	32.94	4.02385	Up	0.835756
Glyma.03G173700.1	981	0.46	11.985	4.70345	Up	0.844917
Glyma.16G170100.1	988	12.1	546.805	5.49795	Up	0.910834
Glyma.02G106100.1	1848	0.01	2.025	7.66178	Up	0.804083
Glyma.15G254000.1	1418	0.96	22.705	4.56383	Up	0.852431
Glyma.13G087900.3	1699	0.01	3.46	8.43463	Up	0.884281
Glyma.11G040900.12	1028	0.01	4.35	8.76487	Up	0.909232
Glyma.08G038200.9	2477	0.01	3.105	8.27845	Up	0.871101
Glyma.04G008600.2	1562	0.01	2.05	7.67948	Up	0.805816
Glyma.17G237600.1	652	0.01	2.12	7.72792	Up	0.811713
Glyma.18G231300.2	2007	0.01	1.99	7.63662	Up	0.800696
Glyma.09G269600.1	1503	2.03	25.925	3.67479	Up	0.817541
Glyma.15G203500.1	1749	0.525	31.68	5.91511	Up	0.919964
Glyma.17G258200.1	749	9.595	245.67	4.6783	Up	0.87157
Glyma.08G292900.4	5007	0.01	2.695	8.07414	Up	0.851461
Glyma.13G237000.1	868	78.83	580.89	2.88145	Up	0.800103
Glyma.13G363300.1	741	0.01	2.15	7.74819	Up	0.813984
Glyma.06G170700.1	2389	2.43	28.365	3.54508	Up	0.814253
Glyma.07G222200.3	2793	0.01	5.475	9.09672	Up	0.929418
Glyma.14G038500.4	791	0.01	38.85	11.9237	Up	0.993241
Glyma.11G197300.1	1935	0.11	19.875	7.49731	Up	0.965233
Glyma.14G130400.3	917	0.01	5.165	9.01262	Up	0.925015
Glyma.15G026400.1	2981	2.51	49.685	4.30705	Up	0.850222
Glyma.13G278000.1	574	0.01	40.335	11.9778	Up	0.993471
Glyma.07G243500.1	916	0.965	15.97	4.04869	Up	0.822976
Glyma.04G035000.1	2191	0.315	16.82	5.73868	Up	0.901541
Glyma.11G180800.1	1093	0.01	3.915	8.61287	Up	0.898785
Glyma.06G270400.1	2046	0.21	28.925	7.10578	Up	0.961676
Glyma.08G220500.1	2260	0.01	8.2	9.67948	Up	0.9543
Glyma.09G080100.1	1224	0.01	4.93	8.94544	Up	0.920919
Glyma.02G244600.1	1349	2.64	26.79	3.34308	Up	0.807325
Glyma.06G235500.4	2183	0.01	2.59	8.01681	Up	0.844994
Glyma.04G217600.1	475	0.11	5.575	5.6634	Up	0.849714
Glyma.20G012000.2	1894	0.01	2.01	7.65105	Up	0.802613
Glyma.01G156200.3	1674	0.01	4.46	8.8009	Up	0.911773
Glyma.09G155900.2	1114	0.01	2.78	8.11894	Up	0.855634
Glyma.08G140600.1	2270	0.875	12.615	3.84971	Up	0.808726
Glyma.10G124700.2	1729	0.01	3.04	8.24793	Up	0.867983
Glyma.16G155800.3	1579	0.01	4.785	8.90238	Up	0.918409
Glyma.13G343900.4	3360	0.01	2.395	7.90388	Up	0.833231
Glyma.14G118200.4	1788	0.01	2.6	8.02237	Up	0.845641
Glyma.18G061100.1	2246	0.275	7.925	4.84891	Up	0.832168
Glyma.09G093000.3	2595	0.085	4.54	5.73909	Up	0.837373
Glyma.13G220000.2	5753	0.015	2.21	7.20294	Up	0.806447
Glyma.13G279900.1	1490	0.675	16.57	4.61754	Up	0.848967
Glyma.02G083600.1	216	1.98	71.31	5.17053	Up	0.89238
Glyma.17G109600.4	2283	0.01	3.145	8.29692	Up	0.872756
Glyma.15G142400.1	1383	0.385	15.845	5.36303	Up	0.883188
Glyma.12G237300.2	3560	0.01	3.15	8.29921	Up	0.872756
Glyma.14G081300.1	1603	0.05	3.985	6.31651	Up	0.850445
Glyma.13G168700.3	1537	0.055	6.675	6.92319	Up	0.911288
Glyma.08G179700.1	1278	0.175	5.245	4.90552	Up	0.811105
Glyma.15G186100.2	915	0.1	6.1	5.93074	Up	0.868629
Glyma.10G268300.6	2083	0.01	2.07	7.69349	Up	0.807702
Glyma.19G134800.1	1292	0.01	2.145	7.74483	Up	0.813853
Glyma.15G237600.2	2977	0.01	2.29	7.8392	Up	0.825486
Glyma.12G234800.1	989	1.27	19.865	3.96733	Up	0.824662
Glyma.09G136800.5	2940	0.01	3.795	8.56796	Up	0.895552
Glyma.16G020500.1	2010	0.11	4.925	5.48455	Up	0.832014
Glyma.07G125600.1	1045	0.6	9.62	4.003	Up	0.805485
Glyma.09G030300.1	1782	0.01	2.055	7.68299	Up	0.805816
Glyma.12G224300.1	1431	4.08	39.675	3.28159	Up	0.807556
Glyma.14G005800.4	3507	0.01	2.735	8.0954	Up	0.853717
Glyma.02G233800.1	1211	0.01	2.77	8.11374	Up	0.855049
Glyma.20G008400.1	499	0.105	4.975	5.56624	Up	0.837011
Glyma.11G170300.1	2254	0.37	23.825	6.00881	Up	0.919957
Glyma.16G212400.1	892	0.055	13.44	7.93289	Up	0.962661
Glyma.08G103400.3	1959	0.01	3.245	8.34207	Up	0.876567
Glyma.20G020300.4	1314	0.01	6.62	9.37069	Up	0.942729
Glyma.14G023700.3	1084	0.01	4.785	8.90238	Up	0.918409
Glyma.20G204500.2	2479	0.745	95.69	7.00498	Up	0.966618
Glyma.05G140800.2	2509	0.01	3.645	8.50978	Up	0.891102
Glyma.12G079700.2	940	0.01	2.93	8.19476	Up	0.863025
Glyma.15G206800.1	1461	0.01	5.435	9.08614	Up	0.928979
Glyma.05G186800.1	168	0.01	2.35	7.87652	Up	0.830005
Glyma.09G281800.1	1429	0.735	72.17	6.61751	Up	0.953785
Glyma.11G147500.4	2197	0.01	2.03	7.66534	Up	0.804199
Glyma.08G341700.1	835	2.185	57.655	4.72174	Up	0.870608
Glyma.18G094600.1	827	0.22	16.03	6.18713	Up	0.91961
Glyma.08G010400.1	772	0.125	4.69	5.22959	Up	0.815839
Glyma.09G000600.1	1862	0.01	3.21	8.32643	Up	0.875042
Glyma.07G243500.2	895	54.41	1068.99	4.29624	Up	0.855249
Glyma.06G182100.2	3119	0.01	6.835	9.4168	Up	0.944662
Glyma.06G163100.4	1002	0.01	3.255	8.34651	Up	0.876944
Glyma.13G216800.2	2191	0.01	3.28	8.35755	Up	0.87776
Glyma.18G110300.1	225	0.01	2.6	8.02237	Up	0.845641
Glyma.03G228900.3	1834	0.385	7.385	4.26167	Up	0.803706
Glyma.13G089600.4	2723	0.01	5.84	9.18982	Up	0.934338
Glyma.13G138300.1	1470	0.09	6.725	6.22347	Up	0.886136
Glyma.17G144700.1	1513	3.3	32.49	3.29946	Up	0.805454
Glyma.15G128800.1	1455	0.12	5.14	5.42066	Up	0.831953
Glyma.03G068200.1	927	0.01	2.545	7.99152	Up	0.842792
Glyma.18G211000.1	1261	1.365	27.565	4.33586	Up	0.846973
Glyma.18G061100.2	2103	0.21	13.595	6.01654	Up	0.908262
Glyma.09G030300.5	1597	0.01	4.88	8.93074	Up	0.91998
Glyma.15G100500.2	3062	0.01	3.24	8.33985	Up	0.876189
Glyma.04G050300.1	1876	0.945	17.35	4.19848	Up	0.832299
Glyma.19G101100.2	2343	0.01	5.265	9.04029	Up	0.926354
Glyma.08G235400.1	1025	0.26	39.825	7.25902	Up	0.969159
Glyma.15G142200.1	546	1.67	70.155	5.39263	Up	0.902788
Glyma.10G184600.1	735	1.32	90.51	6.09947	Up	0.934038
Glyma.17G140400.1	946	7.86	77.85	3.3081	Up	0.811867
Glyma.10G172700.1	1653	1	43.86	5.45483	Up	0.901826
Glyma.08G265200.2	1529	0.01	7.245	9.50084	Up	0.947988
Glyma.01G006000.1	1085	0.66	16.495	4.64342	Up	0.851492
Glyma.06G240100.2	1569	0.01	2.11	7.7211	Up	0.810827
Glyma.05G169900.1	679	6.585	64.025	3.28138	Up	0.810743
Glyma.02G148200.1	1676	1.665	19.345	3.53837	Up	0.807556
Glyma.13G302800.6	1795	0.01	2.835	8.1472	Up	0.85879
Glyma.18G231700.1	510	0.285	57.71	7.66172	Up	0.980037
Glyma.17G147500.1	1135	0.705	10.58	3.90757	Up	0.805716
Glyma.U027300.1	2149	0.06	10.75	7.48516	Up	0.948072
Glyma.20G169200.1	1364	8.805	122.075	3.7933	Up	0.83206
Glyma.15G057500.1	778	0.125	4.815	5.26754	Up	0.820097
Glyma.02G213700.1	1441	0.75	11.92	3.99035	Up	0.810874
Glyma.15G148700.2	2559	0.01	2.455	7.93958	Up	0.837034
Glyma.04G220600.1	1273	0.555	29.19	5.71684	Up	0.910033
Glyma.12G222400.1	1332	4.81	69.33	3.84937	Up	0.833954
Glyma.10G186000.1	1228	3.715	34.085	3.1977	Up	0.804899
Glyma.20G189900.2	2795	0.035	3.565	6.6704	Up	0.8522
Glyma.08G108900.3	1884	0.01	30.035	11.5524	Up	0.990176
Glyma.01G223400.1	2935	0.01	3.69	8.52748	Up	0.892364
Glyma.09G037100.2	1279	0.14	36.06	8.00883	Up	0.981916
Glyma.05G063000.3	1267	0.01	3.46	8.43463	Up	0.884281
Glyma.18G231500.1	691	1.41	140.45	6.63822	Up	0.956595
Glyma.03G222600.1	1012	0.31	6.725	4.43919	Up	0.804491
Glyma.10G292200.1	1115	1.32	16.785	3.66856	Up	0.809072
Glyma.16G170000.1	861	2.585	136.725	5.72497	Up	0.91884
Glyma.04G201900.1	1334	0.04	3.155	6.3015	Up	0.824878
Glyma.03G074700.6	631	0.01	2.285	7.83605	Up	0.824608
Glyma.11G070500.1	1525	1.595	35.215	4.46456	Up	0.85558
Glyma.06G220800.1	757	0.305	38.075	6.96389	Up	0.96076
Glyma.10G014200.2	922	0.01	12.015	10.2306	Up	0.970414
Glyma.17G178300.2	1418	0.01	4.185	8.70908	Up	0.905752
Glyma.18G211100.1	1298	0.61	25.54	5.38781	Up	0.894181
Glyma.06G220300.3	1209	0.01	2.255	7.81698	Up	0.823015
Glyma.06G123800.1	973	62.965	479.855	2.92998	Up	0.801027
Glyma.05G128400.1	921	10.31	94.335	3.19375	Up	0.811228
Glyma.01G244000.1	180	0.01	2.13	7.73471	Up	0.812383
Glyma.04G246100.1	711	0.01	8.15	9.67066	Up	0.954008
Glyma.05G161000.2	2502	0.01	6.505	9.34541	Up	0.94159
Glyma.15G157700.3	1241	0.075	3.57	5.57289	Up	0.806355
Glyma.02G247900.2	903	0.07	5.605	6.32322	Up	0.878999
Glyma.11G171400.1	2246	1.33	18.525	3.79998	Up	0.815655
Glyma.13G254200.1	2481	0.01	4.185	8.70908	Up	0.905529
Glyma.04G006600.1	605	0.01	11.235	10.1338	Up	0.968043
Glyma.18G231300.4	2032	0.01	5.835	9.18859	Up	0.934338
Glyma.14G219100.1	853	0.8	14.41	4.17093	Up	0.827341
Glyma.11G155000.1	775	457.845	4071.64	3.15268	Up	0.809111
Glyma.13G178200.8	3573	0.01	2.385	7.89785	Up	0.832599
Glyma.09G093000.1	2745	22.925	699.475	4.93128	Up	0.884211
Glyma.17G066700.1	2217	0.01	4.88	8.93074	Up	0.91998
Glyma.11G034000.2	1018	0.01	7.475	9.54593	Up	0.949489
Glyma.01G134600.5	1510	0.01	2.225	7.79766	Up	0.820651
Glyma.14G038500.2	1022	1.055	153.465	7.18452	Up	0.972577
Glyma.16G018400.1	6138	0.02	3.345	7.38586	Up	0.86515
Glyma.03G244800.3	1379	0.615	11.495	4.22428	Up	0.820266
Glyma.13G093100.3	1505	0.01	3.455	8.43254	Up	0.884281
Glyma.03G262800.3	1780	0.01	3.225	8.33316	Up	0.875781
Glyma.15G071200.1	1982	0.09	44.34	8.94447	Up	0.991324
Glyma.09G281900.1	1508	1.45	29.885	4.3653	Up	0.848182
Glyma.13G326400.2	2653	0.01	2.645	8.04712	Up	0.847997
Glyma.15G128700.1	1464	0.81	12.285	3.92283	Up	0.81149
Glyma.19G174600.2	679	0.01	3.175	8.31061	Up	0.874018
Glyma.13G030300.2	2658	0.09	4.195	5.5426	Up	0.821028
Glyma.04G176900.2	1393	0.01	2.54	7.98868	Up	0.842038
Glyma.13G277000.1	1097	0.6	10.55	4.13614	Up	0.813345
Glyma.04G074800.1	663	1.41	34.805	4.62553	Up	0.861393
Glyma.03G044900.1	913	0.25	10.37	5.37434	Up	0.86943
Glyma.02G275500.3	882	0.01	3.18	8.31288	Up	0.874018
Glyma.U039400.1	551	0.35	8.785	4.64962	Up	0.829589
Glyma.10G060800.1	1292	7.94	81.505	3.35968	Up	0.816648
Glyma.04G131100.1	1232	0.01	6.185	9.27263	Up	0.938526
Glyma.06G123400.3	1435	0.01	4.015	8.64926	Up	0.901079
Glyma.06G033200.3	2512	0.01	3.375	8.39874	Up	0.881409
Glyma.16G219200.3	3271	0.01	2.29	7.8392	Up	0.825486
Glyma.09G142900.1	1802	0.03	4.7	7.29155	Up	0.896329
Glyma.13G116900.1	2170	1.25	16.21	3.69688	Up	0.811682
Glyma.11G116700.2	3091	0.475	15.805	5.05631	Up	0.869084
Glyma.20G243900.5	1665	0.01	2.945	8.20212	Up	0.864033
Glyma.08G106000.2	1892	0.01	2.135	7.73809	Up	0.812383
Glyma.16G146100.2	1923	0.01	2.29	7.8392	Up	0.825486
Glyma.17G245600.3	2067	0.01	2.58	8.01123	Up	0.844286
Glyma.18G011100.2	1352	0.01	3.68	8.52356	Up	0.891979
Glyma.05G002500.1	1839	11.135	123.495	3.47128	Up	0.822776
Glyma.12G011800.1	2114	0.01	6.75	9.39874	Up	0.943861
Glyma.10G278900.2	792	0.01	13.09	10.3542	Up	0.973193
Glyma.07G243600.1	825	4.93	59.215	3.5863	Up	0.825101
Glyma.10G036600.1	905	0.2	12.385	5.95245	Up	0.902935
Glyma.06G069200.3	1693	0.01	21.27	11.0546	Up	0.984895
Glyma.15G062700.1	740	35.48	563.805	3.99012	Up	0.841237
Glyma.04G090300.2	1180	0.01	3.04	8.24793	Up	0.867983
Glyma.02G238700.4	1078	0.01	9.22	9.84862	Up	0.959759
Glyma.11G242100.1	1006	0.01	3.915	8.61287	Up	0.898785
Glyma.10G138800.2	1890	1.365	18.015	3.72223	Up	0.814415
Glyma.13G144600.3	1814	0.01	2.405	7.90989	Up	0.834008
Glyma.09G107100.1	756	0.365	10.125	4.79388	Up	0.840783
Glyma.14G052000.1	721	0.135	8.915	6.0452	Up	0.893527
Glyma.12G150500.1	1034	0.05	8.09	7.33807	Up	0.932359
Glyma.08G342000.1	1259	0.25	24.97	6.64212	Up	0.945693
Glyma.15G074800.1	1107	0.12	7.87	6.03526	Up	0.887491
Glyma.14G005800.3	3499	0.01	2.855	8.15735	Up	0.859699
Glyma.03G234500.1	484	0.01	2.675	8.0634	Up	0.849814
Glyma.20G006400.2	4159	0.01	3.385	8.40301	Up	0.881709
Glyma.10G215300.4	1381	0.01	2.235	7.80413	Up	0.821421
Glyma.12G197400.1	1836	0.01	5.63	9.13699	Up	0.931659
Glyma.08G341600.1	1208	4.95	130.095	4.71599	Up	0.873302
Glyma.09G052700.3	2707	0.01	4.15	8.69697	Up	0.904729
Glyma.19G151300.1	1236	1.29	17.415	3.75489	Up	0.813861
Glyma.16G079100.3	2123	0.01	2.57	8.00562	Up	0.843863
Glyma.09G111400.1	1255	0.01	5.895	9.20335	Up	0.934954
Glyma.01G217600.1	1566	0.195	24.77	6.98898	Up	0.956294
Glyma.11G046900.5	1675	0.01	6.915	9.43359	Up	0.945332
Glyma.11G046400.1	803	0.345	11.92	5.11064	Up	0.862486
Glyma.06G273600.1	1289	0.205	6.3	4.94166	Up	0.824292
Glyma.11G222100.3	1414	0.01	6.54	9.35315	Up	0.941906
Glyma.01G001700.2	1537	0.01	2.25	7.81378	Up	0.822252
Glyma.14G016600.5	2367	0.01	2.675	8.0634	Up	0.849814
Glyma.08G105000.2	4107	0.045	3.86	6.42253	Up	0.850945
Glyma.07G153000.3	2340	0.01	2.085	7.7039	Up	0.809157
Glyma.16G004500.1	1283	0.755	10.655	3.81891	Up	0.80222
Glyma.15G024600.1	2055	0.16	5.715	5.15861	Up	0.827711
Glyma.06G006500.1	605	0.01	5.925	9.21067	Up	0.935346
Glyma.13G209800.2	4498	0.01	3.625	8.50184	Up	0.890455
Glyma.06G013300.1	715	0.39	7.32	4.2303	Up	0.800103
Glyma.09G193900.4	2056	0.01	4.785	8.90238	Up	0.918409
Glyma.09G181100.1	1080	0.25	11.79	5.55949	Up	0.88358
Glyma.19G110800.3	2150	0.01	2.335	7.86728	Up	0.829297
Glyma.15G186100.1	1088	0.01	19.83	10.9535	Up	0.983625
Glyma.20G092000.2	1887	0.01	7.3	9.51175	Up	0.948303
Glyma.09G163900.1	1030	0.265	11.695	5.46376	Up	0.87903
Glyma.02G271500.2	4101	0.01	3.02	8.2384	Up	0.867028
Glyma.06G182700.1	1324	0.335	26.41	6.30078	Up	0.933845
Glyma.07G048600.1	1260	0.01	5	8.96578	Up	0.922051
Glyma.08G079100.1	1110	0.045	3.685	6.3556	Up	0.844248
Glyma.09G156500.7	1797	0.01	2.265	7.82337	Up	0.823015
Glyma.09G040600.1	936	2.12	83.16	5.29375	Up	0.898631
Glyma.12G163900.1	165	0.01	2.025	7.66178	Up	0.804083
Glyma.01G144900.1	1928	0.01	3.105	8.27845	Up	0.871101
Glyma.02G217600.10	1362	0.23	6.175	4.74673	Up	0.815539
Glyma.19G147200.1	870	0.01	5.315	9.05393	Up	0.92727
Glyma.08G092800.1	1704	0.075	3.935	5.71333	Up	0.822868
Glyma.14G038300.1	1013	5.22	734.52	7.13661	Up	0.972554
Glyma.08G286200.3	791	0.01	4.85	8.92184	Up	0.91951
Glyma.07G008100.1	990	0.095	4.12	5.43857	Up	0.814731
Glyma.18G127200.1	2334	0.26	7.075	4.76615	Up	0.823961
Glyma.04G195300.1	1847	1.95	32.695	4.06752	Up	0.835856
Glyma.06G272900.1	817	0.29	24.02	6.37204	Up	0.934546
Glyma.12G187000.1	636	0.15	11.76	6.29278	Up	0.914521
Glyma.11G116700.1	3117	0.36	16.79	5.54346	Up	0.89248
Glyma.03G005300.1	1757	0.01	2.6	8.02237	Up	0.845641
Glyma.08G220000.1	1313	15.55	127.235	3.03251	Up	0.805608
Glyma.07G016700.2	2791	0.01	3.725	8.5411	Up	0.893519
Glyma.05G108200.1	1393	0.125	4.87	5.28392	Up	0.821151
Glyma.05G062700.1	1519	1.24	15.94	3.68424	Up	0.807863
Glyma.13G255300.1	1555	0.01	2.135	7.73809	Up	0.812383
Glyma.08G218600.1	1725	0.19	5.71	4.90942	Up	0.817518
Glyma.11G198500.1	950	0.145	10.265	6.14554	Up	0.903474
Glyma.19G071800.4	1203	0.41	7.7	4.23116	Up	0.802752
Glyma.18G054100.1	2889	2.09	29.1	3.79944	Up	0.823376
Glyma.15G209300.1	1603	0.01	3.19	8.31741	Up	0.874373
Glyma.13G066800.3	1866	0.01	2.59	8.01681	Up	0.844994
Glyma.02G083700.1	447	3.75	42.47	3.50148	Up	0.818526
Glyma.09G122000.1	838	2.72	34.705	3.67346	Up	0.821444
Glyma.07G243700.1	486	9.48	256.6	4.75849	Up	0.876682
Glyma.06G088000.2	1396	0.01	2.84	8.14975	Up	0.85879
Glyma.19G248900.1	988	1.005	31.75	4.98149	Up	0.877306
Glyma.17G032400.2	3482	0.01	2.055	7.68299	Up	0.806539
Glyma.06G050300.1	1598	3.715	40.865	3.45943	Up	0.817749
Glyma.15G026400.2	2765	6.57	88.225	3.74722	Up	0.831083
Glyma.13G140200.1	1264	0.01	2.065	7.69	Up	0.807702
Glyma.04G204600.2	1906	0.01	3.265	8.35094	Up	0.876944
Glyma.08G173400.1	1327	2.555	31.545	3.62602	Up	0.819935
Glyma.17G257200.3	872	0.01	4.795	8.90539	Up	0.918586
Glyma.06G145300.1	1290	0.585	16.485	4.81657	Up	0.859052
Glyma.09G185500.1	1355	0.065	8.605	7.04859	Up	0.927624
Glyma.12G015100.5	1460	0.01	3.885	8.60177	Up	0.898015
Glyma.20G237200.4	819	0.34	12.82	5.23672	Up	0.870346
Glyma.20G205800.1	683	2.52	214.815	6.41353	Up	0.948781
Glyma.03G131100.4	1544	0.01	4.625	8.85331	Up	0.915307
Glyma.02G072200.2	1489	0.035	4.255	6.92566	Up	0.878022
Glyma.05G114000.1	1482	0.065	8.81	7.08256	Up	0.929719
Glyma.17G067300.1	348	0.01	2.8	8.12928	Up	0.85682
Glyma.17G030300.1	896	13.605	143.02	3.39401	Up	0.818395
Glyma.14G004500.1	2595	0.38	10.205	4.74713	Up	0.841106
Glyma.18G036400.3	2017	0.01	19.9	10.9586	Up	0.983702
Glyma.04G236600.3	2418	0.03	10.745	8.48449	Up	0.96116
Glyma.12G156600.1	1177	0.01	12.775	10.3191	Up	0.972354
Glyma.19G099400.6	2299	0.01	2.34	7.87036	Up	0.829297
Glyma.11G252200.1	1303	0.82	12.595	3.94108	Up	0.812467
Glyma.20G001300.2	4492	0.01	2.635	8.04166	Up	0.847419
Glyma.11G003500.1	1852	0.115	7.105	5.94913	Up	0.878761
Glyma.02G141000.5	1931	0.01	2.855	8.15735	Up	0.859699
Glyma.01G217700.1	750	15.6	130.31	3.06233	Up	0.806177
Glyma.13G094600.5	2253	0.01	2.07	7.69349	Up	0.807702
Glyma.12G141900.1	992	0.32	9.62	4.90989	Up	0.845695
Glyma.02G268000.3	1758	0.81	25.445	4.97332	Up	0.874365
Glyma.10G222400.1	1050	0.81	22.18	4.77519	Up	0.862794
Glyma.07G165700.1	1114	0.48	8.895	4.21189	Up	0.80958
Glyma.09G040400.1	764	0.3	10.475	5.12584	Up	0.859268
Glyma.11G025600.1	1461	0.18	20.185	6.80914	Up	0.947433
Glyma.01G222600.1	1047	0.385	8.52	4.46792	Up	0.819435
Glyma.14G142300.1	1209	0.01	2.345	7.87344	Up	0.82992
Glyma.06G219900.1	804	17.64	322.42	4.19202	Up	0.851438
Glyma.10G294100.5	1665	0.03	2.66	6.47032	Up	0.809657
Glyma.12G015100.2	1545	11.025	109.525	3.31241	Up	0.812868
Glyma.19G241800.3	2608	0.01	3.625	8.50184	Up	0.890455
Glyma.17G196300.3	2476	0.01	2.46	7.94251	Up	0.837034
Glyma.08G341800.1	1087	2.27	197.06	6.4398	Up	0.950043
Glyma.13G277000.3	985	0.835	13.66	4.03204	Up	0.818457
Glyma.13G279200.1	1297	9.815	79.92	3.0255	Up	0.804361
Glyma.13G137300.3	2245	0.01	2.585	8.01402	Up	0.844933
Glyma.19G250900.6	1490	0.01	2.215	7.79116	Up	0.819789
Glyma.14G038500.3	1337	0.01	2.42	7.91886	Up	0.834724
Glyma.07G191300.1	497	0.01	2.115	7.72451	Up	0.810827
Glyma.05G107500.1	831	0.88	18.59	4.40088	Up	0.843023
Glyma.05G126800.2	1786	0.01	2.65	8.04985	Up	0.848628
Glyma.09G063200.2	4810	0.01	2.795	8.1267	Up	0.85682
Glyma.13G257500.1	790	0.01	5.47	9.0954	Up	0.929418
Glyma.07G053200.6	1350	0.01	2.46	7.94251	Up	0.837034
Glyma.05G057800.1	780	3.295	33.95	3.36506	Up	0.810881
Glyma.20G144800.2	1203	2.135	29.265	3.77687	Up	0.823353
Glyma.17G030400.1	964	2.335	89.725	5.26402	Up	0.897138
Glyma.19G137800.1	1447	0.15	9.635	6.00525	Up	0.89509
Glyma.10G246800.1	1041	0.01	2.12	7.72792	Up	0.811713
Glyma.06G239500.1	2035	0.025	3.365	7.07253	Up	0.85779
Glyma.11G116600.3	2257	1.345	118.5	6.46114	Up	0.949581
Glyma.19G224000.2	2600	0.01	2.525	7.98014	Up	0.841391
Glyma.11G142700.3	1552	0.01	2.775	8.11634	Up	0.855634
Glyma.17G023000.1	1226	0.475	10.545	4.47249	Up	0.828642
Glyma.06G120300.1	1936	0.01	4.09	8.67596	Up	0.903197
Glyma.08G009900.1	1301	0.71	25.44	5.16314	Up	0.882133
Glyma.10G068900.9	1973	0.01	2.615	8.03067	Up	0.84678
Glyma.17G098200.3	2231	0.01	1.99	7.63662	Up	0.800696
Glyma.18G239000.3	1462	0.01	16.385	10.6782	Up	0.979452
Glyma.20G154000.2	1199	0.01	2.18	7.76818	Up	0.816524
Glyma.17G228000.2	1982	0.01	3.965	8.63118	Up	0.90004
Glyma.07G097000.1	1093	0.045	12.785	8.15031	Up	0.964139
Glyma.05G204800.1	858	0.11	11.785	6.7433	Up	0.931274
Glyma.19G011700.1	2324	20.615	183.57	3.15456	Up	0.808079
Glyma.10G036700.1	1429	0.065	14.24	7.77529	Up	0.962169
Glyma.08G342100.1	975	0.315	138.47	8.78001	Up	0.99505
Glyma.09G277900.1	1229	0.105	5.4	5.6845	Up	0.848813
Glyma.19G245400.1	1094	41.635	871.245	4.38721	Up	0.860792
Glyma.06G134900.3	1046	0.01	2	7.64386	Up	0.80162
Glyma.10G244300.3	1108	0.01	3.95	8.62571	Up	0.899555
Glyma.07G028300.1	2291	0.01	2.625	8.03617	Up	0.847419
Glyma.11G154200.3	1782	0.01	6.695	9.38694	Up	0.943422
Glyma.01G056100.1	1733	0.075	5.08	6.08179	Up	0.860769
Glyma.19G242000.1	1652	0.03	3.325	6.79225	Up	0.848643
Glyma.17G140200.1	1010	2.175	28.28	3.70069	Up	0.822352
Glyma.06G200100.4	1278	0.01	6.71	9.39017	Up	0.943538
Glyma.17G029200.1	1442	0.01	3.45	8.43045	Up	0.88385
Glyma.17G128000.1	2190	0.22	56.775	8.01161	Up	0.985272
Glyma.07G096700.1	973	0.01	9.18	9.84235	Up	0.959582
Glyma.12G129500.1	1410	0.09	4.665	5.69581	Up	0.838373
Glyma.09G068400.8	1122	0.01	2.395	7.90388	Up	0.833231
Glyma.15G211500.1	1035	1.035	39.53	5.25525	Up	0.892911
Glyma.09G002600.12	2728	0.01	5.325	9.05664	Up	0.927278
Glyma.07G034900.1	2962	0.635	59.24	6.54367	Up	0.949974
Glyma.14G004600.2	1839	0.01	5.72	9.15987	Up	0.932921
Glyma.18G031100.2	1423	0.015	2.355	7.29462	Up	0.819157
Glyma.08G271600.1	1047	1.965	43.18	4.45776	Up	0.857505
Glyma.09G048700.2	1815	0.1	5.815	5.86171	Up	0.862286
Glyma.12G015300.1	2386	0.055	7.675	7.12459	Up	0.923791
Glyma.08G341400.1	1193	0.335	21.43	5.99933	Up	0.918124
Glyma.15G020900.5	1995	0.01	2.115	7.72451	Up	0.810827
Glyma.04G108500.1	750	0.065	14.31	7.78237	Up	0.962338
Glyma.19G225400.3	1594	0.035	2.815	6.32964	Up	0.811667
Glyma.08G014100.2	2126	0.01	2.42	7.91886	Up	0.834724
Glyma.16G051300.1	2293	0.225	6.485	4.84911	Up	0.821405
Glyma.05G224500.1	1391	0.01	4.485	8.80896	Up	0.912158
Glyma.01G077000.1	1082	0.01	4.825	8.91439	Up	0.918971
Glyma.08G330100.3	1010	0.01	2.725	8.09011	Up	0.853109
