# Supplementary material for: Comparative transcriptome analysis of soybean response to bean pyralid larvae
Source: BMC Genomics. 2017 Nov 13;18:871. doi: 10.1186/s12864-017-4256-7 (PMC5683215; doi:10.1186/s12864-017-4256-7)
Supplement: Supplementary file 3 — Total number of DEGs between HRK0 and HSK0. (XLS 119 kb) [file 12864_2017_4256_MOESM3_ESM.xls]

## Sheet: Sheet1
Table S3. Total number of DEGs between HRK0 and HSK0
GeneID	geneLength	Means-HSK0	Means-HRK0	log2Ratio(HRK0/HSK0)	Up-Down-Regulation(HRSK0/HSK0)	Probability
Glyma.14G023900.4	981	5.335	0.01	-9.05934	Down	0.936436
Glyma.07G076400.1	984	13.125	0.05	-8.03617	Down	0.96889
Glyma.07G216700.1	616	0.08	6.195	6.27496	Up	0.896458
Glyma.19G246000.13	1655	2.46	0.01	-7.94251	Down	0.856199
Glyma.13G329700.2	2464	4.335	0.035	-6.95253	Down	0.895028
Glyma.18G275600.3	2733	0.01	2.455	7.93958	Up	0.856199
Glyma.03G027700.3	1362	2.49	0.01	-7.96	Down	0.858019
Glyma.13G114800.4	6435	0.01	3.285	8.35975	Up	0.893098
Glyma.17G235500.1	261	2.4	0.01	-7.90689	Down	0.852605
Glyma.05G150100.1	533	11.19	0.01	-10.128	Down	0.971874
Glyma.03G057800.1	504	10.5	0.01	-10.0362	Down	0.969687
Glyma.01G120000.1	3783	8.09	0.055	-7.20056	Down	0.938928
Glyma.07G020600.2	1363	6.705	0.095	-6.14117	Down	0.895333
Glyma.03G087500.1	3462	3.77	0.01	-8.55842	Down	0.907505
Glyma.17G209900.1	1059	9.375	0.09	-6.70275	Down	0.930529
Glyma.16G051600.4	2533	0.01	1.91	7.57743	Up	0.815244
Glyma.12G094900.2	1373	1.8	0.01	-7.49185	Down	0.804783
Glyma.16G214900.7	2840	15.82	0.01	-10.6275	Down	0.980578
Glyma.U033400.2	2562	1.99	0.01	-7.63662	Down	0.822666
Glyma.09G211200.1	1721	1.875	0.01	-7.55075	Down	0.811697
Glyma.08G086700.2	1951	1.79	0.01	-7.48382	Down	0.803853
Glyma.19G222500.1	1555	0.01	2.265	7.82337	Up	0.843097
Glyma.04G207700.4	2437	1.985	0.01	-7.633	Down	0.822557
Glyma.01G035100.4	1229	6.04	0.01	-9.2384	Down	0.944459
Glyma.11G200400.5	1236	0.01	3.245	8.34207	Up	0.891739
Glyma.01G223500.2	1454	2.165	0.01	-7.75822	Down	0.836448
Glyma.01G032300.1	1473	12.33	0.68	-4.18049	Down	0.82912
Glyma.18G046300.1	2489	33.41	4.14	-3.01258	Down	0.803064
Glyma.16G031600.5	6973	5.44	0.01	-9.08746	Down	0.937568
Glyma.09G168700.14	1834	11.555	0.525	-4.46006	Down	0.839479
Glyma.13G216100.1	2021	0.01	7.455	9.54206	Up	0.955616
Glyma.02G170800.1	732	22.925	0.13	-7.46227	Down	0.971835
Glyma.15G072700.1	1525	0.01	2.12	7.72792	Up	0.832737
Glyma.06G324000.4	1560	1.845	0.01	-7.52748	Down	0.809736
Glyma.05G230700.4	2525	0.01	2.615	8.03067	Up	0.865488
Glyma.03G164300.4	2205	0.01	3.82	8.57743	Up	0.908708
Glyma.03G245000.2	3468	1.87	0.01	-7.54689	Down	0.811697
Glyma.06G276700.1	522	30.045	1.81	-4.05306	Down	0.838831
Glyma.01G100600.4	1077	1.99	0.01	-7.63662	Down	0.822666
Glyma.05G001200.2	2066	3.225	0.01	-8.33316	Down	0.890997
Glyma.02G053600.1	1812	44.22	3.76	-3.55589	Down	0.823354
Glyma.08G044400.2	2059	63.375	6.125	-3.37113	Down	0.819737
Glyma.09G035300.1	869	17.87	1.105	-4.01542	Down	0.830495
Glyma.13G311200.3	991	0.01	2.635	8.04166	Up	0.866113
Glyma.08G313000.2	1296	2.79	0.01	-8.12412	Down	0.873543
Glyma.08G319900.2	1116	3.245	0.01	-8.34207	Down	0.891739
Glyma.07G032600.1	833	0.26	6.085	4.54867	Up	0.814549
Glyma.13G152900.1	2249	17.445	1.26	-3.79132	Down	0.819401
Glyma.12G030800.2	1202	0.01	19.055	10.896	Up	0.98425
Glyma.13G161900.3	1778	6.33	0.01	-9.30606	Down	0.947225
Glyma.03G107500.1	1351	0.01	2.26	7.82018	Up	0.843097
Glyma.08G266700.3	3694	2.935	0.01	-8.19722	Down	0.880301
Glyma.02G196500.3	2625	5.215	0.01	-9.02652	Down	0.934912
Glyma.16G162600.1	511	16.98	537.82	4.98522	Up	0.890168
Glyma.02G215400.1	621	2.16	0.01	-7.75489	Down	0.835776
Glyma.02G166900.1	870	0.235	7.525	5.00096	Up	0.848628
Glyma.16G164900.5	1345	0.405	8.4	4.3744	Up	0.821877
Glyma.02G283500.1	1730	0.7	36.215	5.69309	Up	0.917451
Glyma.06G179500.3	606	2.655	0.01	-8.05257	Down	0.867511
Glyma.01G069000.1	679	46.715	4.665	-3.32394	Down	0.817744
Glyma.18G262500.2	1668	2.29	0.01	-7.8392	Down	0.84519
Glyma.07G093900.1	1950	6.685	0.12	-5.79982	Down	0.879957
Glyma.05G175700.1	177	25.41	2.37	-3.42244	Down	0.812033
Glyma.09G091200.4	3012	0.01	2.16	7.75489	Up	0.835776
Glyma.02G021400.1	1329	22.1	1.555	-3.82906	Down	0.827338
Glyma.07G075400.1	918	3.645	0.055	-6.05034	Down	0.847745
Glyma.06G062500.1	971	0.01	3.125	8.28771	Up	0.8877
Glyma.07G121500.1	2108	0.7	12.3	4.13516	Up	0.825815
Glyma.07G122400.3	1005	4.545	0.01	-8.82814	Down	0.924193
Glyma.07G020900.1	1441	0.01	3.675	8.5216	Up	0.904583
Glyma.16G213700.1	3445	5.825	0.01	-9.18611	Down	0.942256
Glyma.17G198300.3	2444	2.55	0.01	-7.99435	Down	0.861652
Glyma.03G088100.1	4005	0.01	2.78	8.11894	Up	0.872988
Glyma.04G054400.1	878	6.67	0.315	-4.40426	Down	0.813697
Glyma.05G068200.1	1708	1.96	0.01	-7.61471	Down	0.819666
Glyma.03G232500.2	2258	7.95	0.315	-4.65753	Down	0.833706
Glyma.12G025100.3	1236	0.01	5.985	9.22521	Up	0.943897
Glyma.08G199700.3	1627	3.79	0.01	-8.56605	Down	0.908005
Glyma.19G172200.2	2048	27.935	0.01	-11.4479	Down	0.990164
Glyma.13G028900.1	393	0.01	2.12	7.72792	Up	0.832737
Glyma.06G140400.3	1997	2.2	0.01	-7.78136	Down	0.838737
Glyma.11G103100.4	3377	2.25	0.01	-7.81378	Down	0.842323
Glyma.08G142400.1	1059	45.37	5.4	-3.07071	Down	0.806705
Glyma.15G092400.2	5465	9.71	0.01	-9.92333	Down	0.966616
Glyma.19G161200.3	1066	0.01	1.875	7.55075	Up	0.811697
Glyma.05G119500.1	2761	9.88	0.685	-3.85034	Down	0.807291
Glyma.16G210800.4	4417	2.93	0.01	-8.19476	Down	0.879926
Glyma.11G046900.2	1861	0.095	5.87	5.94929	Up	0.880418
Glyma.12G103600.1	1075	5.775	0.205	-4.81613	Down	0.824612
Glyma.20G051500.2	2634	2.055	0.01	-7.68299	Down	0.827799
Glyma.14G171700.1	1728	10.985	0.2	-5.77939	Down	0.900481
Glyma.10G155400.3	1628	3.63	0.01	-8.50383	Down	0.90352
Glyma.05G218000.2	712	2.315	23.79	3.36127	Up	0.810752
Glyma.07G204400.3	1259	1.905	0.01	-7.57365	Down	0.815104
Glyma.19G249200.2	1590	40.645	1.165	-5.12468	Down	0.890637
Glyma.06G130900.1	1497	9.58	0.24	-5.31892	Down	0.874043
Glyma.07G004300.2	3849	3.485	0.01	-8.44501	Down	0.899348
Glyma.02G061400.4	2890	11.815	0.05	-7.88448	Down	0.964421
Glyma.19G135600.1	3300	0.03	5.8	7.59495	Up	0.929717
Glyma.16G035000.2	756	0.01	2.85	8.15482	Up	0.876527
Glyma.05G184500.1	986	44.015	3.25	-3.75948	Down	0.831674
Glyma.12G192700.2	3273	2.515	0.01	-7.97441	Down	0.859714
Glyma.19G229400.1	2279	10.195	0.4	-4.67172	Down	0.843636
Glyma.06G293700.2	1072	10.945	0.01	-10.0961	Down	0.971155
Glyma.12G212600.1	2104	0.1	3.81	5.25172	Up	0.814643
Glyma.13G302500.1	1711	13.72	0.58	-4.56408	Down	0.846909
Glyma.03G008800.2	3647	5.09	0.06	-6.40656	Down	0.889418
Glyma.16G104300.5	946	0.01	2.1	7.71425	Up	0.831198
Glyma.02G228100.3	1849	3.03	0.01	-8.24317	Down	0.883731
Glyma.20G023800.2	2257	0.01	2.15	7.74819	Up	0.835003
Glyma.05G200500.3	1615	2.225	0.01	-7.79766	Down	0.840925
Glyma.07G076600.1	1041	21.255	0.395	-5.74981	Down	0.914271
Glyma.13G363000.8	1068	4.465	0.01	-8.80252	Down	0.922748
Glyma.20G165000.2	5027	2.93	0.01	-8.19476	Down	0.879926
Glyma.05G050700.1	1453	1.965	0.01	-7.61839	Down	0.819666
Glyma.12G229000.1	3236	3.29	0.01	-8.36194	Down	0.893098
Glyma.02G104300.1	2264	45.765	5.435	-3.07389	Down	0.806775
Glyma.07G144100.1	3729	20.605	1.245	-4.04878	Down	0.833456
Glyma.06G191200.3	2631	0.01	3.265	8.35094	Up	0.892067
Glyma.16G046900.4	1169	1.865	0.01	-7.54303	Down	0.811572
Glyma.16G202000.1	606	7.42	0.06	-6.95031	Down	0.928607
Glyma.06G111200.1	1356	0.01	2.42	7.91886	Up	0.853902
Glyma.16G178900.2	1674	2.11	0.01	-7.7211	Down	0.832065
Glyma.05G131000.1	606	13.64	0.165	-6.36923	Down	0.930334
Glyma.15G209900.1	977	0.01	3.755	8.55267	Up	0.907208
Glyma.17G215000.1	784	2.2	0.01	-7.78136	Down	0.838737
Glyma.18G195200.6	3832	1.85	0.01	-7.53138	Down	0.809736
Glyma.04G209100.1	2025	20.355	2	-3.34731	Down	0.80776
Glyma.05G130900.1	536	11.12	0.01	-10.1189	Down	0.971655
Glyma.12G117800.2	548	1.89	0.01	-7.56224	Down	0.813221
Glyma.18G033400.1	537	9.665	0.27	-5.16174	Down	0.864902
Glyma.03G094300.2	1265	1.83	0.01	-7.5157	Down	0.807619
Glyma.06G259800.6	3437	13.255	1.09	-3.60414	Down	0.808752
Glyma.01G019400.3	1689	4.15	0.01	-8.69697	Down	0.916427
Glyma.17G178700.1	1026	0.01	3.685	8.52552	Up	0.905153
Glyma.11G005800.6	1189	2.745	0.01	-8.10066	Down	0.871707
Glyma.19G027000.1	501	3.785	0.01	-8.56415	Down	0.907997
Glyma.01G004200.4	1038	2.95	0.01	-8.20457	Down	0.880778
Glyma.03G016000.1	687	11.17	0.01	-10.1254	Down	0.971835
Glyma.15G076900.3	2483	2.47	0.01	-7.94837	Down	0.856871
Glyma.16G171200.1	3626	2.49	0.02	-6.96	Down	0.838573
Glyma.02G207800.3	2368	0.01	2.645	8.04712	Up	0.866972
Glyma.07G202700.2	1999	2.49	0.01	-7.96	Down	0.858019
Glyma.18G136900.4	2011	4.65	0.01	-8.86109	Down	0.92588
Glyma.05G052600.3	857	3.045	38.55	3.66222	Up	0.82662
Glyma.16G141200.3	1283	0.165	6.135	5.21653	Up	0.848136
Glyma.06G142100.2	1326	2.17	0.01	-7.76155	Down	0.836448
Glyma.19G198000.1	1028	2.265	0.01	-7.82337	Down	0.843675
Glyma.13G367000.3	997	2.35	0.01	-7.87652	Down	0.8493
Glyma.07G212400.1	1031	0.09	4.135	5.52182	Up	0.835479
Glyma.19G195800.1	1239	7.515	0.465	-4.01447	Down	0.803275
Glyma.06G323500.2	661	0.01	7.52	9.55459	Up	0.95596
Glyma.15G158900.1	2531	3.25	35.515	3.44992	Up	0.816221
Glyma.20G130000.1	913	5.15	0.055	-6.549	Down	0.895426
Glyma.15G159900.1	643	11.145	0.08	-7.12218	Down	0.94892
Glyma.16G121100.1	333	0.01	3.26	8.34873	Up	0.892067
Glyma.11G142500.1	962	3.65	0.01	-8.51175	Down	0.904122
Glyma.04G033900.3	1225	1.935	0.01	-7.59619	Down	0.816979
Glyma.12G131700.3	798	0.01	1.915	7.5812	Up	0.815244
Glyma.20G118500.1	2034	4.885	0.01	-8.93221	Down	0.929818
Glyma.12G190800.2	1606	5.195	0.01	-9.02098	Down	0.934725
Glyma.08G134200.1	1358	44.145	4.09	-3.43208	Down	0.818049
Glyma.01G011600.1	1989	18.72	1.66	-3.49533	Down	0.811596
Glyma.13G068800.1	2067	15.79	0.395	-5.32101	Down	0.888497
Glyma.07G020900.2	1438	0.01	1.795	7.48784	Up	0.803853
Glyma.13G368900.2	1753	0.01	7.805	9.60825	Up	0.957756
Glyma.02G186100.2	3527	0.01	4.97	8.9571	Up	0.931256
Glyma.19G020800.3	1575	0.055	3.72	6.07973	Up	0.850308
Glyma.06G267400.3	4431	0.235	5.745	4.61157	Up	0.813963
Glyma.03G074300.1	1828	0.01	3.81	8.57365	Up	0.908427
Glyma.09G199300.2	1335	3.7	0.01	-8.53138	Down	0.905427
Glyma.08G162800.4	2120	2.255	0.01	-7.81698	Down	0.843097
Glyma.06G235500.2	2168	1.99	0.01	-7.63662	Down	0.822666
Glyma.12G051900.2	1471	0.01	1.98	7.62936	Up	0.821674
Glyma.17G050300.2	1174	0.01	2.225	7.79766	Up	0.840925
Glyma.15G163900.3	3708	0.01	2.43	7.92481	Up	0.854488
Glyma.02G291000.1	1136	2.935	0.01	-8.19722	Down	0.879926
Glyma.07G063300.2	6530	0.01	3.19	8.31741	Up	0.889801
Glyma.14G085600.1	970	2.365	56.81	4.58623	Up	0.868801
Glyma.06G030100.7	1912	1.96	0.01	-7.61471	Down	0.819666
Glyma.19G109500.3	3183	0.01	2	7.64386	Up	0.823643
Glyma.09G228600.1	3313	7.325	0.24	-4.93172	Down	0.842854
Glyma.13G087900.3	1699	0.01	2.41	7.91289	Up	0.853277
Glyma.15G159800.1	541	5.25	0.01	-9.03617	Down	0.935412
Glyma.16G171900.1	3177	1.24	16.785	3.75876	Up	0.818526
Glyma.04G050200.2	3025	0.01	3.595	8.48985	Up	0.902341
Glyma.18G231300.2	2007	0.01	7.86	9.61839	Up	0.958022
Glyma.05G028600.4	3031	0.01	5.035	8.97585	Up	0.932365
Glyma.13G216100.2	2011	9.265	0.085	-6.76818	Down	0.932154
Glyma.14G133600.2	3634	1.795	0.01	-7.48784	Down	0.803853
Glyma.08G171800.1	4111	3.28	0.01	-8.35755	Down	0.892754
Glyma.08G212200.5	847	2.24	0.01	-7.80735	Down	0.841589
Glyma.06G259800.5	3993	2.22	0.01	-7.79442	Down	0.84019
Glyma.01G149300.5	1924	1.96	0.01	-7.61471	Down	0.819666
Glyma.19G207600.1	309	0.01	6.395	9.3208	Up	0.947787
Glyma.04G184300.1	1813	32.145	2.06	-3.96388	Down	0.836136
Glyma.08G085700.1	569	31.73	0.265	-6.90371	Down	0.962522
Glyma.07G241300.2	1491	2.245	0.01	-7.81057	Down	0.842323
Glyma.01G156200.3	1674	0.01	1.82	7.50779	Up	0.806721
Glyma.09G147400.2	2037	3.53	0.01	-8.46352	Down	0.900481
Glyma.18G240400.2	1047	1.915	0.01	-7.5812	Down	0.815244
Glyma.07G034800.1	3269	48.385	1.935	-4.64415	Down	0.870551
Glyma.18G057900.3	941	37.39	0.01	-11.8684	Down	0.993336
Glyma.18G272500.1	1631	13.15	0.01	-10.3608	Down	0.976101
Glyma.18G064100.1	1884	15.545	1.43	-3.44236	Down	0.803189
Glyma.17G050300.1	1175	3.32	0.055	-5.91561	Down	0.832589
Glyma.19G182900.2	603	2.41	0.01	-7.91289	Down	0.853277
Glyma.17G060900.2	821	0.01	1.8	7.49185	Up	0.804783
Glyma.03G117900.1	1277	1.8	0.01	-7.49185	Down	0.804783
Glyma.03G190000.5	2081	2.37	0.01	-7.88874	Down	0.85062
Glyma.13G036000.2	1898	2.745	0.01	-8.10066	Down	0.871707
Glyma.16G211600.1	1458	2.195	0.01	-7.77808	Down	0.838737
Glyma.17G039800.6	1522	7.145	0.01	-9.48079	Down	0.953803
Glyma.16G050000.2	2204	0.355	7.33	4.36792	Up	0.81583
Glyma.11G060900.1	976	13.36	115.695	3.11433	Up	0.810814
Glyma.08G082600.2	3558	0.01	1.82	7.50779	Up	0.806721
Glyma.14G013400.3	1230	2.94	0.01	-8.19967	Down	0.880301
Glyma.09G182400.1	2106	54.295	1.355	-5.32445	Down	0.903778
Glyma.13G271800.4	1263	0.01	2.605	8.02514	Up	0.864894
Glyma.19G026800.3	1495	0.01	3.17	8.30834	Up	0.889114
Glyma.12G007200.1	641	3.225	0.08	-5.33316	Down	0.802478
Glyma.14G012900.1	2454	2.785	0.01	-8.12153	Down	0.873543
Glyma.19G007700.2	1374	599.535	64.39	-3.21894	Down	0.817971
Glyma.20G132100.1	3394	2.465	0.01	-7.94544	Down	0.856871
Glyma.07G210200.1	1745	0.01	1.885	7.55842	Up	0.813221
Glyma.03G010200.1	1087	6.275	0.01	-9.29347	Down	0.946756
Glyma.09G030300.1	1782	0.01	2.045	7.67596	Up	0.827799
Glyma.10G180800.1	1372	11.23	0.675	-4.05633	Down	0.819385
Glyma.20G166400.4	1070	6.69	0.01	-9.38586	Down	0.950491
Glyma.13G370200.2	1067	0.01	1.81	7.49985	Up	0.805752
Glyma.07G143500.1	3222	21.215	0.555	-5.25645	Down	0.890708
Glyma.U034500.13	3965	0.01	1.81	7.49985	Up	0.805752
Glyma.10G232600.2	2092	2.88	0.01	-8.16993	Down	0.877824
Glyma.10G229400.1	2900	20.54	1.39	-3.88528	Down	0.826338
Glyma.02G066700.6	3403	0.01	1.945	7.60363	Up	0.817885
Glyma.02G159200.2	1301	11.43	0.83	-3.78357	Down	0.808947
Glyma.14G040300.2	1738	3.54	0.01	-8.46761	Down	0.900809
Glyma.09G234800.2	1438	2.865	0.01	-8.16239	Down	0.877395
Glyma.14G062600.2	1559	0.01	3.115	8.28309	Up	0.887293
Glyma.12G030800.19	1262	6.6	0.01	-9.36632	Down	0.949686
Glyma.02G205100.1	612	28.025	0.01	-11.4525	Down	0.990195
Glyma.09G274900.2	717	4.07	0.01	-8.66888	Down	0.914677
Glyma.08G355900.1	1257	0.315	6.2	4.29884	Up	0.803783
Glyma.14G221200.1	1472	113.4	14.56	-2.96134	Down	0.804142
Glyma.18G254300.1	2626	8.905	0.32	-4.79847	Down	0.844112
Glyma.06G182100.2	3119	0.01	5.41	9.07948	Up	0.937256
Glyma.15G210300.1	2577	0.01	2.56	8	Up	0.862168
Glyma.18G072000.1	318	7.735	0.01	-9.59526	Down	0.957319
Glyma.06G163100.4	1002	0.01	2.305	7.84862	Up	0.845831
Glyma.13G089600.4	2723	0.01	2.42	7.91886	Up	0.853902
Glyma.04G202500.1	814	4.115	0.01	-8.68475	Down	0.915685
Glyma.10G158300.1	1716	4.52	0.01	-8.82018	Down	0.923677
Glyma.18G186500.1	534	2.795	0.01	-8.1267	Down	0.874051
Glyma.04G236100.3	2643	2.305	0.01	-7.84862	Down	0.845831
Glyma.03G000200.1	1662	0.01	2.205	7.78463	Up	0.839386
Glyma.12G200000.1	1726	6.56	0.2	-5.03562	Down	0.843886
Glyma.16G178800.2	2646	21.06	0.9	-4.54844	Down	0.855941
Glyma.07G063900.1	460	3.165	0.01	-8.30606	Down	0.889114
Glyma.08G214300.2	2497	5.885	0.01	-9.2009	Down	0.94285
Glyma.16G062600.1	1999	27.24	2.955	-3.2045	Down	0.80708
Glyma.15G142200.1	546	1.67	122.995	6.20261	Up	0.94499
Glyma.02G207800.2	2333	3.395	0.01	-8.40727	Down	0.896434
Glyma.08G265200.2	1529	0.01	2.875	8.16742	Up	0.877824
Glyma.07G138100.1	321	17.435	0.01	-10.7678	Down	0.982414
Glyma.10G289900.1	1296	2.28	0.01	-7.83289	Down	0.844534
Glyma.08G363600.2	1833	3.495	0.01	-8.44915	Down	0.899606
Glyma.02G183800.1	433	2.075	0.01	-7.69697	Down	0.829917
Glyma.17G152700.4	2446	0.01	2.74	8.09803	Up	0.87134
Glyma.01G018700.2	1548	1.76	0.01	-7.45943	Down	0.800595
Glyma.18G272600.1	914	0.25	7.035	4.81455	Up	0.836003
Glyma.18G096500.3	2692	1.955	0.01	-7.61102	Down	0.818877
Glyma.12G241300.2	2001	0.01	2.215	7.79116	Up	0.84019
Glyma.07G074400.3	1239	12.425	0.43	-4.85277	Down	0.857738
Glyma.02G186900.1	780	0.01	3.625	8.50184	Up	0.90352
Glyma.06G267400.1	4506	4.72	0.01	-8.88264	Down	0.927076
Glyma.07G127800.3	3581	2.075	0.01	-7.69697	Down	0.829917
Glyma.10G175400.2	615	0.01	2.23	7.8009	Up	0.840925
Glyma.04G111500.2	786	4.095	0.01	-8.67772	Down	0.915279
Glyma.13G269900.3	1548	2.51	0.01	-7.97154	Down	0.859261
Glyma.02G304500.1	2015	4.97	40.08	3.01156	Up	0.804853
Glyma.16G214500.1	1175	8.355	0.305	-4.77576	Down	0.841433
Glyma.08G321400.1	2000	103.86	10.36	-3.32554	Down	0.821041
Glyma.12G192700.1	3259	0.01	2.025	7.66178	Up	0.826057
Glyma.07G261600.3	2108	2.03	0.01	-7.66534	Down	0.826182
Glyma.03G016400.1	1094	28.73	1.025	-4.80886	Down	0.873387
Glyma.15G159300.1	297	10.455	0.01	-10.03	Down	0.969585
Glyma.13G265400.1	849	2.145	0.01	-7.74483	Down	0.834893
Glyma.16G050000.4	2197	0.265	10.165	5.26147	Up	0.872855
Glyma.05G024700.2	1017	2.075	0.01	-7.69697	Down	0.829917
Glyma.17G214100.1	2081	2.135	0.01	-7.73809	Down	0.833565
Glyma.19G255300.2	2701	8.255	0.01	-9.68912	Down	0.960171
Glyma.10G102200.1	1885	0.01	2.715	8.08481	Up	0.869988
Glyma.11G226400.2	1255	2.32	0.01	-7.85798	Down	0.847417
Glyma.03G016100.1	995	9.71	0.225	-5.43147	Down	0.879637
Glyma.15G251100.1	2722	8.24	0.01	-9.6865	Down	0.960132
Glyma.17G058000.1	1586	5.2	0.01	-9.02237	Down	0.934725
Glyma.16G031600.4	6811	0.01	5.18	9.01681	Up	0.934475
Glyma.18G158800.1	1673	16.9	0.615	-4.78029	Down	0.862566
Glyma.18G291800.3	1572	4.15	0.01	-8.69697	Down	0.916427
Glyma.16G177400.10	1889	2.225	0.01	-7.79766	Down	0.840925
Glyma.01G036900.1	1812	13.91	0.605	-4.52304	Down	0.847136
Glyma.03G109200.4	817	0.28	5.775	4.36632	Up	0.802509
Glyma.04G054200.1	987	16.45	0.41	-5.32632	Down	0.889301
Glyma.08G068100.2	1555	2.165	0.01	-7.75822	Down	0.836448
Glyma.15G160000.1	594	2.41	0.01	-7.91289	Down	0.853277
Glyma.18G043400.1	1443	0.01	2.04	7.67243	Up	0.826956
Glyma.05G237200.1	2018	97.115	4.875	-4.31622	Down	0.859089
Glyma.03G251500.1	1750	23.195	0.155	-7.2254	Down	0.967358
Glyma.15G013900.1	1213	15.945	1.25	-3.6731	Down	0.81365
Glyma.06G040600.2	3158	5.545	0.01	-9.11504	Down	0.938982
Glyma.14G081100.5	4306	1.805	0.01	-7.49586	Down	0.805752
Glyma.17G229600.1	1667	3.39	0.01	-8.40514	Down	0.896075
Glyma.16G118000.1	412	0.075	5.36	6.1592	Up	0.882754
Glyma.02G205100.2	677	27.285	0.01	-11.4139	Down	0.98982
Glyma.10G139400.6	1598	1.91	0.01	-7.57743	Down	0.815244
Glyma.13G195100.4	3803	1.88	0.01	-7.55459	Down	0.81251
Glyma.14G068400.1	727	9.475	0.57	-4.05509	Down	0.813182
Glyma.09G160400.2	1918	0.01	1.8	7.49185	Up	0.804783
Glyma.16G173000.1	1144	94.695	11.27	-3.0708	Down	0.809978
Glyma.03G041800.3	836	4.6	0.01	-8.84549	Down	0.925037
Glyma.07G170900.1	1233	2.59	0.01	-8.01681	Down	0.863793
Glyma.08G184600.3	2410	2.225	0.01	-7.79766	Down	0.840925
Glyma.03G097000.2	1166	1.78	0.01	-7.47573	Down	0.802775
Glyma.20G243900.8	1695	0.01	1.94	7.59991	Up	0.817885
Glyma.18G231300.4	2032	0.01	4.905	8.93811	Up	0.930209
Glyma.03G232400.2	2344	26.09	1.025	-4.6698	Down	0.86473
Glyma.14G152100.4	1729	5.59	0.01	-9.1267	Down	0.93942
Glyma.02G043600.1	580	9.67	0.42	-4.52505	Down	0.835971
Glyma.01G202200.1	2039	8.655	0.59	-3.87475	Down	0.802416
Glyma.20G053500.1	3463	0.015	3.245	7.75711	Up	0.88541
Glyma.07G211500.1	627	1.8	0.01	-7.49185	Down	0.804783
Glyma.04G066600.4	2679	0.01	2.2	7.78136	Up	0.838737
Glyma.18G208300.1	1878	2.51	0.03	-6.38658	Down	0.82101
Glyma.07G139700.1	938	30.865	1.135	-4.76521	Down	0.872035
Glyma.19G242800.2	1609	0.26	7	4.75077	Up	0.833393
Glyma.20G122100.1	150	0.01	3.005	8.23122	Up	0.883082
Glyma.14G054900.2	1352	1.76	0.01	-7.45943	Down	0.800595
Glyma.18G272100.2	1246	0.01	3.6	8.49185	Up	0.902638
Glyma.18G254500.1	2615	11.24	0.79	-3.83065	Down	0.812033
Glyma.13G192200.2	1840	8.06	0.01	-9.65464	Down	0.959249
Glyma.05G024700.1	1028	0.01	1.925	7.58871	Up	0.816158
Glyma.16G137000.1	2734	29.04	1.59	-4.19094	Down	0.845448
Glyma.12G109600.1	2404	2.5	0.01	-7.96578	Down	0.858613
Glyma.13G053600.2	3045	0.485	8.625	4.15247	Up	0.81333
Glyma.05G173100.5	599	2.305	0.01	-7.84862	Down	0.845831
Glyma.06G227500.2	2120	3.495	0.01	-8.44915	Down	0.899606
Glyma.17G047000.2	2284	2.945	0.01	-8.20212	Down	0.880778
Glyma.02G275500.3	882	0.01	1.78	7.47573	Up	0.802775
Glyma.08G160100.2	852	1.925	0.01	-7.58871	Down	0.816158
Glyma.06G121500.1	3500	0.01	2.455	7.93958	Up	0.856199
Glyma.20G008200.4	2181	0.01	1.83	7.5157	Up	0.807619
Glyma.20G137300.1	2305	0.01	5.7	9.15482	Up	0.940725
Glyma.01G072800.1	596	0.01	1.85	7.53138	Up	0.809736
Glyma.06G075500.3	3874	0.01	1.83	7.5157	Up	0.807619
Glyma.08G212900.2	1710	0.01	2.48	7.9542	Up	0.857527
Glyma.12G210300.2	1647	2.91	0.01	-8.18488	Down	0.879106
Glyma.14G177200.3	944	2.31	0.01	-7.85175	Down	0.846667
Glyma.04G122400.2	2333	2.505	0.01	-7.96867	Down	0.859261
Glyma.20G092900.2	1659	0.01	2.02	7.65821	Up	0.825315
Glyma.03G123100.2	949	0.01	5.065	8.98442	Up	0.932826
Glyma.09G256700.2	4095	3.815	0.01	-8.57554	Down	0.908708
Glyma.18G026900.1	1413	23.49	2.605	-3.17269	Down	0.804642
Glyma.13G004800.3	2641	2.515	0.01	-7.97441	Down	0.859261
Glyma.19G008500.1	1268	2.925	27.56	3.23607	Up	0.807697
Glyma.10G109400.3	1003	2.64	0.01	-8.04439	Down	0.866472
Glyma.03G096400.3	2083	1.77	0.01	-7.46761	Down	0.801666
Glyma.17G149300.1	1200	4.035	0.01	-8.65642	Down	0.913927
Glyma.13G031600.5	2198	0.01	1.83	7.5157	Up	0.807619
Glyma.20G243900.5	1665	0.01	1.76	7.45943	Up	0.800595
Glyma.12G030800.6	1208	6.66	0.01	-9.37938	Down	0.950264
Glyma.06G182100.3	3128	4.735	0.01	-8.88722	Down	0.92724
Glyma.13G003000.1	1256	23.19	0.04	-9.17929	Down	0.986359
Glyma.U008800.1	1738	3.155	0.01	-8.3015	Down	0.888762
Glyma.13G087900.4	1679	1.875	0.01	-7.55075	Down	0.811697
Glyma.05G090800.1	207	0.01	1.88	7.55459	Up	0.81251
Glyma.06G069200.3	1693	0.01	5.61	9.13186	Up	0.939654
Glyma.16G158100.1	2101	30.27	0.37	-6.35422	Down	0.94342
Glyma.19G255500.4	2557	5.62	0.01	-9.13443	Down	0.939756
Glyma.18G254700.1	2903	4.235	0.12	-5.14126	Down	0.81794
Glyma.20G113400.4	1062	0.01	4.295	8.74651	Up	0.919513
Glyma.15G019800.2	3578	3.74	0.02	-7.54689	Down	0.895887
Glyma.02G183500.2	762	4.635	0.01	-8.85643	Down	0.925552
Glyma.12G049300.1	743	6.27	0.315	-4.31504	Down	0.807197
Glyma.04G040400.1	1877	4.325	0.16	-4.75656	Down	0.801548
Glyma.08G085600.1	464	10.92	0.11	-6.63333	Down	0.933818
Glyma.16G178800.1	2787	9.185	0.295	-4.96049	Down	0.854738
Glyma.09G272300.8	3384	3.125	0.01	-8.28771	Down	0.8877
Glyma.19G143200.5	1145	2.725	0.01	-8.09011	Down	0.870855
Glyma.09G081800.1	2032	1.87	0.01	-7.54689	Down	0.811697
Glyma.11G202700.5	1477	5.75	0.01	-9.16742	Down	0.941365
Glyma.07G076500.1	808	3.855	0.06	-6.00562	Down	0.851238
Glyma.08G021200.2	3893	2.195	0.01	-7.77808	Down	0.838737
Glyma.11G226200.1	1931	0.95	11.51	3.59882	Up	0.804728
Glyma.16G211500.1	2331	0.01	2.615	8.03067	Up	0.865488
Glyma.14G005800.3	3499	0.01	2.59	8.01681	Up	0.863793
Glyma.01G120300.1	4057	8.66	0.055	-7.29879	Down	0.94417
Glyma.16G137200.1	1648	37.91	2.53	-3.90537	Down	0.837511
Glyma.06G088600.1	2055	2.39	0.01	-7.90087	Down	0.85198
Glyma.20G126800.2	1615	30.3	0.985	-4.94305	Down	0.878996
Glyma.07G143900.1	2331	18.94	1.565	-3.5972	Down	0.816494
Glyma.10G092400.1	681	0.01	2.065	7.69	Up	0.829229
Glyma.03G029300.1	1229	6.56	0.15	-5.45066	Down	0.862519
Glyma.02G226700.1	1635	0.01	5.88	9.19967	Up	0.942764
Glyma.16G079100.3	2123	0.01	3.875	8.59805	Up	0.910193
Glyma.18G144300.1	210	0.01	1.855	7.53528	Up	0.809736
Glyma.08G127700.2	2874	0.01	2.775	8.11634	Up	0.872988
Glyma.18G282300.2	5181	0.02	2.91	7.18488	Up	0.863285
Glyma.09G131500.1	2458	102.41	8.245	-3.63469	Down	0.831143
Glyma.13G152800.1	1722	3.255	0.01	-8.34651	Down	0.892067
Glyma.03G109200.3	736	41.55	5.15	-3.0122	Down	0.805228
Glyma.20G142800.2	1187	4.75	0.01	-8.89178	Down	0.927521
Glyma.04G223200.1	1618	6.72	0.3	-4.48543	Down	0.817135
Glyma.02G160500.3	748	4.295	0.01	-8.74651	Down	0.919513
Glyma.14G029300.1	204	1.23	17.355	3.81862	Up	0.822744
Glyma.10G128400.3	1440	5.035	0.01	-8.97585	Down	0.932365
Glyma.09G182200.1	1785	9.575	0.29	-5.04515	Down	0.860621
Glyma.18G260700.1	1307	38.735	3.43	-3.49736	Down	0.821737
Glyma.01G244300.1	1531	0.01	1.86	7.53916	Up	0.810697
Glyma.18G044900.1	2235	8.16	0.075	-6.76553	Down	0.927193
Glyma.11G182400.2	2136	7.19	0.01	-9.48985	Down	0.954061
Glyma.19G219200.3	1005	2.545	0.01	-7.99152	Down	0.861652
Glyma.10G110600.1	252	2.11	0.01	-7.7211	Down	0.832065
Glyma.17G141500.3	736	1.975	0.01	-7.62571	Down	0.820666
Glyma.U031300.3	1931	2.47	0.01	-7.94837	Down	0.856871
Glyma.19G112500.2	1077	7.315	0.035	-7.70736	Down	0.944045
Glyma.09G193900.4	2056	0.01	2.17	7.76155	Up	0.836448
Glyma.03G001500.1	1090	23.515	1.605	-3.87294	Down	0.828573
Glyma.13G040000.1	2148	4.46	0.01	-8.8009	Down	0.92256
Glyma.07G130900.1	820	0.01	2.22	7.79442	Up	0.84019
Glyma.12G235700.3	2044	2.12	0.01	-7.72792	Down	0.832737
Glyma.14G044500.2	4181	4.995	0.01	-8.96434	Down	0.931748
Glyma.06G202500.2	6534	2.545	0.01	-7.99152	Down	0.861652
Glyma.02G271500.2	4101	0.01	4.68	8.87036	Up	0.926443
Glyma.07G144000.1	847	23.925	1.3	-4.20194	Down	0.843011
Glyma.03G068900.1	639	0.01	6.74	9.3966	Up	0.950873
Glyma.19G083900.1	1865	2.045	0.01	-7.67596	Down	0.827799
Glyma.16G155800.1	1662	0.01	1.79	7.48382	Up	0.803853
Glyma.10G102000.1	1711	10.3	0.01	-10.0084	Down	0.968937
Glyma.12G168200.4	1452	1.83	0.01	-7.5157	Down	0.807619
Glyma.16G096500.3	1640	0.01	2.48	7.9542	Up	0.857527
Glyma.08G230400.1	782	28.8	2.45	-3.55522	Down	0.818994
Glyma.15G053000.7	2713	4.5	0.01	-8.81378	Down	0.923248
Glyma.20G030600.1	1206	4.045	0.01	-8.66	Down	0.914146
Glyma.17G003700.3	2132	2.525	0.01	-7.98014	Down	0.860418
Glyma.19G233600.4	1306	0.01	2.815	8.13699	Up	0.87491
Glyma.20G163900.1	2702	16.56	0.71	-4.54374	Down	0.851214
Glyma.13G334200.3	2970	3.68	0.01	-8.52356	Down	0.904802
Glyma.19G255500.1	2735	2.045	0.01	-7.67596	Down	0.827799
Glyma.04G134200.1	968	15.535	1.16	-3.74333	Down	0.816838
Glyma.18G237900.1	2612	50.605	3.09	-4.0336	Down	0.843284
Glyma.06G034700.1	1118	44.535	2.2	-4.33936	Down	0.855886
Glyma.14G016300.2	2711	4.2	0.01	-8.71425	Down	0.91756
Glyma.01G188400.1	2247	3.005	0.01	-8.23122	Down	0.883082
Glyma.17G039800.2	1632	0.01	4.305	8.74987	Up	0.919513
Glyma.10G150900.2	1379	0.01	4.285	8.74315	Up	0.919372
Glyma.18G109000.1	1232	0.01	3.395	8.40727	Up	0.896434
Glyma.03G005300.1	1757	0.01	2.61	8.02791	Up	0.864894
Glyma.U000400.1	1095	3.095	0.045	-6.10387	Down	0.833448
Glyma.14G001300.2	1757	8.185	0.44	-4.21741	Down	0.814463
Glyma.02G188200.3	1817	2.88	0.01	-8.16993	Down	0.877824
Glyma.03G231900.1	1025	2.565	0.01	-8.00282	Down	0.862668
Glyma.02G019500.2	1558	4.26	0.01	-8.73471	Down	0.918763
Glyma.15G053300.2	1188	0.175	5.125	4.87213	Up	0.819229
Glyma.05G151200.1	2582	0.01	2.54	7.98868	Up	0.861027
Glyma.04G086500.3	1689	1.805	0.01	-7.49586	Down	0.805752
Glyma.18G009700.3	1450	0.01	2.09	7.70736	Up	0.830651
Glyma.05G244500.1	150	1.96	0.01	-7.61471	Down	0.819666
Glyma.02G043500.1	1713	28.145	3.47	-3.01987	Down	0.801236
Glyma.07G270200.5	1950	2.42	0.01	-7.91886	Down	0.853902
Glyma.13G072900.3	1368	2.19	0.01	-7.77479	Down	0.837987
Glyma.02G041400.3	4168	1.76	0.01	-7.45943	Down	0.800595
Glyma.09G228600.2	3445	0.32	6.68	4.3837	Up	0.811033
Glyma.19G232700.1	800	0.01	4.12	8.6865	Up	0.915693
Glyma.03G109200.2	777	0.74	40.26	5.76568	Up	0.921919
Glyma.20G126800.1	1759	0.68	14.515	4.41587	Up	0.84262
Glyma.03G121400.1	1757	2.77	0.01	-8.11374	Down	0.872512
Glyma.08G139900.6	1043	4.135	0.01	-8.69174	Down	0.915927
Glyma.07G052900.5	3835	2.41	0.01	-7.91289	Down	0.853277
Glyma.11G003600.1	906	4.09	0.01	-8.67596	Down	0.915075
Glyma.09G281200.3	662	0.01	2	7.64386	Up	0.823643
Glyma.10G179500.1	3541	11.585	0.355	-5.0283	Down	0.865269
Glyma.07G189000.2	1595	7.68	0.01	-9.58496	Down	0.956967
Glyma.U021900.1	1343	17.39	184.67	3.40862	Up	0.822619
Glyma.09G168700.4	2864	8.095	0.33	-4.61649	Down	0.832003
Glyma.10G075900.3	3060	6.31	0.01	-9.3015	Down	0.947045
Glyma.08G130800.3	2047	3.74	0.01	-8.54689	Down	0.906606
Glyma.19G176100.7	1226	2.455	0.01	-7.93958	Down	0.856199
Glyma.09G037600.1	1162	2.295	28.07	3.61246	Up	0.82301
Glyma.09G127200.1	1770	16.835	1.545	-3.44578	Down	0.80497
Glyma.19G232000.1	1284	58.435	1.48	-5.30316	Down	0.902466
Glyma.08G339000.1	1390	2.35	0.01	-7.87652	Down	0.8493
Glyma.03G030400.1	1922	4.935	0.135	-5.19202	Down	0.831721
Glyma.09G274500.2	1504	3.26	39.47	3.59781	Up	0.826534
Glyma.16G210600.1	4549	0.01	6.28	9.29462	Up	0.946756
Glyma.01G120100.1	3261	4.17	0.01	-8.7039	Down	0.916818
Glyma.18G242700.2	1812	2.1	0.01	-7.71425	Down	0.831198
Glyma.15G096100.1	177	0.01	1.95	7.60733	Up	0.818877
Glyma.03G197900.1	1199	9.995	0.74	-3.75561	Down	0.803861
Glyma.07G107400.2	1394	5.28	0.01	-9.04439	Down	0.935787
Glyma.02G035800.1	1985	2.58	0.01	-8.01123	Down	0.863207
Glyma.03G046400.2	1266	17.875	0.01	-10.8037	Down	0.982953
Glyma.04G094200.1	1164	3.305	0.01	-8.36851	Down	0.89377
Glyma.02G105900.2	2062	4.145	0.01	-8.69523	Down	0.916138
Glyma.13G172000.4	1321	2.63	0.01	-8.03892	Down	0.866113
Glyma.14G054900.1	1481	0.01	2.77	8.11374	Up	0.872512
Glyma.07G085700.3	1662	15.44	0.27	-5.83757	Down	0.911489
Glyma.19G222100.2	1592	2.29	0.01	-7.8392	Down	0.84519
Glyma.08G264100.2	1670	3.05	0.01	-8.25267	Down	0.884645
Glyma.19G121100.3	2731	0.01	2.035	7.66888	Up	0.826956
Glyma.19G198700.1	887	7.66	0.36	-4.41128	Down	0.820729
Glyma.14G122100.1	568	20.53	0.01	-11.0035	Down	0.985757
Glyma.02G268000.3	1758	0.81	10.21	3.65592	Up	0.800697
Glyma.14G076500.11	1123	2.63	0.01	-8.03892	Down	0.866113
Glyma.16G006500.9	2627	1.895	0.01	-7.56605	Down	0.813221
Glyma.13G177800.2	1067	1.76	0.01	-7.45943	Down	0.800595
Glyma.02G183300.1	1285	7.01	0.14	-5.64592	Down	0.876348
Glyma.09G102400.1	819	5.965	372.445	5.96436	Up	0.936686
Glyma.02G151400.6	2077	2.61	0.01	-8.02791	Down	0.864894
Glyma.02G092500.1	843	24.855	0.555	-5.4849	Down	0.903231
Glyma.12G030800.7	1211	5.475	0.01	-9.09672	Down	0.937951
Glyma.07G170700.2	2551	3.215	0.01	-8.32867	Down	0.890786
Glyma.17G100600.2	1646	4.15	0.01	-8.69697	Down	0.916427
Glyma.14G142300.1	1209	0.01	3.045	8.2503	Up	0.884645
Glyma.03G248800.4	3174	1.815	0.01	-7.50383	Down	0.805752
Glyma.16G212800.2	4320	2.11	0.01	-7.7211	Down	0.832065
Glyma.09G180400.3	980	1.995	0.01	-7.64024	Down	0.823643
Glyma.17G214600.2	2009	0.01	9.31	9.86264	Up	0.96496
Glyma.03G058000.1	1183	0.05	4.045	6.33807	Up	0.868824
Glyma.01G001100.2	1666	5.895	0.01	-9.20335	Down	0.94285
Glyma.18G103500.1	2073	0.09	5.295	5.87856	Up	0.870644
Glyma.13G006700.1	1447	35.375	0.975	-5.18118	Down	0.892997
Glyma.06G267400.4	4488	5.5	0.01	-9.10329	Down	0.93842
Glyma.02G165500.3	2113	2.03	0.01	-7.66534	Down	0.826182
Glyma.06G191400.1	3222	2.55	0.01	-7.99435	Down	0.861652
Glyma.06G033700.3	2799	0.01	3.6	8.49185	Up	0.902638
Glyma.19G231100.1	162	0.01	2.77	8.11374	Up	0.872512
Glyma.07G147000.5	2200	0.01	2.39	7.90087	Up	0.85198
Glyma.16G117900.1	492	0.105	8.07	6.26411	Up	0.908489
Glyma.16G101900.1	656	0.01	2.23	7.8009	Up	0.840925
Glyma.11G248400.7	2810	1.95	0.01	-7.60733	Down	0.818877
Glyma.19G169800.1	688	4.91	0.14	-5.13222	Down	0.82926
Glyma.20G062000.1	1540	11.315	0.255	-5.4716	Down	0.886793
Glyma.07G053200.6	1350	0.01	1.81	7.49985	Up	0.805752
Glyma.08G220100.1	1665	1.765	0.01	-7.46352	Down	0.800595
Glyma.01G016700.1	1074	7.195	0.01	-9.49085	Down	0.954108
Glyma.09G273000.19	2487	1.85	0.01	-7.53138	Down	0.809736
Glyma.07G215300.3	2902	5.72	0.01	-9.15987	Down	0.941006
Glyma.17G214100.4	2073	9.065	0.65	-3.8018	Down	0.800494
Glyma.15G176800.1	865	2.415	0.01	-7.91588	Down	0.853902
Glyma.09G164100.1	671	2.215	0.01	-7.79116	Down	0.84019
Glyma.06G040600.1	3166	0.01	5.285	9.04576	Up	0.935881
Glyma.17G234000.1	1295	0.01	1.945	7.60363	Up	0.817885
Glyma.08G009900.1	1301	0.71	10.25	3.85166	Up	0.80865
Glyma.17G098200.3	2231	0.01	2.09	7.70736	Up	0.830651
Glyma.05G204800.1	858	0.11	42.97	8.60968	Up	0.991226
Glyma.10G275200.1	1433	8.77	0.49	-4.16172	Down	0.814065
Glyma.13G131800.2	3450	2.885	0.01	-8.17243	Down	0.878285
Glyma.05G218100.1	911	5.09	0.01	-8.99152	Down	0.933193
Glyma.15G274000.1	4144	4.975	0.155	-5.00436	Down	0.824135
Glyma.11G241000.2	1882	6.845	0.01	-9.41891	Down	0.951702
Glyma.10G250300.1	1644	22.325	1.935	-3.52825	Down	0.815244
Glyma.16G202400.3	2548	3.86	0.01	-8.59246	Down	0.909692
Glyma.15G160100.1	570	1.83	0.01	-7.5157	Down	0.807619
Glyma.06G195200.2	713	4.11	0.01	-8.68299	Down	0.915513
Glyma.16G050000.3	1718	26.805	0.01	-11.3883	Down	0.989648
Glyma.18G270000.1	668	0.01	2.305	7.84862	Up	0.846667
Glyma.13G271800.3	1269	1.84	0.01	-7.52356	Down	0.808674
Glyma.10G064500.2	1621	3.815	0.01	-8.57554	Down	0.908708
Glyma.08G184600.7	2493	0.01	1.78	7.47573	Up	0.802775
Glyma.14G152300.2	2093	0.045	3.185	6.14522	Up	0.838893
Glyma.11G208300.1	3424	10.585	0.84	-3.65549	Down	0.802002
Glyma.03G103300.1	414	0.24	5.985	4.64024	Up	0.819174
Glyma.17G047600.3	1599	0.01	3.63	8.50383	Up	0.90352
Glyma.16G185100.1	2481	0.13	7.885	5.92253	Up	0.8932
Glyma.09G284500.1	2560	4.39	0.075	-5.87119	Down	0.855488
Glyma.06G187300.1	2354	15.42	1.445	-3.41566	Down	0.802814
Glyma.05G073500.2	2936	2.485	0.01	-7.9571	Down	0.858019
Glyma.02G108700.1	716	7.63	0.26	-4.8751	Down	0.842253
Glyma.13G000200.1	2238	0.065	3.44	5.72583	Up	0.827956
Glyma.02G268000.4	1523	12.245	0.01	-10.258	Down	0.974327
Glyma.07G248800.1	3698	0.01	1.855	7.53528	Up	0.809736
Glyma.18G282300.3	5012	2.795	0.01	-8.1267	Down	0.874051
Glyma.08G038200.3	2504	1.895	0.01	-7.56605	Down	0.813221
Glyma.20G245900.3	1340	2.095	0.01	-7.71081	Down	0.830651
Glyma.11G040600.1	1207	10.07	0.04	-7.97585	Down	0.960553
Glyma.09G015500.6	1476	2.23	0.01	-7.8009	Down	0.840925
Glyma.03G016300.1	978	11.045	0.415	-4.73414	Down	0.8493
Glyma.17G209200.1	201	2.455	0.01	-7.93958	Down	0.856199
Glyma.02G277400.3	1998	0.01	2.015	7.65464	Up	0.825229
Glyma.10G210700.3	2223	1.815	0.01	-7.50383	Down	0.805752
Glyma.14G002800.1	1185	59.505	7.29	-3.02902	Down	0.807885
Glyma.07G247900.3	1340	2.245	0.01	-7.81057	Down	0.842323
Glyma.17G166600.1	1074	2.915	0.045	-6.01743	Down	0.824213
Glyma.18G269800.1	1156	0.19	5.4	4.82889	Up	0.820487
Glyma.01G055700.1	1986	0.01	3.765	8.55651	Up	0.907208
Glyma.11G033600.4	6991	1.99	0.01	-7.63662	Down	0.822666
Glyma.19G225400.3	1594	0.035	6.225	7.47458	Up	0.931685
Glyma.08G014100.2	2126	0.01	2.27	7.82655	Up	0.843745
Glyma.16G059300.1	651	5.25	0.08	-6.03617	Down	0.877301
Glyma.07G068400.1	1912	0.01	2.47	7.94837	Up	0.856871
Glyma.03G016200.1	816	19.435	0.01	-10.9244	Down	0.98471
Glyma.16G218300.1	2697	20.815	0.785	-4.72879	Down	0.864004
Glyma.09G174200.3	1398	2.015	0.01	-7.65464	Down	0.82462
Glyma.20G173200.2	5514	0.01	2.925	8.19229	Up	0.879926
Glyma.15G019800.1	3590	0.01	2.74	8.09803	Up	0.87134
