# Supplementary material for: Comparative transcriptome analysis of soybean response to bean pyralid larvae
Source: BMC Genomics. 2017 Nov 13;18:871. doi: 10.1186/s12864-017-4256-7 (PMC5683215; doi:10.1186/s12864-017-4256-7)
Supplement: Supplementary file 4 — Total number of DEGs between HRK48 and HSK48. (XLS 101 kb) [file 12864_2017_4256_MOESM4_ESM.xls]

## Sheet: Sheet1
Table S4. Total number of DEGs between HRK48 and HSK48
GeneID	geneLength	Means-HSK48	Means-HRK48	log2Ratio(HRK48/HSK48)	Up-Down-Regulation(HRSK48/HSK48)	Probability
Glyma.13G348100.3	1916	2.035	0.01	-7.66888	Down	0.802799
Glyma.12G064700.3	1308	0.01	2.295	7.84235	Up	0.824703
Glyma.09G010500.1	1143	0.01	3.74	8.54689	Up	0.89525
Glyma.07G216700.1	616	0.08	7.695	6.58778	Up	0.908908
Glyma.08G330100.4	1032	3.625	0.01	-8.50184	Down	0.891707
Glyma.20G124600.2	1217	5.54	0.01	-9.11374	Down	0.93237
Glyma.15G230300.2	3415	2.115	0.01	-7.72451	Down	0.809884
Glyma.17G235500.1	261	6.805	0.01	-9.41045	Down	0.94664
Glyma.05G150100.1	533	4.705	0.095	-5.63012	Down	0.833812
Glyma.03G057800.1	504	9.47	0.01	-9.88722	Down	0.963047
Glyma.09G278600.2	1815	2.015	0.01	-7.65464	Down	0.800921
Glyma.20G247700.3	3345	0.01	4.42	8.7879	Up	0.9121
Glyma.03G087500.1	3462	4.185	0.01	-8.70908	Down	0.906946
Glyma.17G209900.1	1059	14.025	0.01	-10.4538	Down	0.976805
Glyma.09G075200.1	1455	0.01	6.955	9.44191	Up	0.948022
Glyma.05G060300.1	7294	8.075	0.025	-8.33539	Down	0.949526
Glyma.16G214900.7	2840	19.86	0.01	-10.9556	Down	0.984654
Glyma.13G311700.4	1809	2.14	0.01	-7.74147	Down	0.811526
Glyma.17G214900.2	1995	4.695	0.12	-5.29002	Down	0.818023
Glyma.04G207700.4	2437	3.675	0.01	-8.5216	Down	0.893074
Glyma.07G268700.2	1442	2.135	0.01	-7.73809	Down	0.810701
Glyma.16G027200.4	3870	0.01	5.68	9.14975	Up	0.934256
Glyma.16G031600.5	6973	4.93	0.01	-8.94544	Down	0.922537
Glyma.13G269900.1	1562	0.01	3.71	8.53528	Up	0.894326
Glyma.02G170800.1	732	22.125	0.325	-6.08909	Down	0.921002
Glyma.07G153000.2	2270	2.6	0.01	-8.02237	Down	0.845104
Glyma.20G238400.2	3895	2.44	0.01	-7.93074	Down	0.83482
Glyma.01G100600.4	1077	3.38	0.01	-8.40088	Down	0.882454
Glyma.05G001200.2	2066	2.21	0.01	-7.7879	Down	0.817511
Glyma.15G209800.4	2581	0.01	2.055	7.68299	Up	0.804479
Glyma.09G035300.1	869	17.565	1.325	-3.72864	Down	0.81261
Glyma.04G112700.4	1801	0.01	2.77	8.11374	Up	0.854678
Glyma.08G313000.2	1296	2.16	0.01	-7.75489	Down	0.813274
Glyma.08G319900.2	1116	2.905	0.01	-8.18239	Down	0.862068
Glyma.08G341300.1	969	3.58	40.3	3.49275	Up	0.815633
Glyma.16G098100.1	2812	0.06	3.645	5.92481	Up	0.823673
Glyma.12G030800.2	1202	0.01	17.775	10.7956	Up	0.982692
Glyma.01G023000.2	1280	3.555	0.01	-8.47371	Down	0.888882
Glyma.05G065700.1	1139	4.735	256.64	5.76024	Up	0.91975
Glyma.03G107500.1	1351	0.125	4.34	5.1177	Up	0.801776
Glyma.10G064500.3	1637	8.445	0.01	-9.72195	Down	0.95784
Glyma.16G194000.1	2754	4.025	0.01	-8.65284	Down	0.903068
Glyma.16G162600.1	511	3.66	80.615	4.46113	Up	0.858106
Glyma.02G166900.1	870	0.315	8.95	4.82846	Up	0.836805
Glyma.02G283500.1	1730	0.745	32.305	5.43837	Up	0.896257
Glyma.06G266700.1	815	0.01	2.405	7.90989	Up	0.832613
Glyma.02G050600.4	1069	2.135	0.01	-7.73809	Down	0.810701
Glyma.18G262500.2	1668	2.645	0.01	-8.04712	Down	0.848043
Glyma.05G175700.1	177	35	3.85	-3.18442	Down	0.803143
Glyma.05G016700.3	2297	2.14	0.01	-7.74147	Down	0.811526
Glyma.06G062500.1	971	0.095	4.095	5.42979	Up	0.812419
Glyma.19G136400.2	3948	0.01	2.35	7.87652	Up	0.828559
Glyma.U034500.11	3721	0.01	2.74	8.09803	Up	0.853197
Glyma.03G136600.2	1275	2.925	0.01	-8.19229	Down	0.862969
Glyma.18G246100.1	614	9.145	0.085	-6.74938	Down	0.922613
Glyma.03G088100.1	4005	0.01	4.225	8.72281	Up	0.907694
Glyma.10G281400.2	1248	10.03	0.4	-4.64818	Down	0.834239
Glyma.18G195200.7	3907	2.63	0.01	-8.03892	Down	0.846783
Glyma.08G199700.3	1627	5.335	0.01	-9.05934	Down	0.929377
Glyma.09G101200.8	1426	0.01	3.32	8.37504	Up	0.87998
Glyma.06G267400.2	4413	0.125	6.26	5.64616	Up	0.857266
Glyma.13G028900.1	393	0.01	3.43	8.42206	Up	0.884339
Glyma.06G140400.3	1997	4.42	0.01	-8.7879	Down	0.9121
Glyma.06G282000.1	273	0.105	4.22	5.32878	Up	0.810098
Glyma.11G103100.4	3377	3.225	0.01	-8.33316	Down	0.876033
Glyma.13G211300.2	760	0.01	6.35	9.31061	Up	0.942494
Glyma.12G172500.3	876	0.01	2.505	7.96867	Up	0.839355
Glyma.11G046900.2	1861	4.415	0.01	-8.78627	Down	0.9121
Glyma.05G004900.4	1244	2.715	0.01	-8.08481	Down	0.851418
Glyma.16G109600.1	630	0.01	2.585	8.01402	Up	0.844378
Glyma.10G109400.2	1000	2.085	0.01	-7.7039	Down	0.807334
Glyma.10G296200.2	1631	2.335	0.01	-7.86728	Down	0.827826
Glyma.10G155400.3	1628	2.175	0.01	-7.76487	Down	0.814839
Glyma.06G203300.3	1434	0.01	2.47	7.94837	Up	0.836599
Glyma.03G001900.3	676	2.7	0.01	-8.07682	Down	0.850838
Glyma.06G215700.1	1040	0.01	3.05	8.25267	Up	0.868329
Glyma.19G249200.2	1590	55.9	0.635	-6.45995	Down	0.945357
Glyma.17G187400.2	3060	0.01	2.82	8.13955	Up	0.857465
Glyma.08G265300.6	3353	3.95	0.01	-8.62571	Down	0.900999
Glyma.02G061400.4	2890	5.005	0.065	-6.26679	Down	0.868245
Glyma.19G135600.1	3300	0.065	6.235	6.58381	Up	0.897303
Glyma.04G252800.1	2055	0.01	3.645	8.50978	Up	0.892455
Glyma.06G293700.2	1072	19.86	0.01	-10.9556	Down	0.984654
Glyma.11G183800.2	4348	0.01	2.67	8.0607	Up	0.849166
Glyma.03G008800.2	3647	2.035	0.01	-7.66888	Down	0.802799
Glyma.19G014800.1	1545	0.01	6.825	9.41469	Up	0.946838
Glyma.13G206500.3	1685	0.01	2.315	7.85487	Up	0.826131
Glyma.02G307200.3	1414	0.01	5.425	9.08348	Up	0.930798
Glyma.14G141800.3	2470	0.01	2.03	7.66534	Up	0.801929
Glyma.14G046000.1	2798	11.925	0.89	-3.74404	Down	0.801799
Glyma.03G088000.1	3143	0.01	2.74	8.09803	Up	0.853197
Glyma.03G085000.1	1584	17.185	0.75	-4.51812	Down	0.84547
Glyma.13G202200.3	1949	40.775	2.145	-4.24864	Down	0.845982
Glyma.03G041800.2	823	0.01	3.54	8.46761	Up	0.888531
Glyma.17G059700.2	3355	2.235	0.01	-7.80413	Down	0.819932
Glyma.04G114700.1	231	0.01	2.365	7.8857	Up	0.829987
Glyma.16G046900.4	1169	2.945	0.01	-8.20212	Down	0.863893
Glyma.16G202000.1	606	7.64	0.17	-5.48997	Down	0.861038
Glyma.06G111200.1	1356	0.01	2.5	7.96578	Up	0.838484
Glyma.18G065900.1	542	0.01	2.56	8	Up	0.842645
Glyma.15G209900.1	977	0.05	5.53	6.78921	Up	0.896005
Glyma.17G215000.1	784	2.14	0.01	-7.74147	Down	0.811526
Glyma.04G209100.1	2025	36.495	3.065	-3.57374	Down	0.815496
Glyma.07G074400.1	1433	0.01	5.795	9.17866	Up	0.935852
Glyma.19G136600.8	1446	2.36	0.01	-7.88264	Down	0.829269
Glyma.03G094300.2	1265	3.53	0.01	-8.46352	Down	0.888126
Glyma.16G141500.1	3982	2.385	0.01	-7.89785	Down	0.831292
Glyma.14G029000.3	2413	2.105	0.01	-7.71768	Down	0.80906
Glyma.17G178700.1	1026	0.01	5.38	9.07146	Up	0.929958
Glyma.17G208400.4	4247	0.01	2.33	7.86419	Up	0.827047
Glyma.09G240200.2	820	0.01	3.885	8.60177	Up	0.899456
Glyma.17G058000.2	1580	2.805	0.01	-8.13186	Down	0.856869
Glyma.03G065300.1	234	2.46	0.01	-7.94251	Down	0.836003
Glyma.03G001900.2	673	0.01	3.785	8.56415	Up	0.896715
Glyma.07G202700.2	1999	6.125	0.01	-9.25857	Down	0.939975
Glyma.16G022600.6	2721	2.1	0.01	-7.71425	Down	0.80825
Glyma.05G052600.3	857	14.165	0.01	-10.4681	Down	0.977103
Glyma.15G264200.1	1328	0.04	15.45	8.59339	Up	0.974889
Glyma.11G003600.3	807	3.43	0.01	-8.42206	Down	0.884339
Glyma.12G191900.4	568	0.01	8.915	9.80009	Up	0.960375
Glyma.06G323500.2	661	0.01	2.43	7.92481	Up	0.834132
Glyma.03G203600.2	2812	0.01	2.275	7.82972	Up	0.823283
Glyma.06G029500.5	1776	2.865	0.01	-8.16239	Down	0.859854
Glyma.15G158900.1	2531	4.165	46.285	3.47416	Up	0.816465
Glyma.16G039400.2	2158	0.01	2.24	7.80735	Up	0.820016
Glyma.20G130000.1	913	32.74	1.01	-5.01863	Down	0.87701
Glyma.16G121100.1	333	0.01	2.11	7.7211	Up	0.80906
Glyma.06G036700.1	855	1.365	18.965	3.79637	Up	0.814923
Glyma.12G030800.3	1190	2.07	0.01	-7.69349	Down	0.805685
Glyma.09G002600.14	2606	0.145	4.59	4.98437	Up	0.800707
Glyma.09G195700.2	2090	2.195	0.01	-7.77808	Down	0.816626
Glyma.13G048500.1	1618	38.625	4.185	-3.20624	Down	0.804471
Glyma.12G030800.18	1247	28.89	2.975	-3.27961	Down	0.80199
Glyma.14G085600.1	970	7.49	137.505	4.19837	Up	0.847936
Glyma.20G135900.1	1909	0.01	2.05	7.67948	Up	0.8037
Glyma.14G184500.5	653	2.275	0.01	-7.82972	Down	0.823283
Glyma.20G168600.1	740	0.01	2.735	8.0954	Up	0.853197
Glyma.16G171900.1	3177	1.185	26.385	4.47676	Up	0.850059
Glyma.19G024400.2	3744	2.855	0.04	-6.15735	Down	0.80454
Glyma.08G262900.1	1601	2.47	0.01	-7.94837	Down	0.836599
Glyma.12G094900.1	1390	0.01	3.01	8.23362	Up	0.866733
Glyma.07G262100.2	1543	14.02	0.01	-10.4533	Down	0.976805
Glyma.08G292900.4	5007	2.695	0.01	-8.07414	Down	0.850769
Glyma.18G047500.1	1131	3.385	0.01	-8.40301	Down	0.882812
Glyma.02G216000.2	11509	4.875	0.01	-8.92926	Down	0.921598
Glyma.08G171800.1	4111	2.6	0.01	-8.02237	Down	0.845104
Glyma.04G029500.8	2025	2.045	0.01	-7.67596	Down	0.8037
Glyma.14G062600.3	1547	9.38	0.56	-4.06609	Down	0.804089
Glyma.14G038500.4	791	38.85	1.58	-4.61992	Down	0.859931
Glyma.08G109000.1	2834	0.01	2.04	7.67243	Up	0.802799
Glyma.12G237700.2	1264	2.42	0.01	-7.91886	Down	0.833468
Glyma.05G178200.1	3889	0.01	2.875	8.16742	Up	0.860457
Glyma.13G278000.1	574	40.335	358.58	3.15219	Up	0.807212
Glyma.17G055200.2	1471	5.175	0.01	-9.01542	Down	0.926659
Glyma.06G259800.5	3993	3.565	0.01	-8.47776	Down	0.889684
Glyma.20G137600.1	252	0.01	3.74	8.54689	Up	0.89525
Glyma.17G131300.2	1375	5.045	0.01	-8.97871	Down	0.924354
Glyma.08G028200.1	2076	4.65	0.01	-8.86109	Down	0.917009
Glyma.09G155900.2	1114	2.78	0.01	-8.11894	Down	0.855273
Glyma.13G343900.4	3360	2.395	0.01	-7.90388	Down	0.831873
Glyma.09G126600.1	255	3.21	0.01	-8.32643	Down	0.875575
Glyma.18G057900.3	941	50.915	0.01	-12.3139	Down	0.994595
Glyma.18G272500.1	1631	20.86	0.01	-11.0265	Down	0.985318
Glyma.09G285800.3	1326	0.01	2.32	7.85798	Up	0.826253
Glyma.18G061100.1	2246	7.925	66.895	3.07742	Up	0.802074
Glyma.12G237300.2	3560	3.15	0.01	-8.29921	Down	0.873047
Glyma.20G100000.2	1705	3.88	0.01	-8.59991	Down	0.899174
Glyma.15G160700.2	2118	0.01	2.48	7.9542	Up	0.83724
Glyma.17G214900.4	2105	0.01	10.5	10.0362	Up	0.967307
Glyma.14G043500.3	1297	2.355	0.01	-7.87958	Down	0.829269
Glyma.16G050000.2	2204	0.01	15.06	10.5565	Up	0.978615
Glyma.06G307800.2	1300	0.01	2.225	7.79766	Up	0.819183
Glyma.06G075800.8	1674	0.01	2.045	7.67596	Up	0.8037
Glyma.14G012900.1	2454	2.545	0.01	-7.99152	Down	0.841958
Glyma.12G234800.1	989	19.865	172.38	3.11729	Up	0.805708
Glyma.01G188700.1	1324	0.01	2.295	7.84235	Up	0.824703
Glyma.06G156700.3	2084	0.045	3.425	6.25004	Up	0.831216
Glyma.08G184600.5	2226	2.17	0.01	-7.76155	Down	0.814099
Glyma.03G251700.3	2698	2.69	0.02	-7.07146	Down	0.829949
Glyma.20G204500.2	2479	95.69	8.82	-3.43952	Down	0.815664
Glyma.02G216000.1	11528	0.01	5.48	9.09803	Up	0.931485
Glyma.05G143800.2	3634	0.01	3.14	8.29462	Up	0.872597
Glyma.11G147400.4	1747	2.145	0.01	-7.74483	Down	0.812274
Glyma.14G062600.2	1559	0.13	10.57	6.34532	Up	0.913199
Glyma.09G281800.1	1429	72.17	5.82	-3.63231	Down	0.823512
Glyma.09G033400.2	351	3.79	0.01	-8.56605	Down	0.896746
Glyma.08G129600.3	2124	2.31	0.01	-7.85175	Down	0.825459
Glyma.02G205100.1	612	27.305	0.085	-8.32749	Down	0.982577
Glyma.12G066700.3	530	2.585	0.01	-8.01402	Down	0.844378
Glyma.07G189000.1	1631	3.305	34.48	3.38304	Up	0.809266
Glyma.09G274900.2	717	3.73	0.01	-8.54303	Down	0.894937
Glyma.14G190300.2	1208	3.925	0.04	-6.61655	Down	0.860854
Glyma.06G182100.2	3119	6.835	0.11	-5.95737	Down	0.877002
Glyma.03G122100.4	1709	2.915	0.01	-8.18735	Down	0.862527
Glyma.18G072000.1	318	13.67	0.01	-10.4168	Down	0.976095
Glyma.07G049400.5	2677	0.01	3.75	8.55075	Up	0.895532
Glyma.19G034700.2	1457	2.325	0.01	-7.86109	Down	0.827047
Glyma.03G043300.1	360	2.47	0.01	-7.94837	Down	0.836599
Glyma.13G216800.2	2191	3.28	0.01	-8.35755	Down	0.878438
Glyma.13G089600.4	2723	5.84	0.01	-9.18982	Down	0.936409
Glyma.10G158300.1	1716	4.555	0.01	-8.83131	Down	0.914734
Glyma.18G186500.1	534	2.21	0.01	-7.7879	Down	0.817511
Glyma.08G062800.1	1843	11.99	0.81	-3.88777	Down	0.806303
Glyma.19G082300.1	2175	0.01	2.695	8.07414	Up	0.85028
Glyma.03G129200.1	1785	0.09	4.215	5.54946	Up	0.821023
Glyma.13G165200.3	544	2.185	0.01	-7.77149	Down	0.815862
Glyma.10G165600.6	2595	0.01	2.29	7.8392	Up	0.824108
Glyma.17G122500.2	2309	0.01	2.715	8.08481	Up	0.851418
Glyma.03G032600.1	393	0.01	3.225	8.33316	Up	0.876422
Glyma.06G240100.2	1569	2.11	0.01	-7.7211	Down	0.80906
Glyma.20G107700.3	1572	6.81	0.15	-5.50462	Down	0.855205
Glyma.18G272600.1	914	0.245	7.73	4.97961	Up	0.836782
Glyma.12G030800.11	1232	0.01	2.385	7.89785	Up	0.831292
Glyma.12G198600.3	2777	2.72	0.01	-8.08746	Down	0.852105
Glyma.17G147500.1	1135	10.58	334.905	4.98434	Up	0.88324
Glyma.18G267800.1	1347	0.125	18.845	7.23611	Up	0.958573
Glyma.08G184600.6	2207	0.01	4.22	8.7211	Up	0.907694
Glyma.02G186900.1	780	0.01	3.59	8.48784	Up	0.890348
Glyma.09G208900.1	2205	13.56	0.28	-5.59779	Down	0.887981
Glyma.06G267400.1	4506	2.745	0.01	-8.10066	Down	0.853708
Glyma.16G202100.1	1347	2.765	0.035	-6.30378	Down	0.80699
Glyma.15G148700.2	2559	2.455	0.01	-7.93958	Down	0.836003
Glyma.01G155600.1	2631	0.01	2.76	8.10852	Up	0.854182
Glyma.11G237900.1	2272	0.01	2.205	7.78463	Up	0.817412
Glyma.16G214500.1	1175	6.515	0.165	-5.30323	Down	0.843027
Glyma.03G081700.2	1040	2.445	0.01	-7.93369	Down	0.835354
Glyma.06G134900.2	1323	2.505	0.01	-7.96867	Down	0.839355
Glyma.20G205100.1	1895	2.86	0.01	-8.15987	Down	0.859343
Glyma.13G083300.2	2570	0.01	2.56	8	Up	0.842645
Glyma.15G060000.3	2106	0.01	2.12	7.72792	Up	0.810029
Glyma.05G165700.1	1989	0.13	4.57	5.13561	Up	0.808204
Glyma.07G261600.3	2108	4.555	0.125	-5.18745	Down	0.809701
Glyma.14G065200.3	1249	0.01	3.705	8.53333	Up	0.89428
Glyma.16G050000.4	2197	0.865	14.125	4.02941	Up	0.818718
Glyma.09G057500.1	1140	0.01	2.7	8.07682	Up	0.850838
Glyma.20G070500.4	1904	0.01	2.465	7.94544	Up	0.836599
Glyma.17G214100.1	2081	7.395	0.01	-9.53041	Down	0.951221
Glyma.15G251100.1	2722	9.505	0.01	-9.89254	Down	0.963253
Glyma.17G058000.1	1586	6.83	0.09	-6.24582	Down	0.889439
Glyma.18G291800.3	1572	7.53	0.01	-9.55651	Down	0.952084
Glyma.04G016500.2	3148	0.01	2.8	8.12928	Up	0.856457
Glyma.08G127700.3	2880	0.01	2.73	8.09276	Up	0.852632
Glyma.03G109200.4	817	0.01	8.87	9.79279	Up	0.960077
Glyma.17G062700.1	1092	0.01	3.125	8.28771	Up	0.872055
Glyma.18G086400.1	1608	0.035	3.4	6.60204	Up	0.844676
Glyma.11G004800.2	1771	3.075	0.01	-8.26444	Down	0.869825
Glyma.03G109400.4	1364	3.365	0.01	-8.39446	Down	0.881942
Glyma.03G251500.1	1750	19.405	0.715	-4.76234	Down	0.858526
Glyma.U036200.1	273	0.105	4.22	5.32878	Up	0.810098
Glyma.05G161000.2	2502	6.505	0.01	-9.34541	Down	0.943968
Glyma.06G040600.2	3158	4.37	0.01	-8.77149	Down	0.910955
Glyma.08G220200.3	1766	10.885	0.44	-4.62869	Down	0.83511
Glyma.08G273500.2	1827	2.06	0.01	-7.6865	Down	0.804654
Glyma.02G205100.2	677	29.19	0.075	-8.60437	Down	0.985654
Glyma.13G254200.1	2481	4.185	0.01	-8.70908	Down	0.906687
Glyma.16G162400.1	1613	1.495	19.125	3.67724	Up	0.810816
Glyma.10G129100.1	201	0.01	2.875	8.16742	Up	0.860457
Glyma.20G059000.2	2638	0.01	2.51	7.97154	Up	0.839355
Glyma.02G217600.8	1314	4.29	0.01	-8.74483	Down	0.909229
Glyma.18G085500.3	2812	2.33	0.01	-7.86419	Down	0.827047
Glyma.18G231300.4	2032	5.835	0.01	-9.18859	Down	0.936409
Glyma.13G178200.8	3573	2.385	0.01	-7.89785	Down	0.831292
Glyma.20G053500.1	3463	0.01	4.63	8.85487	Up	0.916604
Glyma.07G211500.1	627	2.215	0.01	-7.79116	Down	0.818366
Glyma.05G051600.2	1505	0.01	5.575	9.12283	Up	0.932828
Glyma.18G208300.1	1878	2.3	0.01	-7.84549	Down	0.824772
Glyma.02G196500.2	2707	3.6	0.01	-8.49185	Down	0.89063
Glyma.03G045400.1	2820	4.65	0.09	-5.69116	Down	0.835606
Glyma.18G219600.2	2488	0.01	2.28	7.83289	Up	0.823283
Glyma.20G243900.3	1671	0.01	7.32	9.5157	Up	0.950747
Glyma.16G211200.2	2264	6.79	0.035	-7.59991	Down	0.930278
Glyma.10G049800.1	2171	0.01	2.62	8.03342	Up	0.846165
Glyma.07G153000.1	2360	0.01	3.46	8.43463	Up	0.885439
Glyma.13G030300.2	2658	4.195	0.01	-8.71253	Down	0.907229
Glyma.13G214300.2	3716	4.87	0.01	-8.92778	Down	0.921399
Glyma.08G285900.1	2092	1.935	27.18	3.81214	Up	0.823886
Glyma.06G159800.4	1828	2.855	0.01	-8.15735	Down	0.859343
Glyma.13G053600.2	3045	0.01	4.465	8.80252	Up	0.913222
Glyma.01G212000.3	1927	0.01	2.865	8.16239	Up	0.859854
Glyma.02G275500.3	882	3.18	0.01	-8.31288	Down	0.874475
Glyma.08G005000.3	2406	3.44	0.01	-8.42626	Down	0.884675
Glyma.20G137300.1	2305	0.01	8.65	9.75656	Up	0.958879
Glyma.01G072800.1	596	0.01	3.07	8.26209	Up	0.869322
Glyma.06G075500.3	3874	0.01	2.09	7.70736	Up	0.807487
Glyma.14G177200.3	944	3.26	0.01	-8.34873	Down	0.877712
Glyma.04G122400.2	2333	4.23	0.01	-8.72451	Down	0.907985
Glyma.13G033000.5	2168	0.01	2.63	8.03892	Up	0.846783
Glyma.06G098900.2	2538	0.01	2.49	7.96	Up	0.837874
Glyma.10G109400.3	1003	2.64	0.01	-8.04439	Down	0.847432
Glyma.17G149300.1	1200	5.505	0.08	-6.1046	Down	0.868123
Glyma.20G243900.5	1665	2.945	0.01	-8.20212	Down	0.863893
Glyma.08G118400.2	2350	0.01	2.11	7.7211	Up	0.80906
Glyma.07G067400.1	2090	3.54	0.01	-8.46761	Down	0.888531
Glyma.13G190900.4	1313	2.365	0.01	-7.8857	Down	0.829987
Glyma.08G106000.2	1892	2.135	0.01	-7.73809	Down	0.810701
Glyma.17G245600.3	2067	2.58	0.01	-8.01123	Down	0.843653
Glyma.U015700.1	251	2.015	0.01	-7.65464	Down	0.800921
Glyma.13G003000.1	1256	15.965	0.105	-7.24838	Down	0.955168
Glyma.U008800.1	1738	4.27	0.03	-7.15313	Down	0.884713
Glyma.13G087900.4	1679	0.01	3.025	8.24079	Up	0.867497
Glyma.18G157300.2	900	0.01	2.825	8.14211	Up	0.857961
Glyma.16G158100.1	2101	17.375	0.19	-6.51487	Down	0.934401
Glyma.04G090300.2	1180	3.04	0.01	-8.24793	Down	0.867932
Glyma.17G214100.2	2014	7.48	0.415	-4.17186	Down	0.800226
Glyma.14G119800.2	3562	0.01	3.13	8.29002	Up	0.872055
Glyma.02G061400.1	2925	4.93	0.02	-7.94544	Down	0.913795
Glyma.13G144600.3	1814	2.405	0.01	-7.90989	Down	0.832613
Glyma.08G294100.1	1747	0.01	2.24	7.80735	Up	0.820016
Glyma.01G038700.1	1309	2.7	0.01	-8.07682	Down	0.850838
Glyma.08G021200.2	3893	3.115	0.01	-8.28309	Down	0.871505
Glyma.11G226200.1	1931	0.01	11.855	10.2113	Up	0.971636
Glyma.16G211500.1	2331	0.01	3.335	8.38154	Up	0.880743
Glyma.16G215200.1	499	0.01	2.755	8.10591	Up	0.854182
Glyma.14G005800.3	3499	2.855	0.01	-8.15735	Down	0.859343
Glyma.20G006400.2	4159	3.385	0.01	-8.40301	Down	0.882812
Glyma.02G304100.4	2245	6.61	0.025	-8.04658	Down	0.936066
Glyma.10G215300.4	1381	2.235	0.01	-7.80413	Down	0.819932
Glyma.12G236500.1	3502	0.01	2.315	7.85487	Up	0.826131
Glyma.20G126800.2	1615	22.455	0.855	-4.71497	Down	0.858343
Glyma.03G029300.1	1229	9.735	0.41	-4.56949	Down	0.827773
Glyma.02G226700.1	1635	0.03	5.42	7.49719	Up	0.91326
Glyma.07G249900.2	3275	2.63	0.01	-8.03892	Down	0.846783
Glyma.19G028100.1	2700	2.48	0.01	-7.9542	Down	0.83724
Glyma.08G167600.4	1227	5.54	0.01	-9.11374	Down	0.93237
Glyma.08G209500.1	1949	3.48	0.01	-8.44294	Down	0.886156
Glyma.09G111400.1	1255	5.895	0.01	-9.20335	Down	0.937035
Glyma.04G155000.4	2321	2.02	0.01	-7.65821	Down	0.801058
Glyma.18G094800.1	1194	0.01	2.695	8.07414	Up	0.85028
Glyma.10G290800.2	5142	0.01	2.09	7.70736	Up	0.807487
Glyma.17G005100.1	1619	0.01	3.305	8.36851	Up	0.879193
Glyma.18G282300.2	5181	0.01	3.29	8.36194	Up	0.878781
Glyma.20G034200.1	828	0.01	2.57	8.00562	Up	0.843187
Glyma.11G222100.3	1414	6.54	0.01	-9.35315	Down	0.944243
Glyma.13G130100.3	2322	0.01	3.32	8.37504	Up	0.87998
Glyma.01G001700.2	1537	2.25	0.01	-7.81378	Down	0.820901
Glyma.19G181000.2	1948	0.01	2.63	8.03892	Up	0.846783
Glyma.07G153000.3	2340	2.085	0.01	-7.7039	Down	0.807334
Glyma.08G197700.1	1374	0.26	9.04	5.11974	Up	0.850242
Glyma.01G120400.2	2472	2.655	0.01	-8.05257	Down	0.848478
Glyma.19G112500.2	1077	13.085	0.01	-10.3537	Down	0.97479
Glyma.08G021200.1	3932	0.01	2.125	7.73132	Up	0.810701
Glyma.10G127000.2	1474	0.01	2.76	8.10852	Up	0.854182
Glyma.07G099400.1	3212	0.01	2.81	8.13443	Up	0.856869
Glyma.03G068900.1	639	0.01	7.925	9.63027	Up	0.95458
Glyma.16G155800.1	1662	0.01	3.41	8.41363	Up	0.883675
Glyma.09G156500.7	1797	2.265	0.01	-7.82337	Down	0.821649
Glyma.10G102000.1	1711	13.15	0.01	-10.3608	Down	0.974897
Glyma.13G278000.2	556	0.01	8.22	9.68299	Up	0.956397
Glyma.05G104900.2	2787	0.01	3.525	8.46148	Up	0.888126
Glyma.08G230400.1	782	73.005	3.575	-4.35198	Down	0.851884
Glyma.03G024000.3	4866	0.01	2.295	7.84235	Up	0.824703
Glyma.10G155400.2	1802	0.01	3.735	8.54496	Up	0.895219
Glyma.19G233600.4	1306	0.01	2.87	8.16491	Up	0.859854
Glyma.20G246300.1	1884	0.19	5.17	4.76609	Up	0.801035
Glyma.12G163500.5	2419	2.415	0.01	-7.91588	Down	0.833468
Glyma.19G003300.5	1760	0.01	2.67	8.0607	Up	0.849166
Glyma.18G237900.1	2612	49.795	4.805	-3.37339	Down	0.81203
Glyma.19G147900.2	1564	6.705	0.01	-9.38909	Down	0.94593
Glyma.14G070200.1	1360	4.48	0.01	-8.80735	Down	0.913459
Glyma.01G188400.1	2247	0.01	4.735	8.88722	Up	0.918864
Glyma.17G039800.2	1632	0.01	3.87	8.59619	Up	0.898884
Glyma.19G005900.2	1445	46.985	2.72	-4.11052	Down	0.8405
Glyma.10G150900.2	1379	0.01	7.085	9.46862	Up	0.948946
Glyma.14G042200.1	705	0.01	2.325	7.86109	Up	0.827047
Glyma.12G060200.2	1799	0.01	2.05	7.67948	Up	0.8037
Glyma.18G109000.1	1232	0.075	5.59	6.21981	Up	0.874399
Glyma.03G005300.1	1757	2.6	0.01	-8.02237	Down	0.845104
Glyma.U000400.1	1095	2.65	0.01	-8.04985	Down	0.848043
Glyma.07G016700.2	2791	3.725	0.01	-8.5411	Down	0.894937
Glyma.10G194600.2	1310	3.245	0.01	-8.34207	Down	0.877292
Glyma.14G001300.2	1757	4.32	0.01	-8.75489	Down	0.909901
Glyma.03G178200.2	2114	0.01	6.215	9.27961	Up	0.940982
Glyma.08G231300.5	2221	2.885	0.01	-8.17243	Down	0.860977
Glyma.13G255300.1	1555	2.135	0.01	-7.73809	Down	0.810701
Glyma.06G088200.3	1712	2.505	0.01	-7.96867	Down	0.839355
Glyma.04G079900.2	1038	0.01	2.73	8.09276	Up	0.852632
Glyma.14G190300.3	1151	0.01	2.63	8.03892	Up	0.846783
Glyma.14G183000.1	11673	2.82	0.02	-7.13955	Down	0.838034
Glyma.06G200300.2	1997	3.685	0.01	-8.52552	Down	0.893623
Glyma.19G232700.1	800	0.01	4.17	8.7039	Up	0.906351
Glyma.17G109200.3	3145	3.935	0.01	-8.62022	Down	0.900487
Glyma.03G109200.2	777	1.34	67.475	5.65405	Up	0.911428
Glyma.19G122700.4	1590	2.185	0.01	-7.77149	Down	0.815862
Glyma.17G178000.1	561	19.25	1.56	-3.62524	Down	0.810541
Glyma.15G053000.1	2794	0.055	8.405	7.25567	Up	0.933241
Glyma.08G262900.5	1158	0.01	5.575	9.12283	Up	0.932706
Glyma.20G126800.1	1759	0.815	12.805	3.97376	Up	0.812075
Glyma.07G189000.2	1595	19.545	0.01	-10.9326	Down	0.984379
Glyma.U021900.1	1343	20.715	175.35	3.08149	Up	0.805105
Glyma.03G131100.4	1544	4.625	0.01	-8.85331	Down	0.916604
Glyma.18G159900.2	1245	2.03	0.01	-7.66534	Down	0.801929
Glyma.19G232000.1	1284	46.03	3.25	-3.82406	Down	0.829177
Glyma.08G292700.2	2092	2.35	0.01	-7.87652	Down	0.828559
Glyma.16G210600.1	4549	0.01	7.73	9.59432	Up	0.953427
Glyma.03G262100.5	6650	2.245	0.01	-7.81057	Down	0.820901
Glyma.02G197100.1	1575	2.49	0.01	-7.96	Down	0.837874
Glyma.07G107400.2	1394	2.05	0.01	-7.67948	Down	0.8037
Glyma.11G059500.1	1044	0.01	2.135	7.73809	Up	0.810701
Glyma.04G236600.3	2418	10.745	0.025	-8.74752	Down	0.96488
Glyma.04G094200.1	1164	4.54	0.01	-8.82655	Down	0.914535
Glyma.02G105900.2	2062	4.12	0.01	-8.6865	Down	0.905152
Glyma.14G054900.1	1481	0.01	4.735	8.88722	Up	0.918712
Glyma.10G268700.2	1601	2.14	0.01	-7.74147	Down	0.811526
Glyma.07G085700.3	1662	28.305	0.01	-11.4668	Down	0.989914
Glyma.19G099400.6	2299	2.34	0.01	-7.87036	Down	0.827826
Glyma.01G223400.4	2897	0.035	2.68	6.25873	Up	0.800287
Glyma.07G073500.7	2704	0.01	4.075	8.67066	Up	0.904259
Glyma.20G001300.2	4492	2.635	0.01	-8.04166	Down	0.846783
Glyma.14G106000.1	2369	2.415	0.01	-7.91588	Down	0.833468
Glyma.04G107000.1	1302	0.01	2.405	7.90989	Up	0.832613
Glyma.14G122100.1	568	21.945	0.175	-6.97039	Down	0.953641
Glyma.09G102400.1	819	7.25	357.97	5.62571	Up	0.913489
Glyma.02G237800.3	1597	2.315	0.01	-7.85487	Down	0.826131
Glyma.13G089600.2	2717	0.01	5.275	9.04303	Up	0.928255
Glyma.17G203400.1	312	0.01	4.995	8.96434	Up	0.923399
Glyma.18G272900.1	309	2.56	0.01	-8	Down	0.842645
Glyma.03G020600.1	642	0.01	3.395	8.40727	Up	0.882843
Glyma.14G016700.1	2480	0.01	4.895	8.93517	Up	0.921796
Glyma.05G216800.3	1448	2.705	0.01	-8.07948	Down	0.851418
Glyma.17G214600.2	2009	0.01	11.59	10.1787	Up	0.970858
Glyma.03G058000.1	1183	0.01	3.15	8.29921	Up	0.873047
Glyma.06G267400.4	4488	5.725	0.01	-9.16113	Down	0.934798
Glyma.08G143000.1	3700	2.275	0.01	-7.82972	Down	0.823283
Glyma.13G240200.3	1958	2.06	0.01	-7.6865	Down	0.804654
Glyma.05G207400.2	2134	0.01	4.755	8.8933	Up	0.919261
Glyma.13G254200.2	2447	0.01	4.45	8.79766	Up	0.912764
Glyma.12G030800.4	1178	0.01	6.24	9.2854	Up	0.941227
Glyma.01G016700.1	1074	6.11	0.045	-7.0851	Down	0.911657
Glyma.07G185000.2	2300	2.97	0.01	-8.21432	Down	0.864771
Glyma.15G176800.1	865	3.575	0.06	-5.89684	Down	0.820611
Glyma.06G040600.1	3166	0.01	5.08	8.98868	Up	0.924942
Glyma.19G224000.2	2600	2.525	0.01	-7.98014	Down	0.840706
Glyma.19G219200.5	719	7.2	0.01	-9.49185	Down	0.949938
Glyma.20G023500.2	2238	0.01	4.945	8.94983	Up	0.922789
Glyma.09G253100.1	3432	2.16	0.01	-7.75489	Down	0.813274
Glyma.18G239000.3	1462	16.385	1.16	-3.82018	Down	0.814809
Glyma.05G204800.1	858	11.785	151.795	3.6871	Up	0.826291
Glyma.15G106200.2	1409	2.65	0.01	-8.04985	Down	0.848043
Glyma.01G189600.2	1946	0.01	3.72	8.53916	Up	0.894669
Glyma.05G218100.1	911	6.07	0.01	-9.24555	Down	0.939249
Glyma.06G088600.3	2318	0.01	2.48	7.9542	Up	0.83724
Glyma.07G082900.2	1101	0.01	5.09	8.99152	Up	0.925064
Glyma.06G095600.2	3222	3.685	0.01	-8.52552	Down	0.893623
Glyma.15G057600.1	1096	48.95	3.1	-3.98097	Down	0.833575
Glyma.19G036600.2	1903	0.01	2.195	7.77808	Up	0.816626
Glyma.18G083400.1	543	4.445	0.01	-8.79604	Down	0.912764
Glyma.16G050000.3	1718	28.375	0.01	-11.4704	Down	0.989914
Glyma.10G244300.3	1108	3.95	0.01	-8.62571	Down	0.900999
Glyma.16G185100.1	2481	0.075	7.225	6.58996	Up	0.9059
Glyma.09G284500.1	2560	5.635	0.045	-6.96835	Down	0.902648
Glyma.04G231700.4	3166	2.21	0.01	-7.7879	Down	0.817511
Glyma.13G000200.1	2238	0.01	3.375	8.39874	Up	0.882454
Glyma.17G029200.1	1442	3.45	0.01	-8.43045	Down	0.885065
Glyma.07G247900.4	1237	0.01	5.5	9.10329	Up	0.931813
Glyma.18G282300.3	5012	2.555	0.01	-7.99718	Down	0.842645
Glyma.20G099300.2	1105	0.01	2.165	7.75822	Up	0.814099
Glyma.09G002600.12	2728	5.325	0.01	-9.05664	Down	0.928973
Glyma.16G097600.1	1170	0.01	4.35	8.76487	Up	0.91055
Glyma.16G214900.6	2749	2.875	0.01	-8.16742	Down	0.860457
Glyma.14G004600.2	1839	5.72	0.02	-8.15987	Down	0.927934
Glyma.10G210700.3	2223	4.96	0.01	-8.9542	Down	0.922941
Glyma.07G247900.3	1340	2.675	0.01	-8.0634	Down	0.849166
Glyma.18G087000.1	2457	2.82	0.01	-8.13955	Down	0.857465
Glyma.08G341400.1	1193	21.43	194.05	3.17872	Up	0.810571
Glyma.05G199000.2	2270	3.525	0.01	-8.46148	Down	0.888126
Glyma.07G068400.1	1912	0.01	3.18	8.31288	Up	0.874475
Glyma.09G174200.3	1398	9.71	0.195	-5.63793	Down	0.879529
Glyma.11G038300.1	1077	0.45	10.285	4.51447	Up	0.826994
