# Supplementary material for: Comparative transcriptome analysis of soybean response to bean pyralid larvae
Source: BMC Genomics. 2017 Nov 13;18:871. doi: 10.1186/s12864-017-4256-7 (PMC5683215; doi:10.1186/s12864-017-4256-7)
Supplement: Supplementary file 5 — GO analysis the DEGs of HRK0-VS-HRK48. (XLS 164 kb) [file 12864_2017_4256_MOESM5_ESM.xls]

## Sheet: Sheet1
Table S5. GO analysis the DEGs of HRK0-VS-HRK48
Terms for HRK0-VS-HRK48_C						Terms for HRK0-VS-HRK48_F							Terms for HRK0-VS-HRK48_P
Gene Ontology term	Cluster frequency	Genome frequency of use	Corrected P-value			Gene Ontology term	Cluster frequency	Genome frequency of use	Corrected P-value		Gene Ontology term	Cluster frequency	Genome frequency of use	Corrected P-value
extracellular region	23 out of 192 genes, 12.0%	781 out of 16209 genes, 4.8%	0.00505			heme binding	44 out of 493 genes, 8.9%	579 out of 31182 genes, 1.9%	2.75e-15		oxidation-reduction process	117 out of 447 genes, 26.2%	3425 out of 26732 genes, 12.8%	8.3e-12
plant-type cell wall	8 out of 192 genes, 4.2%	136 out of 16209 genes, 0.8%	0.02078			tetrapyrrole binding	44 out of 493 genes, 8.9%	594 out of 31182 genes, 1.9%	7.14e-15		flavonoid biosynthetic process	12 out of 447 genes, 2.7%	58 out of 26732 genes, 0.2%	1.1e-07
glucose-1-phosphate adenylyltransferase complex	2 out of 192 genes, 1.0%	6 out of 16209 genes, 0.0%	0.1948			oxidoreductase activity	133 out of 493 genes, 27.0%	4095 out of 31182 genes, 13.1%	3.55e-14		flavonoid metabolic process	12 out of 447 genes, 2.7%	74 out of 26732 genes, 0.3%	2.14e-06
adenylyltransferase complex	2 out of 192 genes, 1.0%	6 out of 16209 genes, 0.0%	0.1948			peptidase inhibitor activity	15 out of 493 genes, 3.0%	50 out of 31182 genes, 0.2%	2.96e-13		response to biotic stimulus	30 out of 447 genes, 6.7%	540 out of 26732 genes, 2.0%	7.21e-06
cell wall	15 out of 192 genes, 7.8%	546 out of 16209 genes, 3.4%	0.2102			peptidase regulator activity	15 out of 493 genes, 3.0%	50 out of 31182 genes, 0.2%	2.96e-13		L-asparagine biosynthetic process	6 out of 447 genes, 1.3%	12 out of 26732 genes, 0.0%	1.08e-05
external encapsulating structure	15 out of 192 genes, 7.8%	585 out of 16209 genes, 3.6%	0.40136			enzyme inhibitor activity	19 out of 493 genes, 3.9%	141 out of 31182 genes, 0.5%	3.19e-10		L-asparagine metabolic process	6 out of 447 genes, 1.3%	12 out of 26732 genes, 0.0%	1.08e-05
glyoxysome	2 out of 192 genes, 1.0%	12 out of 16209 genes, 0.1%	0.81796			oxidoreductase activity, acting on paired donors, with incorporation or reduction of molecular oxygen	42 out of 493 genes, 8.5%	806 out of 31182 genes, 2.6%	5.16e-09		response to stress	71 out of 447 genes, 15.9%	2181 out of 26732 genes, 8.2%	2.7e-05
cell-cell junction	5 out of 192 genes, 2.6%	130 out of 16209 genes, 0.8%	1			monooxygenase activity	29 out of 493 genes, 5.9%	457 out of 31182 genes, 1.5%	8.94e-08		defense response	31 out of 447 genes, 6.9%	657 out of 26732 genes, 2.5%	0.00016
plasmodesma	5 out of 192 genes, 2.6%	130 out of 16209 genes, 0.8%	1			iron ion binding	36 out of 493 genes, 7.3%	689 out of 31182 genes, 2.2%	1.4e-07		asparagine metabolic process	6 out of 447 genes, 1.3%	20 out of 26732 genes, 0.1%	0.0004
cell junction	5 out of 192 genes, 2.6%	130 out of 16209 genes, 0.8%	1			peroxidase activity	20 out of 493 genes, 4.1%	246 out of 31182 genes, 0.8%	8.29e-07		asparagine biosynthetic process	6 out of 447 genes, 1.3%	20 out of 26732 genes, 0.1%	0.0004
symplast	5 out of 192 genes, 2.6%	130 out of 16209 genes, 0.8%	1			oxidoreductase activity, acting on peroxide as acceptor	20 out of 493 genes, 4.1%	246 out of 31182 genes, 0.8%	8.29e-07		response to oxidative stress	18 out of 447 genes, 4.0%	316 out of 26732 genes, 1.2%	0.00442
plant-type vacuole membrane	2 out of 192 genes, 1.0%	35 out of 16209 genes, 0.2%	1			endopeptidase inhibitor activity	9 out of 493 genes, 1.8%	41 out of 31182 genes, 0.1%	3.59e-06		single-organism metabolic process	185 out of 447 genes, 41.4%	8515 out of 26732 genes, 31.9%	0.00721
cell periphery	36 out of 192 genes, 18.8%	2416 out of 16209 genes, 14.9%	1			endopeptidase regulator activity	9 out of 493 genes, 1.8%	41 out of 31182 genes, 0.1%	3.59e-06		regulation of systemic acquired resistance	3 out of 447 genes, 0.7%	7 out of 26732 genes, 0.0%	0.09339
apoplast	8 out of 192 genes, 4.2%	387 out of 16209 genes, 2.4%	1			2'-hydroxyisoflavone reductase activity	6 out of 493 genes, 1.2%	12 out of 31182 genes, 0.0%	3.61e-06		negative regulation of endopeptidase activity	3 out of 447 genes, 0.7%	7 out of 26732 genes, 0.0%	0.09339
plant-type vacuole	2 out of 192 genes, 1.0%	50 out of 16209 genes, 0.3%	1			antioxidant activity	21 out of 493 genes, 4.3%	297 out of 31182 genes, 1.0%	3.98e-06		regulation of endopeptidase activity	3 out of 447 genes, 0.7%	7 out of 26732 genes, 0.0%	0.09339
vacuole	11 out of 192 genes, 5.7%	627 out of 16209 genes, 3.9%	1			enzyme regulator activity	22 out of 493 genes, 4.5%	374 out of 31182 genes, 1.2%	4.71e-05		negative regulation of peptidase activity	5 out of 447 genes, 1.1%	32 out of 26732 genes, 0.1%	0.10713
extrinsic component of membrane	2 out of 192 genes, 1.0%	68 out of 16209 genes, 0.4%	1			naringenin-chalcone synthase activity	6 out of 493 genes, 1.2%	18 out of 31182 genes, 0.1%	6.7e-05		regulation of peptidase activity	5 out of 447 genes, 1.1%	32 out of 26732 genes, 0.1%	0.10713
membrane	97 out of 192 genes, 50.5%	7725 out of 16209 genes, 47.7%	1			asparagine synthase (glutamine-hydrolyzing) activity	6 out of 493 genes, 1.2%	20 out of 31182 genes, 0.1%	0.00013		hydrogen peroxide catabolic process	4 out of 447 genes, 0.9%	18 out of 26732 genes, 0.1%	0.11836
nuclear pore	2 out of 192 genes, 1.0%	78 out of 16209 genes, 0.5%	1			metal ion binding	124 out of 493 genes, 25.2%	5252 out of 31182 genes, 16.8%	0.00043		negative regulation of hydrolase activity	5 out of 447 genes, 1.1%	34 out of 26732 genes, 0.1%	0.14402
pore complex	2 out of 192 genes, 1.0%	78 out of 16209 genes, 0.5%	1			cation binding	124 out of 493 genes, 25.2%	5292 out of 31182 genes, 17.0%	0.00064		regulation of response to biotic stimulus	3 out of 447 genes, 0.7%	8 out of 26732 genes, 0.0%	0.14757
integral component of membrane	42 out of 192 genes, 21.9%	3188 out of 16209 genes, 19.7%	1			tropine dehydrogenase activity	3 out of 493 genes, 0.6%	3 out of 31182 genes, 0.0%	0.00109		cinnamic acid biosynthetic process	3 out of 447 genes, 0.7%	8 out of 26732 genes, 0.0%	0.14757
intrinsic component of membrane	42 out of 192 genes, 21.9%	3254 out of 16209 genes, 20.1%	1			electron carrier activity	28 out of 493 genes, 5.7%	674 out of 31182 genes, 2.2%	0.00117		cinnamic acid metabolic process	3 out of 447 genes, 0.7%	8 out of 26732 genes, 0.0%	0.14757
vacuolar membrane	3 out of 192 genes, 1.6%	163 out of 16209 genes, 1.0%	1			serine-type endopeptidase inhibitor activity	5 out of 493 genes, 1.0%	19 out of 31182 genes, 0.1%	0.00262		glyoxylate cycle	3 out of 447 genes, 0.7%	9 out of 26732 genes, 0.0%	0.21861
vacuolar part	3 out of 192 genes, 1.6%	163 out of 16209 genes, 1.0%	1			6'-deoxychalcone synthase activity	3 out of 493 genes, 0.6%	4 out of 31182 genes, 0.0%	0.00434		systemic acquired resistance, salicylic acid mediated signaling pathway	3 out of 447 genes, 0.7%	9 out of 26732 genes, 0.0%	0.21861
Golgi apparatus	7 out of 192 genes, 3.6%	512 out of 16209 genes, 3.2%	1			carbon-nitrogen ligase activity, with glutamine as amido-N-donor	7 out of 493 genes, 1.4%	52 out of 31182 genes, 0.2%	0.00479		inositol catabolic process	3 out of 447 genes, 0.7%	9 out of 26732 genes, 0.0%	0.21861
endoplasmic reticulum membrane	3 out of 192 genes, 1.6%	204 out of 16209 genes, 1.3%	1			chalcone isomerase activity	3 out of 493 genes, 0.6%	5 out of 31182 genes, 0.0%	0.01074		negative regulation of protein processing	5 out of 447 genes, 1.1%	38 out of 26732 genes, 0.1%	0.24593
nuclear outer membrane-endoplasmic reticulum membrane network	3 out of 192 genes, 1.6%	205 out of 16209 genes, 1.3%	1			transition metal ion binding	68 out of 493 genes, 13.8%	2769 out of 31182 genes, 8.9%	0.05262		negative regulation of proteolysis	5 out of 447 genes, 1.1%	38 out of 26732 genes, 0.1%	0.24593
endomembrane system	15 out of 192 genes, 7.8%	1207 out of 16209 genes, 7.4%	1			phenylalanine ammonia-lyase activity	3 out of 493 genes, 0.6%	8 out of 31182 genes, 0.0%	0.05805		regulation of protein processing	5 out of 447 genes, 1.1%	38 out of 26732 genes, 0.1%	0.24593
endoplasmic reticulum part	3 out of 192 genes, 1.6%	215 out of 16209 genes, 1.3%	1			inositol oxygenase activity	3 out of 493 genes, 0.6%	9 out of 31182 genes, 0.0%	0.08606		regulation of protein maturation	5 out of 447 genes, 1.1%	38 out of 26732 genes, 0.1%	0.24593
nuclear envelope	2 out of 192 genes, 1.0%	134 out of 16209 genes, 0.8%	1			ammonia-lyase activity	3 out of 493 genes, 0.6%	10 out of 31182 genes, 0.0%	0.1215		negative regulation of protein maturation	5 out of 447 genes, 1.1%	38 out of 26732 genes, 0.1%	0.24593
cytosol	10 out of 192 genes, 5.2%	798 out of 16209 genes, 4.9%	1			isocitrate lyase activity	2 out of 493 genes, 0.4%	3 out of 31182 genes, 0.0%	0.20735		glyoxylate metabolic process	3 out of 447 genes, 0.7%	11 out of 26732 genes, 0.0%	0.41883
transferase complex	5 out of 192 genes, 2.6%	385 out of 16209 genes, 2.4%	1			catalytic activity	369 out of 493 genes, 74.8%	21332 out of 31182 genes, 68.4%	0.26595		L-phenylalanine catabolic process	3 out of 447 genes, 0.7%	12 out of 26732 genes, 0.0%	0.55153
membrane region	3 out of 192 genes, 1.6%	219 out of 16209 genes, 1.4%	1			oxidoreductase activity, acting on single donors with incorporation of molecular oxygen	10 out of 493 genes, 2.0%	205 out of 31182 genes, 0.7%	0.46724		regulation of response to external stimulus	3 out of 447 genes, 0.7%	12 out of 26732 genes, 0.0%	0.55153
thylakoid membrane	4 out of 192 genes, 2.1%	305 out of 16209 genes, 1.9%	1			naringenin 3-dioxygenase activity	3 out of 493 genes, 0.6%	16 out of 31182 genes, 0.1%	0.52837		alcohol catabolic process	3 out of 447 genes, 0.7%	12 out of 26732 genes, 0.0%	0.55153
nucleolus	4 out of 192 genes, 2.1%	313 out of 16209 genes, 1.9%	1			IAA-amino acid conjugate hydrolase activity	2 out of 493 genes, 0.4%	5 out of 31182 genes, 0.0%	0.67677		polyol catabolic process	3 out of 447 genes, 0.7%	12 out of 26732 genes, 0.0%	0.55153
membrane part	46 out of 192 genes, 24.0%	3861 out of 16209 genes, 23.8%	1			IAA-Ala conjugate hydrolase activity	2 out of 493 genes, 0.4%	5 out of 31182 genes, 0.0%	0.67677		organic hydroxy compound catabolic process	3 out of 447 genes, 0.7%	12 out of 26732 genes, 0.0%	0.55153
plasma membrane	23 out of 192 genes, 12.0%	1930 out of 16209 genes, 11.9%	1			hydrolase activity, hydrolyzing O-glycosyl compounds	24 out of 493 genes, 4.9%	818 out of 31182 genes, 2.6%	0.8524		erythrose 4-phosphate/phosphoenolpyruvate family amino acid catabolic process	3 out of 447 genes, 0.7%	12 out of 26732 genes, 0.0%	0.55153
peroxisome	3 out of 192 genes, 1.6%	234 out of 16209 genes, 1.4%	1			dioxygenase activity	15 out of 493 genes, 3.0%	421 out of 31182 genes, 1.4%	0.88372		response to wounding	8 out of 447 genes, 1.8%	120 out of 26732 genes, 0.4%	0.57026
microbody	3 out of 192 genes, 1.6%	234 out of 16209 genes, 1.4%	1			carbonate dehydratase activity	4 out of 493 genes, 0.8%	39 out of 31182 genes, 0.1%	0.91755		regulation of proteolysis	5 out of 447 genes, 1.1%	49 out of 26732 genes, 0.2%	0.80386
proteasome complex	2 out of 192 genes, 1.0%	151 out of 16209 genes, 0.9%	1			intramolecular lyase activity	3 out of 493 genes, 0.6%	20 out of 31182 genes, 0.1%	1		phenylpropanoid metabolic process	7 out of 447 genes, 1.6%	100 out of 26732 genes, 0.4%	0.88714
photosynthetic membrane	4 out of 192 genes, 2.1%	335 out of 16209 genes, 2.1%	1			O-methyltransferase activity	5 out of 493 genes, 1.0%	67 out of 31182 genes, 0.2%	1		arabinose metabolic process	3 out of 447 genes, 0.7%	15 out of 26732 genes, 0.1%	1
plastid	26 out of 192 genes, 13.5%	2236 out of 16209 genes, 13.8%	1			nutrient reservoir activity	6 out of 493 genes, 1.2%	98 out of 31182 genes, 0.3%	1		defense response, incompatible interaction	6 out of 447 genes, 1.3%	77 out of 26732 genes, 0.3%	1
cytoplasm	82 out of 192 genes, 42.7%	6994 out of 16209 genes, 43.1%	1			alpha-glucosidase activity	3 out of 493 genes, 0.6%	23 out of 31182 genes, 0.1%	1		systemic acquired resistance	4 out of 447 genes, 0.9%	33 out of 26732 genes, 0.1%	1
chloroplast thylakoid membrane	3 out of 192 genes, 1.6%	262 out of 16209 genes, 1.6%	1			L-tyrosine:2-oxoglutarate aminotransferase activity	2 out of 493 genes, 0.4%	8 out of 31182 genes, 0.0%	1		aromatic amino acid family catabolic process	3 out of 447 genes, 0.7%	16 out of 26732 genes, 0.1%	1
plastid thylakoid membrane	3 out of 192 genes, 1.6%	262 out of 16209 genes, 1.6%	1			licodione 2'-O-methyltransferase activity	2 out of 493 genes, 0.4%	8 out of 31182 genes, 0.0%	1		defense response to fungus, incompatible interaction	3 out of 447 genes, 0.7%	16 out of 26732 genes, 0.1%	1
thylakoid part	4 out of 192 genes, 2.1%	353 out of 16209 genes, 2.2%	1			isoliquiritigenin 2'-O-methyltransferase activity	2 out of 493 genes, 0.4%	8 out of 31182 genes, 0.0%	1		cellular carbohydrate catabolic process	3 out of 447 genes, 0.7%	16 out of 26732 genes, 0.1%	1
bounding membrane of organelle	7 out of 192 genes, 3.6%	632 out of 16209 genes, 3.9%	1			nicotianamine aminotransferase activity	2 out of 493 genes, 0.4%	8 out of 31182 genes, 0.0%	1		phenylpropanoid biosynthetic process	5 out of 447 genes, 1.1%	55 out of 26732 genes, 0.2%	1
cytoplasmic membrane-bounded vesicle	2 out of 192 genes, 1.0%	180 out of 16209 genes, 1.1%	1			L-tyrosine aminotransferase activity	2 out of 493 genes, 0.4%	8 out of 31182 genes, 0.0%	1		carbon utilization	4 out of 447 genes, 0.9%	34 out of 26732 genes, 0.1%	1
cytoplasmic vesicle	2 out of 192 genes, 1.0%	180 out of 16209 genes, 1.1%	1			phytochelatin transporter activity	2 out of 493 genes, 0.4%	8 out of 31182 genes, 0.0%	1		hydrogen peroxide metabolic process	4 out of 447 genes, 0.9%	34 out of 26732 genes, 0.1%	1
endoplasmic reticulum	6 out of 192 genes, 3.1%	548 out of 16209 genes, 3.4%	1			phytochelatin transmembrane transporter activity	2 out of 493 genes, 0.4%	8 out of 31182 genes, 0.0%	1		response to fungus	8 out of 447 genes, 1.8%	139 out of 26732 genes, 0.5%	1
vesicle	2 out of 192 genes, 1.0%	189 out of 16209 genes, 1.2%	1			hydrolase activity, acting on glycosyl bonds	25 out of 493 genes, 5.1%	927 out of 31182 genes, 3.0%	1		negative regulation of cellular protein metabolic process	5 out of 447 genes, 1.1%	56 out of 26732 genes, 0.2%	1
membrane-bounded vesicle	2 out of 192 genes, 1.0%	189 out of 16209 genes, 1.2%	1			chitin binding	2 out of 493 genes, 0.4%	9 out of 31182 genes, 0.0%	1		negative regulation of protein metabolic process	5 out of 447 genes, 1.1%	56 out of 26732 genes, 0.2%	1
ubiquitin ligase complex	2 out of 192 genes, 1.0%	196 out of 16209 genes, 1.2%	1			carbon-nitrogen lyase activity	3 out of 493 genes, 0.6%	28 out of 31182 genes, 0.1%	1		regulation of multi-organism process	3 out of 447 genes, 0.7%	17 out of 26732 genes, 0.1%	1
chloroplast thylakoid	3 out of 192 genes, 1.6%	305 out of 16209 genes, 1.9%	1			linoleate 13S-lipoxygenase activity	4 out of 493 genes, 0.8%	54 out of 31182 genes, 0.2%	1		defense response to fungus	6 out of 447 genes, 1.3%	85 out of 26732 genes, 0.3%	1
plastid thylakoid	3 out of 192 genes, 1.6%	305 out of 16209 genes, 1.9%	1			carbon-oxygen lyase activity	10 out of 493 genes, 2.0%	267 out of 31182 genes, 0.9%	1		innate immune response	7 out of 447 genes, 1.6%	114 out of 26732 genes, 0.4%	1
chloroplast part	9 out of 192 genes, 4.7%	869 out of 16209 genes, 5.4%	1			oxidoreductase activity, acting on the CH-NH2 group of donors, NAD or NADP as acceptor	3 out of 493 genes, 0.6%	29 out of 31182 genes, 0.1%	1		benzene-containing compound metabolic process	4 out of 447 genes, 0.9%	37 out of 26732 genes, 0.1%	1
organelle subcompartment	3 out of 192 genes, 1.6%	315 out of 16209 genes, 1.9%	1			oxidoreductase activity, acting on paired donors, with incorporation or reduction of molecular oxygen, 2-oxoglutarate as one donor, and incorporation of one atom each of oxygen into both donors	11 out of 493 genes, 2.2%	309 out of 31182 genes, 1.0%	1		secondary metabolic process	9 out of 447 genes, 2.0%	181 out of 26732 genes, 0.7%	1
cytosolic part	3 out of 192 genes, 1.6%	319 out of 16209 genes, 2.0%	1			oxidoreductase activity, acting on the CH-NH2 group of donors	5 out of 493 genes, 1.0%	88 out of 31182 genes, 0.3%	1		oxylipin metabolic process	5 out of 447 genes, 1.1%	62 out of 26732 genes, 0.2%	1
plastid part	9 out of 192 genes, 4.7%	906 out of 16209 genes, 5.6%	1			glucosidase activity	6 out of 493 genes, 1.2%	127 out of 31182 genes, 0.4%	1		immune response	7 out of 447 genes, 1.6%	121 out of 26732 genes, 0.5%	1
chloroplast envelope	4 out of 192 genes, 2.1%	433 out of 16209 genes, 2.7%	1			glutathione transferase activity	4 out of 493 genes, 0.8%	61 out of 31182 genes, 0.2%	1		regulation of hydrogen peroxide metabolic process	2 out of 447 genes, 0.4%	7 out of 26732 genes, 0.0%	1
catalytic complex	6 out of 192 genes, 3.1%	631 out of 16209 genes, 3.9%	1			sucrose alpha-glucosidase activity	2 out of 493 genes, 0.4%	13 out of 31182 genes, 0.0%	1		pentose biosynthetic process	2 out of 447 genes, 0.4%	7 out of 26732 genes, 0.0%	1
chloroplast stroma	4 out of 192 genes, 2.1%	436 out of 16209 genes, 2.7%	1			1-aminocyclopropane-1-carboxylate oxidase activity	2 out of 493 genes, 0.4%	13 out of 31182 genes, 0.0%	1		arabinose biosynthetic process	2 out of 447 genes, 0.4%	7 out of 26732 genes, 0.0%	1
plastid envelope	4 out of 192 genes, 2.1%	444 out of 16209 genes, 2.7%	1			lyase activity	22 out of 493 genes, 4.5%	855 out of 31182 genes, 2.7%	1		response to herbivore	2 out of 447 genes, 0.4%	7 out of 26732 genes, 0.0%	1
chloroplast	21 out of 192 genes, 10.9%	2041 out of 16209 genes, 12.6%	1			oxidoreductase activity, acting on paired donors, with incorporation or reduction of molecular oxygen, NAD(P)H as one donor, and incorporation of one atom of oxygen	5 out of 493 genes, 1.0%	97 out of 31182 genes, 0.3%	1		inositol metabolic process	3 out of 447 genes, 0.7%	22 out of 26732 genes, 0.1%	1
thylakoid	4 out of 192 genes, 2.1%	455 out of 16209 genes, 2.8%	1			glutamate dehydrogenase [NAD(P)+] activity	2 out of 493 genes, 0.4%	14 out of 31182 genes, 0.0%	1		negative regulation of cellular metabolic process	8 out of 447 genes, 1.8%	161 out of 26732 genes, 0.6%	1
Golgi apparatus part	2 out of 192 genes, 1.0%	246 out of 16209 genes, 1.5%	1			pantothenate kinase activity	2 out of 493 genes, 0.4%	14 out of 31182 genes, 0.0%	1		response to stimulus	100 out of 447 genes, 22.4%	4722 out of 26732 genes, 17.7%	1
plastid stroma	4 out of 192 genes, 2.1%	462 out of 16209 genes, 2.9%	1			Rab GDP-dissociation inhibitor activity	2 out of 493 genes, 0.4%	14 out of 31182 genes, 0.0%	1		phytochelatin transport	2 out of 447 genes, 0.4%	8 out of 26732 genes, 0.0%	1
cytosolic ribosome	2 out of 192 genes, 1.0%	255 out of 16209 genes, 1.6%	1			terpene synthase activity	2 out of 493 genes, 0.4%	14 out of 31182 genes, 0.0%	1		phytochelatin transmembrane transport	2 out of 447 genes, 0.4%	8 out of 26732 genes, 0.0%	1
nuclear lumen	4 out of 192 genes, 2.1%	476 out of 16209 genes, 2.9%	1			xenobiotic-transporting ATPase activity	3 out of 493 genes, 0.6%	37 out of 31182 genes, 0.1%	1		response to external biotic stimulus	16 out of 447 genes, 3.6%	482 out of 26732 genes, 1.8%	1
organelle membrane	8 out of 192 genes, 4.2%	908 out of 16209 genes, 5.6%	1			xenobiotic transporter activity	3 out of 493 genes, 0.6%	37 out of 31182 genes, 0.1%	1		response to other organism	16 out of 447 genes, 3.6%	482 out of 26732 genes, 1.8%	1
cytoplasmic part	61 out of 192 genes, 31.8%	5706 out of 16209 genes, 35.2%	1			beta-fructofuranosidase activity	2 out of 493 genes, 0.4%	15 out of 31182 genes, 0.0%	1		L-phenylalanine metabolic process	3 out of 447 genes, 0.7%	26 out of 26732 genes, 0.1%	1
organelle lumen	4 out of 192 genes, 2.1%	519 out of 16209 genes, 3.2%	1			arsenite secondary active transmembrane transporter activity	2 out of 493 genes, 0.4%	15 out of 31182 genes, 0.0%	1		erythrose 4-phosphate/phosphoenolpyruvate family amino acid metabolic process	3 out of 447 genes, 0.7%	26 out of 26732 genes, 0.1%	1
intracellular organelle lumen	4 out of 192 genes, 2.1%	519 out of 16209 genes, 3.2%	1			arsenite-transmembrane transporting ATPase activity	2 out of 493 genes, 0.4%	15 out of 31182 genes, 0.0%	1		arsenite transport	2 out of 447 genes, 0.4%	9 out of 26732 genes, 0.0%	1
membrane-enclosed lumen	4 out of 192 genes, 2.1%	525 out of 16209 genes, 3.2%	1			inorganic anion transmembrane transporter activity	6 out of 493 genes, 1.2%	139 out of 31182 genes, 0.4%	1		regulation of reactive oxygen species metabolic process	2 out of 447 genes, 0.4%	9 out of 26732 genes, 0.0%	1
nuclear part	6 out of 192 genes, 3.1%	754 out of 16209 genes, 4.7%	1			chitinase activity	2 out of 493 genes, 0.4%	16 out of 31182 genes, 0.1%	1		negative regulation of catalytic activity	9 out of 447 genes, 2.0%	211 out of 26732 genes, 0.8%	1
organelle envelope	6 out of 192 genes, 3.1%	845 out of 16209 genes, 5.2%	1			voltage-gated chloride channel activity	2 out of 493 genes, 0.4%	16 out of 31182 genes, 0.1%	1		regulation of immune system process	4 out of 447 genes, 0.9%	52 out of 26732 genes, 0.2%	1
envelope	6 out of 192 genes, 3.1%	884 out of 16209 genes, 5.5%	1			chloride channel activity	2 out of 493 genes, 0.4%	16 out of 31182 genes, 0.1%	1		regulation of innate immune response	4 out of 447 genes, 0.9%	52 out of 26732 genes, 0.2%	1
intracellular membrane-bounded organelle	76 out of 192 genes, 39.6%	7348 out of 16209 genes, 45.3%	1			arsenite transmembrane transporter activity	2 out of 493 genes, 0.4%	16 out of 31182 genes, 0.1%	1		regulation of immune response	4 out of 447 genes, 0.9%	52 out of 26732 genes, 0.2%	1
membrane-bounded organelle	76 out of 192 genes, 39.6%	7357 out of 16209 genes, 45.4%	1			chloride transmembrane transporter activity	2 out of 493 genes, 0.4%	20 out of 31182 genes, 0.1%	1		negative regulation of molecular function	9 out of 447 genes, 2.0%	217 out of 26732 genes, 0.8%	1
ribosome	5 out of 192 genes, 2.6%	795 out of 16209 genes, 4.9%	1			hydro-lyase activity	6 out of 493 genes, 1.2%	160 out of 31182 genes, 0.5%	1		negative regulation of gene expression	8 out of 447 genes, 1.8%	186 out of 26732 genes, 0.7%	1
cytoskeleton	2 out of 192 genes, 1.0%	508 out of 16209 genes, 3.1%	1			oxidoreductase activity, acting on single donors with incorporation of molecular oxygen, incorporation of two atoms of oxygen	6 out of 493 genes, 1.2%	166 out of 31182 genes, 0.5%	1		response to hypoxia	2 out of 447 genes, 0.4%	11 out of 26732 genes, 0.0%	1
cell	128 out of 192 genes, 66.7%	11955 out of 16209 genes, 73.8%	1			FMN binding	4 out of 493 genes, 0.8%	87 out of 31182 genes, 0.3%	1		aminoglycan catabolic process	2 out of 447 genes, 0.4%	11 out of 26732 genes, 0.0%	1
cell part	128 out of 192 genes, 66.7%	11955 out of 16209 genes, 73.8%	1			manganese ion binding	4 out of 493 genes, 0.8%	88 out of 31182 genes, 0.3%	1		chitin metabolic process	2 out of 447 genes, 0.4%	11 out of 26732 genes, 0.0%	1
ribonucleoprotein complex	5 out of 192 genes, 2.6%	979 out of 16209 genes, 6.0%	1			anion channel activity	2 out of 493 genes, 0.4%	24 out of 31182 genes, 0.1%	1		chitin catabolic process	2 out of 447 genes, 0.4%	11 out of 26732 genes, 0.0%	1
mitochondrion	6 out of 192 genes, 3.1%	1116 out of 16209 genes, 6.9%	1			voltage-gated anion channel activity	2 out of 493 genes, 0.4%	24 out of 31182 genes, 0.1%	1		fruit ripening	2 out of 447 genes, 0.4%	11 out of 26732 genes, 0.0%	1
intracellular part	104 out of 192 genes, 54.2%	10150 out of 16209 genes, 62.6%	1			amide transmembrane transporter activity	2 out of 493 genes, 0.4%	24 out of 31182 genes, 0.1%	1		response to decreased oxygen levels	2 out of 447 genes, 0.4%	11 out of 26732 genes, 0.0%	1
nucleus	25 out of 192 genes, 13.0%	3210 out of 16209 genes, 19.8%	1			UDP-arabinose 4-epimerase activity	2 out of 493 genes, 0.4%	24 out of 31182 genes, 0.1%	1		amino sugar catabolic process	2 out of 447 genes, 0.4%	11 out of 26732 genes, 0.0%	1
non-membrane-bounded organelle	11 out of 192 genes, 5.7%	1780 out of 16209 genes, 11.0%	1			transferase activity, transferring alkyl or aryl (other than methyl) groups	7 out of 493 genes, 1.4%	215 out of 31182 genes, 0.7%	1		response to oxygen levels	2 out of 447 genes, 0.4%	11 out of 26732 genes, 0.0%	1
intracellular non-membrane-bounded organelle	11 out of 192 genes, 5.7%	1780 out of 16209 genes, 11.0%	1			monosaccharide binding	3 out of 493 genes, 0.6%	55 out of 31182 genes, 0.2%	1		anatomical structure maturation	2 out of 447 genes, 0.4%	11 out of 26732 genes, 0.0%	1
intracellular organelle	80 out of 192 genes, 41.7%	8354 out of 16209 genes, 51.5%	1			ligase activity, forming carbon-nitrogen bonds	8 out of 493 genes, 1.6%	263 out of 31182 genes, 0.8%	1		glucosamine-containing compound metabolic process	2 out of 447 genes, 0.4%	11 out of 26732 genes, 0.0%	1
intracellular	108 out of 192 genes, 56.2%	10667 out of 16209 genes, 65.8%	1			glucose-1-phosphate adenylyltransferase activity	2 out of 493 genes, 0.4%	26 out of 31182 genes, 0.1%	1		glucosamine-containing compound catabolic process	2 out of 447 genes, 0.4%	11 out of 26732 genes, 0.0%	1
organelle	80 out of 192 genes, 41.7%	8363 out of 16209 genes, 51.6%	1			carbon-oxygen lyase activity, acting on phosphates	2 out of 493 genes, 0.4%	26 out of 31182 genes, 0.1%	1		aspartate family amino acid biosynthetic process	6 out of 447 genes, 1.3%	117 out of 26732 genes, 0.4%	1
protein complex	13 out of 192 genes, 6.8%	2143 out of 16209 genes, 13.2%	1			damaged DNA binding	2 out of 493 genes, 0.4%	27 out of 31182 genes, 0.1%	1		secondary metabolite biosynthetic process	5 out of 447 genes, 1.1%	86 out of 26732 genes, 0.3%	1
intracellular organelle part	23 out of 192 genes, 12.0%	3268 out of 16209 genes, 20.2%	1			aldehyde dehydrogenase (NAD) activity	2 out of 493 genes, 0.4%	27 out of 31182 genes, 0.1%	1		salicylic acid mediated signaling pathway	3 out of 447 genes, 0.7%	31 out of 26732 genes, 0.1%	1
organelle part	23 out of 192 genes, 12.0%	3274 out of 16209 genes, 20.2%	1			peptide transporter activity	2 out of 493 genes, 0.4%	27 out of 31182 genes, 0.1%	1		cellular response to salicylic acid stimulus	3 out of 447 genes, 0.7%	31 out of 26732 genes, 0.1%	1
macromolecular complex	17 out of 192 genes, 8.9%	3127 out of 16209 genes, 19.3%	1			deaminase activity	2 out of 493 genes, 0.4%	30 out of 31182 genes, 0.1%	1		negative regulation of cellular process	10 out of 447 genes, 2.2%	269 out of 26732 genes, 1.0%	1
						pectinesterase activity	4 out of 493 genes, 0.8%	106 out of 31182 genes, 0.3%	1		immune system process	7 out of 447 genes, 1.6%	155 out of 26732 genes, 0.6%	1
						GDP-dissociation inhibitor activity	2 out of 493 genes, 0.4%	32 out of 31182 genes, 0.1%	1		oxylipin biosynthetic process	4 out of 447 genes, 0.9%	58 out of 26732 genes, 0.2%	1
						oxidoreductase activity, acting on paired donors, with incorporation or reduction of molecular oxygen, reduced flavin or flavoprotein as one donor, and incorporation of one atom of oxygen	2 out of 493 genes, 0.4%	32 out of 31182 genes, 0.1%	1		inorganic anion transport	6 out of 447 genes, 1.3%	123 out of 26732 genes, 0.5%	1
						aromatase activity	2 out of 493 genes, 0.4%	32 out of 31182 genes, 0.1%	1		amide biosynthetic process	6 out of 447 genes, 1.3%	125 out of 26732 genes, 0.5%	1
						secondary active transmembrane transporter activity	9 out of 493 genes, 1.8%	342 out of 31182 genes, 1.1%	1		aminoglycan metabolic process	2 out of 447 genes, 0.4%	13 out of 26732 genes, 0.0%	1
						transferase activity, transferring acyl groups other than amino-acyl groups	12 out of 493 genes, 2.4%	496 out of 31182 genes, 1.6%	1		negative regulation of macromolecule metabolic process	8 out of 447 genes, 1.8%	203 out of 26732 genes, 0.8%	1
						calmodulin binding	4 out of 493 genes, 0.8%	114 out of 31182 genes, 0.4%	1		aspartate family amino acid metabolic process	6 out of 447 genes, 1.3%	130 out of 26732 genes, 0.5%	1
						oxidoreductase activity, acting on the aldehyde or oxo group of donors	6 out of 493 genes, 1.2%	205 out of 31182 genes, 0.7%	1		reactive oxygen species metabolic process	4 out of 447 genes, 0.9%	64 out of 26732 genes, 0.2%	1
						oxidoreductase activity, acting on the aldehyde or oxo group of donors, NAD or NADP as acceptor	5 out of 493 genes, 1.0%	162 out of 31182 genes, 0.5%	1		cellular aldehyde metabolic process	5 out of 447 genes, 1.1%	97 out of 26732 genes, 0.4%	1
						UDP-glucose 4-epimerase activity	2 out of 493 genes, 0.4%	37 out of 31182 genes, 0.1%	1		regulation of defense response	4 out of 447 genes, 0.9%	66 out of 26732 genes, 0.2%	1
						hydroquinone:oxygen oxidoreductase activity	2 out of 493 genes, 0.4%	37 out of 31182 genes, 0.1%	1		aging	4 out of 447 genes, 0.9%	68 out of 26732 genes, 0.3%	1
						monovalent inorganic cation transmembrane transporter activity	8 out of 493 genes, 1.6%	308 out of 31182 genes, 1.0%	1		negative regulation of metabolic process	12 out of 447 genes, 2.7%	387 out of 26732 genes, 1.4%	1
						oxo-acid-lyase activity	2 out of 493 genes, 0.4%	38 out of 31182 genes, 0.1%	1		amino sugar metabolic process	2 out of 447 genes, 0.4%	17 out of 26732 genes, 0.1%	1
						drug transmembrane transporter activity	4 out of 493 genes, 0.8%	121 out of 31182 genes, 0.4%	1		regulation of hydrolase activity	6 out of 447 genes, 1.3%	142 out of 26732 genes, 0.5%	1
						drug transporter activity	4 out of 493 genes, 0.8%	121 out of 31182 genes, 0.4%	1		regulation of response to stress	4 out of 447 genes, 0.9%	73 out of 26732 genes, 0.3%	1
						oxidoreductase activity, acting on the CH-CH group of donors, NAD or NADP as acceptor	11 out of 493 genes, 2.2%	473 out of 31182 genes, 1.5%	1		galactose metabolic process	3 out of 447 genes, 0.7%	43 out of 26732 genes, 0.2%	1
						ATPase activity, coupled to transmembrane movement of ions, phosphorylative mechanism	3 out of 493 genes, 0.6%	83 out of 31182 genes, 0.3%	1		cell wall organization or biogenesis	12 out of 447 genes, 2.7%	405 out of 26732 genes, 1.5%	1
						calcium-transporting ATPase activity	2 out of 493 genes, 0.4%	43 out of 31182 genes, 0.1%	1		chloride transport	2 out of 447 genes, 0.4%	20 out of 26732 genes, 0.1%	1
						aspartyl esterase activity	3 out of 493 genes, 0.6%	91 out of 31182 genes, 0.3%	1		response to absence of light	2 out of 447 genes, 0.4%	20 out of 26732 genes, 0.1%	1
						S-adenosylmethionine-dependent methyltransferase activity	5 out of 493 genes, 1.0%	187 out of 31182 genes, 0.6%	1		vitamin E biosynthetic process	2 out of 447 genes, 0.4%	20 out of 26732 genes, 0.1%	1
						adenylyltransferase activity	2 out of 493 genes, 0.4%	48 out of 31182 genes, 0.2%	1		vitamin E metabolic process	2 out of 447 genes, 0.4%	20 out of 26732 genes, 0.1%	1
						ion binding	184 out of 493 genes, 37.3%	10995 out of 31182 genes, 35.3%	1		response to arsenic-containing substance	2 out of 447 genes, 0.4%	20 out of 26732 genes, 0.1%	1
						oxidoreductase activity, acting on the CH-NH2 group of donors, oxygen as acceptor	2 out of 493 genes, 0.4%	49 out of 31182 genes, 0.2%	1		pentose metabolic process	4 out of 447 genes, 0.9%	79 out of 26732 genes, 0.3%	1
						methyltransferase activity	15 out of 493 genes, 3.0%	730 out of 31182 genes, 2.3%	1		ethylene metabolic process	2 out of 447 genes, 0.4%	22 out of 26732 genes, 0.1%	1
						transferase activity, transferring acyl groups	14 out of 493 genes, 2.8%	676 out of 31182 genes, 2.2%	1		ethylene biosynthetic process	2 out of 447 genes, 0.4%	22 out of 26732 genes, 0.1%	1
						hydrogen ion transmembrane transporter activity	5 out of 493 genes, 1.0%	193 out of 31182 genes, 0.6%	1		regulation of protein localization	2 out of 447 genes, 0.4%	22 out of 26732 genes, 0.1%	1
						coenzyme binding	17 out of 493 genes, 3.4%	854 out of 31182 genes, 2.7%	1		cellular alkene metabolic process	2 out of 447 genes, 0.4%	22 out of 26732 genes, 0.1%	1
						sugar transmembrane transporter activity	2 out of 493 genes, 0.4%	52 out of 31182 genes, 0.2%	1		alkene biosynthetic process	2 out of 447 genes, 0.4%	22 out of 26732 genes, 0.1%	1
						oxidoreductase activity, acting on the CH-CH group of donors	12 out of 493 genes, 2.4%	575 out of 31182 genes, 1.8%	1		olefin metabolic process	2 out of 447 genes, 0.4%	22 out of 26732 genes, 0.1%	1
						solute:proton antiporter activity	2 out of 493 genes, 0.4%	53 out of 31182 genes, 0.2%	1		olefin biosynthetic process	2 out of 447 genes, 0.4%	22 out of 26732 genes, 0.1%	1
						L-ascorbic acid binding	2 out of 493 genes, 0.4%	53 out of 31182 genes, 0.2%	1		cell wall macromolecule catabolic process	3 out of 447 genes, 0.7%	55 out of 26732 genes, 0.2%	1
						solute:cation symporter activity	2 out of 493 genes, 0.4%	54 out of 31182 genes, 0.2%	1		response to cyclopentenone	2 out of 447 genes, 0.4%	25 out of 26732 genes, 0.1%	1
						beta-glucosidase activity	3 out of 493 genes, 0.6%	101 out of 31182 genes, 0.3%	1		defense response to other organism	9 out of 447 genes, 2.0%	299 out of 26732 genes, 1.1%	1
						solute:cation antiporter activity	2 out of 493 genes, 0.4%	55 out of 31182 genes, 0.2%	1		lignin metabolic process	3 out of 447 genes, 0.7%	57 out of 26732 genes, 0.2%	1
						transferase activity, transferring one-carbon groups	15 out of 493 genes, 3.0%	759 out of 31182 genes, 2.4%	1		negative regulation of biological process	14 out of 447 genes, 3.1%	539 out of 26732 genes, 2.0%	1
						ion channel activity	4 out of 493 genes, 0.8%	154 out of 31182 genes, 0.5%	1		response to karrikin	4 out of 447 genes, 0.9%	93 out of 26732 genes, 0.3%	1
						hydrolase activity, acting on carbon-nitrogen (but not peptide) bonds	5 out of 493 genes, 1.0%	206 out of 31182 genes, 0.7%	1		polyol metabolic process	3 out of 447 genes, 0.7%	58 out of 26732 genes, 0.2%	1
						carbohydrate transmembrane transporter activity	2 out of 493 genes, 0.4%	58 out of 31182 genes, 0.2%	1		fat-soluble vitamin metabolic process	2 out of 447 genes, 0.4%	27 out of 26732 genes, 0.1%	1
						carbohydrate transporter activity	2 out of 493 genes, 0.4%	58 out of 31182 genes, 0.2%	1		fat-soluble vitamin biosynthetic process	2 out of 447 genes, 0.4%	27 out of 26732 genes, 0.1%	1
						cofactor binding	23 out of 493 genes, 4.7%	1236 out of 31182 genes, 4.0%	1		response to organic cyclic compound	7 out of 447 genes, 1.6%	221 out of 26732 genes, 0.8%	1
						inorganic cation transmembrane transporter activity	10 out of 493 genes, 2.0%	486 out of 31182 genes, 1.6%	1		peptide transport	3 out of 447 genes, 0.7%	61 out of 26732 genes, 0.2%	1
						2 iron, 2 sulfur cluster binding	2 out of 493 genes, 0.4%	60 out of 31182 genes, 0.2%	1		response to external stimulus	17 out of 447 genes, 3.8%	709 out of 26732 genes, 2.7%	1
						calcium ion transmembrane transporter activity	2 out of 493 genes, 0.4%	62 out of 31182 genes, 0.2%	1		glycogen metabolic process	2 out of 447 genes, 0.4%	31 out of 26732 genes, 0.1%	1
						oxidoreductase activity, acting on the CH-OH group of donors, NAD or NADP as acceptor	9 out of 493 genes, 1.8%	438 out of 31182 genes, 1.4%	1		glycogen biosynthetic process	2 out of 447 genes, 0.4%	31 out of 26732 genes, 0.1%	1
						acid phosphatase activity	3 out of 493 genes, 0.6%	112 out of 31182 genes, 0.4%	1		energy reserve metabolic process	2 out of 447 genes, 0.4%	31 out of 26732 genes, 0.1%	1
						UDP-N-acetylmuramate dehydrogenase activity	2 out of 493 genes, 0.4%	63 out of 31182 genes, 0.2%	1		aromatic amino acid family metabolic process	5 out of 447 genes, 1.1%	145 out of 26732 genes, 0.5%	1
						racemase and epimerase activity, acting on carbohydrates and derivatives	2 out of 493 genes, 0.4%	63 out of 31182 genes, 0.2%	1		cell wall macromolecule metabolic process	4 out of 447 genes, 0.9%	104 out of 26732 genes, 0.4%	1
						carboxylic ester hydrolase activity	6 out of 493 genes, 1.2%	273 out of 31182 genes, 0.9%	1		amide transport	3 out of 447 genes, 0.7%	68 out of 26732 genes, 0.3%	1
						voltage-gated ion channel activity	2 out of 493 genes, 0.4%	64 out of 31182 genes, 0.2%	1		cellular amide metabolic process	7 out of 447 genes, 1.6%	239 out of 26732 genes, 0.9%	1
						voltage-gated channel activity	2 out of 493 genes, 0.4%	64 out of 31182 genes, 0.2%	1		response to salicylic acid	3 out of 447 genes, 0.7%	69 out of 26732 genes, 0.3%	1
						anion transmembrane-transporting ATPase activity	2 out of 493 genes, 0.4%	64 out of 31182 genes, 0.2%	1		carbohydrate metabolic process	42 out of 447 genes, 9.4%	2067 out of 26732 genes, 7.7%	1
						channel activity	4 out of 493 genes, 0.8%	167 out of 31182 genes, 0.5%	1		coenzyme A biosynthetic process	2 out of 447 genes, 0.4%	34 out of 26732 genes, 0.1%	1
						passive transmembrane transporter activity	4 out of 493 genes, 0.8%	167 out of 31182 genes, 0.5%	1		nucleoside bisphosphate biosynthetic process	2 out of 447 genes, 0.4%	34 out of 26732 genes, 0.1%	1
						substrate-specific channel activity	4 out of 493 genes, 0.8%	167 out of 31182 genes, 0.5%	1		ribonucleoside bisphosphate biosynthetic process	2 out of 447 genes, 0.4%	34 out of 26732 genes, 0.1%	1
						cation transmembrane transporter activity	13 out of 493 genes, 2.6%	681 out of 31182 genes, 2.2%	1		purine nucleoside bisphosphate biosynthetic process	2 out of 447 genes, 0.4%	34 out of 26732 genes, 0.1%	1
						oxidoreductase activity, acting on CH-OH group of donors	10 out of 493 genes, 2.0%	508 out of 31182 genes, 1.6%	1		small molecule catabolic process	7 out of 447 genes, 1.6%	249 out of 26732 genes, 0.9%	1
						oxidoreductase activity, acting on the CH-NH group of donors	2 out of 493 genes, 0.4%	68 out of 31182 genes, 0.2%	1		cellular catabolic process	29 out of 447 genes, 6.5%	1385 out of 26732 genes, 5.2%	1
						carbohydrate kinase activity	3 out of 493 genes, 0.6%	123 out of 31182 genes, 0.4%	1		phenylpropanoid catabolic process	2 out of 447 genes, 0.4%	37 out of 26732 genes, 0.1%	1
						glucan endo-1,3-beta-D-glucosidase activity	2 out of 493 genes, 0.4%	71 out of 31182 genes, 0.2%	1		lignin catabolic process	2 out of 447 genes, 0.4%	37 out of 26732 genes, 0.1%	1
						racemase and epimerase activity	2 out of 493 genes, 0.4%	74 out of 31182 genes, 0.2%	1		calcium ion transmembrane transport	2 out of 447 genes, 0.4%	37 out of 26732 genes, 0.1%	1
						small GTPase regulator activity	3 out of 493 genes, 0.6%	128 out of 31182 genes, 0.4%	1		cytokinin metabolic process	2 out of 447 genes, 0.4%	38 out of 26732 genes, 0.1%	1
						GTPase regulator activity	3 out of 493 genes, 0.6%	128 out of 31182 genes, 0.4%	1		iron ion transport	2 out of 447 genes, 0.4%	39 out of 26732 genes, 0.1%	1
						symporter activity	2 out of 493 genes, 0.4%	75 out of 31182 genes, 0.2%	1		regulation of meristem growth	2 out of 447 genes, 0.4%	41 out of 26732 genes, 0.2%	1
						anion transmembrane transporter activity	6 out of 493 genes, 1.2%	301 out of 31182 genes, 1.0%	1		coenzyme A metabolic process	2 out of 447 genes, 0.4%	41 out of 26732 genes, 0.2%	1
						cation-transporting ATPase activity	5 out of 493 genes, 1.0%	248 out of 31182 genes, 0.8%	1		monocarboxylic acid biosynthetic process	9 out of 447 genes, 2.0%	362 out of 26732 genes, 1.4%	1
						active transmembrane transporter activity	14 out of 493 genes, 2.8%	787 out of 31182 genes, 2.5%	1		response to virus	2 out of 447 genes, 0.4%	42 out of 26732 genes, 0.2%	1
						vitamin binding	2 out of 493 genes, 0.4%	81 out of 31182 genes, 0.3%	1		cellular hormone metabolic process	2 out of 447 genes, 0.4%	42 out of 26732 genes, 0.2%	1
						nucleoside-triphosphatase regulator activity	3 out of 493 genes, 0.6%	137 out of 31182 genes, 0.4%	1		negative regulation of transcription, DNA-templated	3 out of 447 genes, 0.7%	83 out of 26732 genes, 0.3%	1
						oxidoreductase activity, acting on diphenols and related substances as donors, oxygen as acceptor	2 out of 493 genes, 0.4%	84 out of 31182 genes, 0.3%	1		negative regulation of RNA metabolic process	3 out of 447 genes, 0.7%	83 out of 26732 genes, 0.3%	1
						pyridoxal phosphate binding	6 out of 493 genes, 1.2%	319 out of 31182 genes, 1.0%	1		negative regulation of RNA biosynthetic process	3 out of 447 genes, 0.7%	83 out of 26732 genes, 0.3%	1
						ion transmembrane transporter activity	17 out of 493 genes, 3.4%	998 out of 31182 genes, 3.2%	1		negative regulation of nucleic acid-templated transcription	3 out of 447 genes, 0.7%	83 out of 26732 genes, 0.3%	1
						transaminase activity	3 out of 493 genes, 0.6%	150 out of 31182 genes, 0.5%	1		nucleoside biosynthetic process	6 out of 447 genes, 1.3%	221 out of 26732 genes, 0.8%	1
						transferase activity, transferring nitrogenous groups	3 out of 493 genes, 0.6%	150 out of 31182 genes, 0.5%	1		ribonucleoside biosynthetic process	6 out of 447 genes, 1.3%	221 out of 26732 genes, 0.8%	1
						potassium ion transmembrane transporter activity	2 out of 493 genes, 0.4%	92 out of 31182 genes, 0.3%	1		aromatic compound catabolic process	15 out of 447 genes, 3.4%	678 out of 26732 genes, 2.5%	1
						transferase activity, transferring pentosyl groups	2 out of 493 genes, 0.4%	93 out of 31182 genes, 0.3%	1		heme metabolic process	2 out of 447 genes, 0.4%	44 out of 26732 genes, 0.2%	1
						oxidoreductase activity, acting on diphenols and related substances as donors	2 out of 493 genes, 0.4%	94 out of 31182 genes, 0.3%	1		metabolic process	329 out of 447 genes, 73.6%	19102 out of 26732 genes, 71.5%	1
						copper ion binding	5 out of 493 genes, 1.0%	275 out of 31182 genes, 0.9%	1		cellular amino acid metabolic process	21 out of 447 genes, 4.7%	1000 out of 26732 genes, 3.7%	1
						chromatin binding	7 out of 493 genes, 1.4%	402 out of 31182 genes, 1.3%	1		ATP catabolic process	7 out of 447 genes, 1.6%	272 out of 26732 genes, 1.0%	1
						ATPase activity, coupled to transmembrane movement of substances	7 out of 493 genes, 1.4%	405 out of 31182 genes, 1.3%	1		nucleoside monophosphate catabolic process	7 out of 447 genes, 1.6%	272 out of 26732 genes, 1.0%	1
						cobalt ion binding	2 out of 493 genes, 0.4%	98 out of 31182 genes, 0.3%	1		purine nucleoside monophosphate catabolic process	7 out of 447 genes, 1.6%	272 out of 26732 genes, 1.0%	1
						carbohydrate binding	6 out of 493 genes, 1.2%	344 out of 31182 genes, 1.1%	1		ribonucleoside monophosphate catabolic process	7 out of 447 genes, 1.6%	272 out of 26732 genes, 1.0%	1
						ATPase activity, coupled to movement of substances	7 out of 493 genes, 1.4%	406 out of 31182 genes, 1.3%	1		purine ribonucleoside monophosphate catabolic process	7 out of 447 genes, 1.6%	272 out of 26732 genes, 1.0%	1
						nucleobase-containing compound kinase activity	2 out of 493 genes, 0.4%	101 out of 31182 genes, 0.3%	1		multi-organism process	17 out of 447 genes, 3.8%	789 out of 26732 genes, 3.0%	1
						macromolecular complex binding	9 out of 493 genes, 1.8%	540 out of 31182 genes, 1.7%	1		nucleobase metabolic process	3 out of 447 genes, 0.7%	87 out of 26732 genes, 0.3%	1
						hydrolase activity, acting on acid anhydrides, catalyzing transmembrane movement of substances	7 out of 493 genes, 1.4%	416 out of 31182 genes, 1.3%	1		purine nucleobase metabolic process	2 out of 447 genes, 0.4%	46 out of 26732 genes, 0.2%	1
						ATPase activity, coupled to transmembrane movement of ions	5 out of 493 genes, 1.0%	297 out of 31182 genes, 1.0%	1		toxin catabolic process	2 out of 447 genes, 0.4%	46 out of 26732 genes, 0.2%	1
						antiporter activity	3 out of 493 genes, 0.6%	172 out of 31182 genes, 0.6%	1		secondary metabolite catabolic process	2 out of 447 genes, 0.4%	46 out of 26732 genes, 0.2%	1
						gated channel activity	2 out of 493 genes, 0.4%	109 out of 31182 genes, 0.3%	1		galacturonan metabolic process	3 out of 447 genes, 0.7%	88 out of 26732 genes, 0.3%	1
						unfolded protein binding	3 out of 493 genes, 0.6%	182 out of 31182 genes, 0.6%	1		pectin metabolic process	3 out of 447 genes, 0.7%	88 out of 26732 genes, 0.3%	1
						P-P-bond-hydrolysis-driven transmembrane transporter activity	7 out of 493 genes, 1.4%	450 out of 31182 genes, 1.4%	1		organic cyclic compound catabolic process	15 out of 447 genes, 3.4%	694 out of 26732 genes, 2.6%	1
						zinc ion binding	26 out of 493 genes, 5.3%	1677 out of 31182 genes, 5.4%	1		response to bacterium	6 out of 447 genes, 1.3%	231 out of 26732 genes, 0.9%	1
						ATPase activity	14 out of 493 genes, 2.8%	907 out of 31182 genes, 2.9%	1		tricarboxylic acid cycle	3 out of 447 genes, 0.7%	91 out of 26732 genes, 0.3%	1
						divalent inorganic cation transmembrane transporter activity	2 out of 493 genes, 0.4%	122 out of 31182 genes, 0.4%	1		citrate metabolic process	3 out of 447 genes, 0.7%	92 out of 26732 genes, 0.3%	1
						metalloendopeptidase activity	2 out of 493 genes, 0.4%	123 out of 31182 genes, 0.4%	1		response to chitin	2 out of 447 genes, 0.4%	50 out of 26732 genes, 0.2%	1
						aspartic-type endopeptidase activity	2 out of 493 genes, 0.4%	124 out of 31182 genes, 0.4%	1		alpha-amino acid metabolic process	14 out of 447 genes, 3.1%	652 out of 26732 genes, 2.4%	1
						aspartic-type peptidase activity	2 out of 493 genes, 0.4%	124 out of 31182 genes, 0.4%	1		energy derivation by oxidation of organic compounds	5 out of 447 genes, 1.1%	188 out of 26732 genes, 0.7%	1
						primary active transmembrane transporter activity	7 out of 493 genes, 1.4%	467 out of 31182 genes, 1.5%	1		plant-type cell wall organization or biogenesis	5 out of 447 genes, 1.1%	188 out of 26732 genes, 0.7%	1
						ubiquitin-protein transferase activity	4 out of 493 genes, 0.8%	267 out of 31182 genes, 0.9%	1		cellular response to acid chemical	3 out of 447 genes, 0.7%	94 out of 26732 genes, 0.4%	1
						small conjugating protein transferase activity	4 out of 493 genes, 0.8%	272 out of 31182 genes, 0.9%	1		organic acid biosynthetic process	18 out of 447 genes, 4.0%	870 out of 26732 genes, 3.3%	1
						non-membrane spanning protein tyrosine kinase activity	2 out of 493 genes, 0.4%	139 out of 31182 genes, 0.4%	1		carboxylic acid biosynthetic process	18 out of 447 genes, 4.0%	870 out of 26732 genes, 3.3%	1
						ATPase activity, coupled	11 out of 493 genes, 2.2%	769 out of 31182 genes, 2.5%	1		amine biosynthetic process	2 out of 447 genes, 0.4%	51 out of 26732 genes, 0.2%	1
						ligase activity	11 out of 493 genes, 2.2%	777 out of 31182 genes, 2.5%	1		cellular biogenic amine biosynthetic process	2 out of 447 genes, 0.4%	51 out of 26732 genes, 0.2%	1
						isomerase activity	9 out of 493 genes, 1.8%	644 out of 31182 genes, 2.1%	1		glycosyl compound biosynthetic process	6 out of 447 genes, 1.3%	242 out of 26732 genes, 0.9%	1
						substrate-specific transmembrane transporter activity	18 out of 493 genes, 3.7%	1254 out of 31182 genes, 4.0%	1		negative regulation of nucleobase-containing compound metabolic process	3 out of 447 genes, 0.7%	97 out of 26732 genes, 0.4%	1
						carbon-carbon lyase activity	4 out of 493 genes, 0.8%	299 out of 31182 genes, 1.0%	1		tricarboxylic acid metabolic process	3 out of 447 genes, 0.7%	97 out of 26732 genes, 0.4%	1
						metal ion transmembrane transporter activity	4 out of 493 genes, 0.8%	302 out of 31182 genes, 1.0%	1		UMP biosynthetic process	2 out of 447 genes, 0.4%	53 out of 26732 genes, 0.2%	1
						protein tyrosine kinase activity	3 out of 493 genes, 0.6%	235 out of 31182 genes, 0.8%	1		pyrimidine ribonucleoside monophosphate metabolic process	2 out of 447 genes, 0.4%	53 out of 26732 genes, 0.2%	1
						protein disulfide oxidoreductase activity	2 out of 493 genes, 0.4%	163 out of 31182 genes, 0.5%	1		pyrimidine ribonucleoside monophosphate biosynthetic process	2 out of 447 genes, 0.4%	53 out of 26732 genes, 0.2%	1
						carboxylic acid binding	2 out of 493 genes, 0.4%	163 out of 31182 genes, 0.5%	1		UMP metabolic process	2 out of 447 genes, 0.4%	53 out of 26732 genes, 0.2%	1
						organic acid binding	2 out of 493 genes, 0.4%	163 out of 31182 genes, 0.5%	1		response to acid chemical	10 out of 447 genes, 2.2%	451 out of 26732 genes, 1.7%	1
						oxidoreductase activity, acting on a sulfur group of donors	3 out of 493 genes, 0.6%	243 out of 31182 genes, 0.8%	1		regulation of localization	2 out of 447 genes, 0.4%	54 out of 26732 genes, 0.2%	1
						cysteine-type peptidase activity	2 out of 493 genes, 0.4%	171 out of 31182 genes, 0.5%	1		inorganic ion transmembrane transport	6 out of 447 genes, 1.3%	245 out of 26732 genes, 0.9%	1
						disulfide oxidoreductase activity	2 out of 493 genes, 0.4%	173 out of 31182 genes, 0.6%	1		inorganic cation transmembrane transport	6 out of 447 genes, 1.3%	245 out of 26732 genes, 0.9%	1
						iron-sulfur cluster binding	2 out of 493 genes, 0.4%	175 out of 31182 genes, 0.6%	1		negative regulation of nitrogen compound metabolic process	3 out of 447 genes, 0.7%	99 out of 26732 genes, 0.4%	1
						metal cluster binding	2 out of 493 genes, 0.4%	175 out of 31182 genes, 0.6%	1		alpha-amino acid catabolic process	3 out of 447 genes, 0.7%	99 out of 26732 genes, 0.4%	1
						NAD binding	2 out of 493 genes, 0.4%	176 out of 31182 genes, 0.6%	1		cation transmembrane transport	6 out of 447 genes, 1.3%	246 out of 26732 genes, 0.9%	1
						carboxy-lyase activity	2 out of 493 genes, 0.4%	178 out of 31182 genes, 0.6%	1		toxin metabolic process	2 out of 447 genes, 0.4%	55 out of 26732 genes, 0.2%	1
						nucleotidyltransferase activity	4 out of 493 genes, 0.8%	336 out of 31182 genes, 1.1%	1		organic hydroxy compound metabolic process	7 out of 447 genes, 1.6%	300 out of 26732 genes, 1.1%	1
						flavin adenine dinucleotide binding	3 out of 493 genes, 0.6%	268 out of 31182 genes, 0.9%	1		nucleoside bisphosphate metabolic process	2 out of 447 genes, 0.4%	56 out of 26732 genes, 0.2%	1
						phosphatase activity	9 out of 493 genes, 1.8%	723 out of 31182 genes, 2.3%	1		ribonucleoside bisphosphate metabolic process	2 out of 447 genes, 0.4%	56 out of 26732 genes, 0.2%	1
						metallopeptidase activity	2 out of 493 genes, 0.4%	192 out of 31182 genes, 0.6%	1		purine nucleoside bisphosphate metabolic process	2 out of 447 genes, 0.4%	56 out of 26732 genes, 0.2%	1
						sequence-specific DNA binding	6 out of 493 genes, 1.2%	518 out of 31182 genes, 1.7%	1		aerobic respiration	3 out of 447 genes, 0.7%	102 out of 26732 genes, 0.4%	1
						heterocyclic compound binding	186 out of 493 genes, 37.7%	12420 out of 31182 genes, 39.8%	1		regulation of meristem development	2 out of 447 genes, 0.4%	57 out of 26732 genes, 0.2%	1
						organic cyclic compound binding	186 out of 493 genes, 37.7%	12427 out of 31182 genes, 39.9%	1		small molecule biosynthetic process	21 out of 447 genes, 4.7%	1067 out of 26732 genes, 4.0%	1
						peptidase activity	15 out of 493 genes, 3.0%	1197 out of 31182 genes, 3.8%	1		amine metabolic process	5 out of 447 genes, 1.1%	203 out of 26732 genes, 0.8%	1
						substrate-specific transporter activity	18 out of 493 genes, 3.7%	1420 out of 31182 genes, 4.6%	1		cellular amino acid catabolic process	3 out of 447 genes, 0.7%	105 out of 26732 genes, 0.4%	1
						endopeptidase activity	6 out of 493 genes, 1.2%	544 out of 31182 genes, 1.7%	1		negative regulation of macromolecule biosynthetic process	3 out of 447 genes, 0.7%	105 out of 26732 genes, 0.4%	1
						transmembrane transporter activity	20 out of 493 genes, 4.1%	1571 out of 31182 genes, 5.0%	1		negative regulation of cellular macromolecule biosynthetic process	3 out of 447 genes, 0.7%	105 out of 26732 genes, 0.4%	1
						binding	273 out of 493 genes, 55.4%	18054 out of 31182 genes, 57.9%	1		pyrimidine nucleoside monophosphate metabolic process	2 out of 447 genes, 0.4%	59 out of 26732 genes, 0.2%	1
						DNA binding	28 out of 493 genes, 5.7%	2164 out of 31182 genes, 6.9%	1		pyrimidine nucleoside monophosphate biosynthetic process	2 out of 447 genes, 0.4%	59 out of 26732 genes, 0.2%	1
						ATP-dependent helicase activity	2 out of 493 genes, 0.4%	249 out of 31182 genes, 0.8%	1		polysaccharide catabolic process	3 out of 447 genes, 0.7%	106 out of 26732 genes, 0.4%	1
						purine NTP-dependent helicase activity	2 out of 493 genes, 0.4%	249 out of 31182 genes, 0.8%	1		negative regulation of biosynthetic process	3 out of 447 genes, 0.7%	106 out of 26732 genes, 0.4%	1
						2-alkenal reductase [NAD(P)] activity	3 out of 493 genes, 0.6%	360 out of 31182 genes, 1.2%	1		negative regulation of cellular biosynthetic process	3 out of 447 genes, 0.7%	106 out of 26732 genes, 0.4%	1
						hydrolase activity	94 out of 493 genes, 19.1%	6741 out of 31182 genes, 21.6%	1		response to organonitrogen compound	2 out of 447 genes, 0.4%	60 out of 26732 genes, 0.2%	1
						transporter activity	26 out of 493 genes, 5.3%	2116 out of 31182 genes, 6.8%	1		starch biosynthetic process	2 out of 447 genes, 0.4%	60 out of 26732 genes, 0.2%	1
						magnesium ion binding	2 out of 493 genes, 0.4%	272 out of 31182 genes, 0.9%	1		cellular potassium ion transport	2 out of 447 genes, 0.4%	60 out of 26732 genes, 0.2%	1
						nuclease activity	2 out of 493 genes, 0.4%	279 out of 31182 genes, 0.9%	1		potassium ion transmembrane transport	2 out of 447 genes, 0.4%	60 out of 26732 genes, 0.2%	1
						helicase activity	3 out of 493 genes, 0.6%	375 out of 31182 genes, 1.2%	1		pyrimidine nucleotide metabolic process	3 out of 447 genes, 0.7%	107 out of 26732 genes, 0.4%	1
						phosphoric ester hydrolase activity	9 out of 493 genes, 1.8%	886 out of 31182 genes, 2.8%	1		pyrimidine nucleotide biosynthetic process	3 out of 447 genes, 0.7%	107 out of 26732 genes, 0.4%	1
						peptidase activity, acting on L-amino acid peptides	10 out of 493 genes, 2.0%	975 out of 31182 genes, 3.1%	1		purine nucleoside biosynthetic process	4 out of 447 genes, 0.9%	157 out of 26732 genes, 0.6%	1
						phosphoprotein phosphatase activity	3 out of 493 genes, 0.6%	390 out of 31182 genes, 1.3%	1		purine ribonucleoside biosynthetic process	4 out of 447 genes, 0.9%	157 out of 26732 genes, 0.6%	1
						nucleic acid binding transcription factor activity	7 out of 493 genes, 1.4%	760 out of 31182 genes, 2.4%	1		monocarboxylic acid metabolic process	16 out of 447 genes, 3.6%	803 out of 26732 genes, 3.0%	1
						sequence-specific DNA binding transcription factor activity	7 out of 493 genes, 1.4%	760 out of 31182 genes, 2.4%	1		alcohol metabolic process	5 out of 447 genes, 1.1%	210 out of 26732 genes, 0.8%	1
						hydrolase activity, acting on ester bonds	21 out of 493 genes, 4.3%	1850 out of 31182 genes, 5.9%	1		response to chemical	32 out of 447 genes, 7.2%	1707 out of 26732 genes, 6.4%	1
						calcium ion binding	5 out of 493 genes, 1.0%	596 out of 31182 genes, 1.9%	1		anion transport	8 out of 447 genes, 1.8%	369 out of 26732 genes, 1.4%	1
						serine-type peptidase activity	2 out of 493 genes, 0.4%	346 out of 31182 genes, 1.1%	1		cell wall organization	6 out of 447 genes, 1.3%	263 out of 26732 genes, 1.0%	1
						serine hydrolase activity	2 out of 493 genes, 0.4%	346 out of 31182 genes, 1.1%	1		single-organism process	230 out of 447 genes, 51.5%	13358 out of 26732 genes, 50.0%	1
						receptor signaling protein activity	2 out of 493 genes, 0.4%	389 out of 31182 genes, 1.2%	1		pyrimidine ribonucleoside biosynthetic process	2 out of 447 genes, 0.4%	63 out of 26732 genes, 0.2%	1
						nucleoside-triphosphatase activity	17 out of 493 genes, 3.4%	1714 out of 31182 genes, 5.5%	1		pyrimidine nucleoside biosynthetic process	2 out of 447 genes, 0.4%	63 out of 26732 genes, 0.2%	1
						transferase activity, transferring hexosyl groups	5 out of 493 genes, 1.0%	706 out of 31182 genes, 2.3%	1		pyrimidine nucleoside metabolic process	2 out of 447 genes, 0.4%	64 out of 26732 genes, 0.2%	1
						ATP binding	55 out of 493 genes, 11.2%	4561 out of 31182 genes, 14.6%	1		pyrimidine ribonucleoside metabolic process	2 out of 447 genes, 0.4%	64 out of 26732 genes, 0.2%	1
						pyrophosphatase activity	17 out of 493 genes, 3.4%	1792 out of 31182 genes, 5.7%	1		response to water	4 out of 447 genes, 0.9%	163 out of 26732 genes, 0.6%	1
						hydrolase activity, acting on acid anhydrides, in phosphorus-containing anhydrides	17 out of 493 genes, 3.4%	1802 out of 31182 genes, 5.8%	1		alpha-amino acid biosynthetic process	9 out of 447 genes, 2.0%	435 out of 26732 genes, 1.6%	1
						hydrolase activity, acting on acid anhydrides	17 out of 493 genes, 3.4%	1824 out of 31182 genes, 5.8%	1		external encapsulating structure organization	6 out of 447 genes, 1.3%	273 out of 26732 genes, 1.0%	1
						adenyl ribonucleotide binding	56 out of 493 genes, 11.4%	4774 out of 31182 genes, 15.3%	1		nucleobase biosynthetic process	2 out of 447 genes, 0.4%	67 out of 26732 genes, 0.3%	1
						adenyl nucleotide binding	56 out of 493 genes, 11.4%	4775 out of 31182 genes, 15.3%	1		monosaccharide biosynthetic process	2 out of 447 genes, 0.4%	67 out of 26732 genes, 0.3%	1
						protein dimerization activity	3 out of 493 genes, 0.6%	593 out of 31182 genes, 1.9%	1		organic hydroxy compound biosynthetic process	4 out of 447 genes, 0.9%	168 out of 26732 genes, 0.6%	1
						transferase activity, transferring glycosyl groups	8 out of 493 genes, 1.6%	1093 out of 31182 genes, 3.5%	1		ion transport	21 out of 447 genes, 4.7%	1109 out of 26732 genes, 4.1%	1
						protein binding	15 out of 493 genes, 3.0%	1701 out of 31182 genes, 5.5%	1		starch metabolic process	2 out of 447 genes, 0.4%	68 out of 26732 genes, 0.3%	1
						nucleotide binding	100 out of 493 genes, 20.3%	7972 out of 31182 genes, 25.6%	1		organonitrogen compound catabolic process	14 out of 447 genes, 3.1%	720 out of 26732 genes, 2.7%	1
						nucleoside phosphate binding	100 out of 493 genes, 20.3%	7972 out of 31182 genes, 25.6%	1		fatty acid biosynthetic process	6 out of 447 genes, 1.3%	278 out of 26732 genes, 1.0%	1
						structural constituent of ribosome	3 out of 493 genes, 0.6%	657 out of 31182 genes, 2.1%	1		pectin catabolic process	2 out of 447 genes, 0.4%	70 out of 26732 genes, 0.3%	1
						small molecule binding	102 out of 493 genes, 20.7%	8173 out of 31182 genes, 26.2%	1		response to jasmonic acid	2 out of 447 genes, 0.4%	71 out of 26732 genes, 0.3%	1
						structural molecule activity	4 out of 493 genes, 0.8%	811 out of 31182 genes, 2.6%	1		purine-containing compound biosynthetic process	5 out of 447 genes, 1.1%	232 out of 26732 genes, 0.9%	1
						signal transducer activity	2 out of 493 genes, 0.4%	591 out of 31182 genes, 1.9%	1		calcium ion transport	2 out of 447 genes, 0.4%	74 out of 26732 genes, 0.3%	1
						molecular transducer activity	2 out of 493 genes, 0.4%	591 out of 31182 genes, 1.9%	1		L-serine metabolic process	3 out of 447 genes, 0.7%	127 out of 26732 genes, 0.5%	1
						carbohydrate derivative binding	62 out of 493 genes, 12.6%	5517 out of 31182 genes, 17.7%	1		regulation of catalytic activity	11 out of 447 genes, 2.5%	571 out of 26732 genes, 2.1%	1
						RNA binding	6 out of 493 genes, 1.2%	1081 out of 31182 genes, 3.5%	1		ribonucleoside monophosphate metabolic process	10 out of 447 genes, 2.2%	515 out of 26732 genes, 1.9%	1
						ribonucleotide binding	60 out of 493 genes, 12.2%	5476 out of 31182 genes, 17.6%	1		terpenoid biosynthetic process	3 out of 447 genes, 0.7%	128 out of 26732 genes, 0.5%	1
						purine ribonucleoside triphosphate binding	55 out of 493 genes, 11.2%	5176 out of 31182 genes, 16.6%	1		response to light intensity	2 out of 447 genes, 0.4%	76 out of 26732 genes, 0.3%	1
						protein serine/threonine kinase activity	16 out of 493 genes, 3.2%	2104 out of 31182 genes, 6.7%	1		nucleoside phosphate biosynthetic process	7 out of 447 genes, 1.6%	348 out of 26732 genes, 1.3%	1
						anion binding	71 out of 493 genes, 14.4%	6406 out of 31182 genes, 20.5%	1		ion transmembrane transport	6 out of 447 genes, 1.3%	294 out of 26732 genes, 1.1%	1
						nucleic acid binding	40 out of 493 genes, 8.1%	4129 out of 31182 genes, 13.2%	1		plant-type cell wall biogenesis	2 out of 447 genes, 0.4%	77 out of 26732 genes, 0.3%	1
						purine nucleoside binding	56 out of 493 genes, 11.4%	5389 out of 31182 genes, 17.3%	1		plant-type cell wall organization	3 out of 447 genes, 0.7%	130 out of 26732 genes, 0.5%	1
						purine ribonucleoside binding	56 out of 493 genes, 11.4%	5389 out of 31182 genes, 17.3%	1		nucleoside monophosphate metabolic process	10 out of 447 genes, 2.2%	521 out of 26732 genes, 1.9%	1
						purine ribonucleotide binding	56 out of 493 genes, 11.4%	5389 out of 31182 genes, 17.3%	1		response to oxygen-containing compound	14 out of 447 genes, 3.1%	751 out of 26732 genes, 2.8%	1
						purine nucleotide binding	56 out of 493 genes, 11.4%	5391 out of 31182 genes, 17.3%	1		meristem development	3 out of 447 genes, 0.7%	132 out of 26732 genes, 0.5%	1
						ribonucleoside binding	56 out of 493 genes, 11.4%	5398 out of 31182 genes, 17.3%	1		response to nitrogen compound	3 out of 447 genes, 0.7%	132 out of 26732 genes, 0.5%	1
						nucleoside binding	56 out of 493 genes, 11.4%	5399 out of 31182 genes, 17.3%	1		ribonucleotide biosynthetic process	5 out of 447 genes, 1.1%	242 out of 26732 genes, 0.9%	1
						transferase activity	104 out of 493 genes, 21.1%	8932 out of 31182 genes, 28.6%	1		ribose phosphate biosynthetic process	5 out of 447 genes, 1.1%	242 out of 26732 genes, 0.9%	1
						phosphotransferase activity, alcohol group as acceptor	31 out of 493 genes, 6.3%	3656 out of 31182 genes, 11.7%	1		cellular carbohydrate metabolic process	11 out of 447 genes, 2.5%	581 out of 26732 genes, 2.2%	1
						kinase activity	36 out of 493 genes, 7.3%	4390 out of 31182 genes, 14.1%	1		pyrimidine ribonucleotide metabolic process	2 out of 447 genes, 0.4%	79 out of 26732 genes, 0.3%	1
						protein kinase activity	21 out of 493 genes, 4.3%	3169 out of 31182 genes, 10.2%	1		pyrimidine ribonucleotide biosynthetic process	2 out of 447 genes, 0.4%	79 out of 26732 genes, 0.3%	1
						transferase activity, transferring phosphorus-containing groups	42 out of 493 genes, 8.5%	5031 out of 31182 genes, 16.1%	1		meristem maintenance	2 out of 447 genes, 0.4%	79 out of 26732 genes, 0.3%	1
											ammonium ion metabolic process	2 out of 447 genes, 0.4%	79 out of 26732 genes, 0.3%	1
											cellular biogenic amine metabolic process	3 out of 447 genes, 0.7%	133 out of 26732 genes, 0.5%	1
											regulation of molecular function	11 out of 447 genes, 2.5%	583 out of 26732 genes, 2.2%	1
											cellular response to organic cyclic compound	3 out of 447 genes, 0.7%	134 out of 26732 genes, 0.5%	1
											pyrimidine-containing compound biosynthetic process	3 out of 447 genes, 0.7%	134 out of 26732 genes, 0.5%	1
											nitrogen compound transport	6 out of 447 genes, 1.3%	301 out of 26732 genes, 1.1%	1
											response to heat	3 out of 447 genes, 0.7%	135 out of 26732 genes, 0.5%	1
											cell death	2 out of 447 genes, 0.4%	81 out of 26732 genes, 0.3%	1
											death	2 out of 447 genes, 0.4%	81 out of 26732 genes, 0.3%	1
											cellular amine metabolic process	3 out of 447 genes, 0.7%	136 out of 26732 genes, 0.5%	1
											organic acid metabolic process	34 out of 447 genes, 7.6%	1928 out of 26732 genes, 7.2%	1
											cation transport	14 out of 447 genes, 3.1%	764 out of 26732 genes, 2.9%	1
											terpenoid metabolic process	3 out of 447 genes, 0.7%	137 out of 26732 genes, 0.5%	1
											fatty acid metabolic process	8 out of 447 genes, 1.8%	423 out of 26732 genes, 1.6%	1
											response to inorganic substance	13 out of 447 genes, 2.9%	712 out of 26732 genes, 2.7%	1
											catabolic process	34 out of 447 genes, 7.6%	1943 out of 26732 genes, 7.3%	1
											regulation of developmental growth	2 out of 447 genes, 0.4%	85 out of 26732 genes, 0.3%	1
											pyrimidine-containing compound metabolic process	3 out of 447 genes, 0.7%	141 out of 26732 genes, 0.5%	1
											regulation of growth	2 out of 447 genes, 0.4%	86 out of 26732 genes, 0.3%	1
											carboxylic acid metabolic process	33 out of 447 genes, 7.4%	1891 out of 26732 genes, 7.1%	1
											transition metal ion transport	2 out of 447 genes, 0.4%	90 out of 26732 genes, 0.3%	1
											response to brassinosteroid	2 out of 447 genes, 0.4%	90 out of 26732 genes, 0.3%	1
											cell wall biogenesis	2 out of 447 genes, 0.4%	91 out of 26732 genes, 0.3%	1
											ribonucleoside monophosphate biosynthetic process	4 out of 447 genes, 0.9%	206 out of 26732 genes, 0.8%	1
											vitamin biosynthetic process	2 out of 447 genes, 0.4%	92 out of 26732 genes, 0.3%	1
											oxoacid metabolic process	33 out of 447 genes, 7.4%	1918 out of 26732 genes, 7.2%	1
											ATP metabolic process	7 out of 447 genes, 1.6%	384 out of 26732 genes, 1.4%	1
											metal ion transport	8 out of 447 genes, 1.8%	443 out of 26732 genes, 1.7%	1
											response to water deprivation	3 out of 447 genes, 0.7%	151 out of 26732 genes, 0.6%	1
											response to transition metal nanoparticle	2 out of 447 genes, 0.4%	94 out of 26732 genes, 0.4%	1
											purine nucleoside monophosphate metabolic process	8 out of 447 genes, 1.8%	446 out of 26732 genes, 1.7%	1
											purine ribonucleoside monophosphate metabolic process	8 out of 447 genes, 1.8%	446 out of 26732 genes, 1.7%	1
											cellular amino acid biosynthetic process	9 out of 447 genes, 2.0%	506 out of 26732 genes, 1.9%	1
											nucleoside monophosphate biosynthetic process	4 out of 447 genes, 0.9%	212 out of 26732 genes, 0.8%	1
											macromolecule catabolic process	10 out of 447 genes, 2.2%	572 out of 26732 genes, 2.1%	1
											vitamin metabolic process	2 out of 447 genes, 0.4%	98 out of 26732 genes, 0.4%	1
											cellular respiration	3 out of 447 genes, 0.7%	157 out of 26732 genes, 0.6%	1
											single-organism catabolic process	22 out of 447 genes, 4.9%	1290 out of 26732 genes, 4.8%	1
											potassium ion transport	2 out of 447 genes, 0.4%	100 out of 26732 genes, 0.4%	1
											nucleotide biosynthetic process	6 out of 447 genes, 1.3%	340 out of 26732 genes, 1.3%	1
											glycerol ether metabolic process	2 out of 447 genes, 0.4%	101 out of 26732 genes, 0.4%	1
											ether metabolic process	2 out of 447 genes, 0.4%	101 out of 26732 genes, 0.4%	1
											alcohol biosynthetic process	2 out of 447 genes, 0.4%	101 out of 26732 genes, 0.4%	1
											cell wall modification	3 out of 447 genes, 0.7%	165 out of 26732 genes, 0.6%	1
											response to temperature stimulus	6 out of 447 genes, 1.3%	351 out of 26732 genes, 1.3%	1
											developmental maturation	2 out of 447 genes, 0.4%	107 out of 26732 genes, 0.4%	1
											response to abiotic stimulus	20 out of 447 genes, 4.5%	1203 out of 26732 genes, 4.5%	1
											pigment metabolic process	4 out of 447 genes, 0.9%	232 out of 26732 genes, 0.9%	1
											response to endogenous stimulus	13 out of 447 genes, 2.9%	783 out of 26732 genes, 2.9%	1
											purine ribonucleotide biosynthetic process	3 out of 447 genes, 0.7%	172 out of 26732 genes, 0.6%	1
											organonitrogen compound metabolic process	44 out of 447 genes, 9.8%	2660 out of 26732 genes, 10.0%	1
											single-organism biosynthetic process	41 out of 447 genes, 9.2%	2480 out of 26732 genes, 9.3%	1
											response to metal ion	8 out of 447 genes, 1.8%	482 out of 26732 genes, 1.8%	1
											hormone metabolic process	2 out of 447 genes, 0.4%	112 out of 26732 genes, 0.4%	1
											tRNA processing	2 out of 447 genes, 0.4%	114 out of 26732 genes, 0.4%	1
											purine nucleotide biosynthetic process	3 out of 447 genes, 0.7%	178 out of 26732 genes, 0.7%	1
											regulation of cellular protein metabolic process	6 out of 447 genes, 1.3%	368 out of 26732 genes, 1.4%	1
											pollen development	2 out of 447 genes, 0.4%	119 out of 26732 genes, 0.4%	1
											porphyrin-containing compound metabolic process	2 out of 447 genes, 0.4%	120 out of 26732 genes, 0.4%	1
											MAPK cascade	3 out of 447 genes, 0.7%	185 out of 26732 genes, 0.7%	1
											serine family amino acid biosynthetic process	2 out of 447 genes, 0.4%	121 out of 26732 genes, 0.5%	1
											organonitrogen compound biosynthetic process	19 out of 447 genes, 4.3%	1184 out of 26732 genes, 4.4%	1
											protein methylation	2 out of 447 genes, 0.4%	122 out of 26732 genes, 0.5%	1
											protein alkylation	2 out of 447 genes, 0.4%	122 out of 26732 genes, 0.5%	1
											response to ethylene	2 out of 447 genes, 0.4%	122 out of 26732 genes, 0.5%	1
											regulation of protein metabolic process	6 out of 447 genes, 1.3%	380 out of 26732 genes, 1.4%	1
											defense response to bacterium	3 out of 447 genes, 0.7%	189 out of 26732 genes, 0.7%	1
											polysaccharide metabolic process	7 out of 447 genes, 1.6%	450 out of 26732 genes, 1.7%	1
											carbohydrate derivative catabolic process	9 out of 447 genes, 2.0%	577 out of 26732 genes, 2.2%	1
											monovalent inorganic cation transport	4 out of 447 genes, 0.9%	259 out of 26732 genes, 1.0%	1
											cellular nitrogen compound catabolic process	10 out of 447 genes, 2.2%	644 out of 26732 genes, 2.4%	1
											heterocycle catabolic process	10 out of 447 genes, 2.2%	645 out of 26732 genes, 2.4%	1
											amino acid transport	2 out of 447 genes, 0.4%	130 out of 26732 genes, 0.5%	1
											divalent metal ion transport	2 out of 447 genes, 0.4%	130 out of 26732 genes, 0.5%	1
											divalent inorganic cation transport	2 out of 447 genes, 0.4%	130 out of 26732 genes, 0.5%	1
											small molecule metabolic process	56 out of 447 genes, 12.5%	3481 out of 26732 genes, 13.0%	1
											carbohydrate catabolic process	7 out of 447 genes, 1.6%	457 out of 26732 genes, 1.7%	1
											ribosome biogenesis	3 out of 447 genes, 0.7%	198 out of 26732 genes, 0.7%	1
											response to lipid	5 out of 447 genes, 1.1%	329 out of 26732 genes, 1.2%	1
											protein ubiquitination	4 out of 447 genes, 0.9%	266 out of 26732 genes, 1.0%	1
											ribonucleoprotein complex biogenesis	3 out of 447 genes, 0.7%	200 out of 26732 genes, 0.7%	1
											pigment biosynthetic process	3 out of 447 genes, 0.7%	200 out of 26732 genes, 0.7%	1
											response to cadmium ion	6 out of 447 genes, 1.3%	398 out of 26732 genes, 1.5%	1
											response to salt stress	5 out of 447 genes, 1.1%	334 out of 26732 genes, 1.2%	1
											organic acid catabolic process	3 out of 447 genes, 0.7%	202 out of 26732 genes, 0.8%	1
											carboxylic acid catabolic process	3 out of 447 genes, 0.7%	202 out of 26732 genes, 0.8%	1
											response to cold	3 out of 447 genes, 0.7%	203 out of 26732 genes, 0.8%	1
											purine nucleoside monophosphate biosynthetic process	2 out of 447 genes, 0.4%	137 out of 26732 genes, 0.5%	1
											purine ribonucleoside monophosphate biosynthetic process	2 out of 447 genes, 0.4%	137 out of 26732 genes, 0.5%	1
											tetrapyrrole metabolic process	2 out of 447 genes, 0.4%	138 out of 26732 genes, 0.5%	1
											cellular response to oxygen-containing compound	3 out of 447 genes, 0.7%	207 out of 26732 genes, 0.8%	1
											generation of precursor metabolites and energy	9 out of 447 genes, 2.0%	606 out of 26732 genes, 2.3%	1
											monosaccharide metabolic process	5 out of 447 genes, 1.1%	349 out of 26732 genes, 1.3%	1
											isoprenoid biosynthetic process	3 out of 447 genes, 0.7%	214 out of 26732 genes, 0.8%	1
											organic substance catabolic process	28 out of 447 genes, 6.3%	1817 out of 26732 genes, 6.8%	1
											organic acid transport	2 out of 447 genes, 0.4%	146 out of 26732 genes, 0.5%	1
											carboxylic acid transport	2 out of 447 genes, 0.4%	146 out of 26732 genes, 0.5%	1
											response to organic substance	15 out of 447 genes, 3.4%	1002 out of 26732 genes, 3.7%	1
											protein modification by small protein conjugation	4 out of 447 genes, 0.9%	286 out of 26732 genes, 1.1%	1
											ncRNA processing	3 out of 447 genes, 0.7%	218 out of 26732 genes, 0.8%	1
											purine-containing compound catabolic process	8 out of 447 genes, 1.8%	553 out of 26732 genes, 2.1%	1
											response to osmotic stress	5 out of 447 genes, 1.1%	357 out of 26732 genes, 1.3%	1
											methylation	11 out of 447 genes, 2.5%	752 out of 26732 genes, 2.8%	1
											reproduction	2 out of 447 genes, 0.4%	150 out of 26732 genes, 0.6%	1
											carbohydrate transport	2 out of 447 genes, 0.4%	150 out of 26732 genes, 0.6%	1
											purine-containing compound metabolic process	13 out of 447 genes, 2.9%	886 out of 26732 genes, 3.3%	1
											serine family amino acid metabolic process	3 out of 447 genes, 0.7%	223 out of 26732 genes, 0.8%	1
											cellular nitrogen compound biosynthetic process	20 out of 447 genes, 4.5%	1334 out of 26732 genes, 5.0%	1
											isoprenoid metabolic process	3 out of 447 genes, 0.7%	224 out of 26732 genes, 0.8%	1
											leaf development	2 out of 447 genes, 0.4%	153 out of 26732 genes, 0.6%	1
											response to hormone	11 out of 447 genes, 2.5%	761 out of 26732 genes, 2.8%	1
											response to alcohol	4 out of 447 genes, 0.9%	298 out of 26732 genes, 1.1%	1
											tissue development	3 out of 447 genes, 0.7%	229 out of 26732 genes, 0.9%	1
											nucleoside metabolic process	13 out of 447 genes, 2.9%	900 out of 26732 genes, 3.4%	1
											organophosphate biosynthetic process	8 out of 447 genes, 1.8%	575 out of 26732 genes, 2.2%	1
											signal transduction by phosphorylation	4 out of 447 genes, 0.9%	303 out of 26732 genes, 1.1%	1
											ribonucleoside metabolic process	12 out of 447 genes, 2.7%	839 out of 26732 genes, 3.1%	1
											regulation of hormone levels	2 out of 447 genes, 0.4%	160 out of 26732 genes, 0.6%	1
											phyllome development	3 out of 447 genes, 0.7%	241 out of 26732 genes, 0.9%	1
											glycosyl compound metabolic process	13 out of 447 genes, 2.9%	926 out of 26732 genes, 3.5%	1
											regulation of gene expression	26 out of 447 genes, 5.8%	1767 out of 26732 genes, 6.6%	1
											protein modification by small protein conjugation or removal	4 out of 447 genes, 0.9%	317 out of 26732 genes, 1.2%	1
											gametophyte development	2 out of 447 genes, 0.4%	170 out of 26732 genes, 0.6%	1
											nucleobase-containing compound catabolic process	8 out of 447 genes, 1.8%	596 out of 26732 genes, 2.2%	1
											electron transport chain	2 out of 447 genes, 0.4%	180 out of 26732 genes, 0.7%	1
											purine nucleoside catabolic process	7 out of 447 genes, 1.6%	544 out of 26732 genes, 2.0%	1
											purine nucleotide catabolic process	7 out of 447 genes, 1.6%	544 out of 26732 genes, 2.0%	1
											nucleoside triphosphate catabolic process	7 out of 447 genes, 1.6%	544 out of 26732 genes, 2.0%	1
											purine nucleoside triphosphate catabolic process	7 out of 447 genes, 1.6%	544 out of 26732 genes, 2.0%	1
											purine ribonucleotide catabolic process	7 out of 447 genes, 1.6%	544 out of 26732 genes, 2.0%	1
											nucleoside catabolic process	7 out of 447 genes, 1.6%	544 out of 26732 genes, 2.0%	1
											ribonucleoside triphosphate catabolic process	7 out of 447 genes, 1.6%	544 out of 26732 genes, 2.0%	1
											purine ribonucleoside triphosphate catabolic process	7 out of 447 genes, 1.6%	544 out of 26732 genes, 2.0%	1
											ribonucleotide catabolic process	7 out of 447 genes, 1.6%	544 out of 26732 genes, 2.0%	1
											ribonucleoside catabolic process	7 out of 447 genes, 1.6%	544 out of 26732 genes, 2.0%	1
											purine ribonucleoside catabolic process	7 out of 447 genes, 1.6%	544 out of 26732 genes, 2.0%	1
											nucleotide catabolic process	7 out of 447 genes, 1.6%	547 out of 26732 genes, 2.0%	1
											nucleoside phosphate catabolic process	7 out of 447 genes, 1.6%	547 out of 26732 genes, 2.0%	1
											glycosyl compound catabolic process	7 out of 447 genes, 1.6%	548 out of 26732 genes, 2.0%	1
											lipid biosynthetic process	10 out of 447 genes, 2.2%	757 out of 26732 genes, 2.8%	1
											single-organism carbohydrate metabolic process	15 out of 447 genes, 3.4%	1097 out of 26732 genes, 4.1%	1
											cellular response to chemical stimulus	6 out of 447 genes, 1.3%	484 out of 26732 genes, 1.8%	1
											carbohydrate derivative biosynthetic process	6 out of 447 genes, 1.3%	484 out of 26732 genes, 1.8%	1
											organic cyclic compound biosynthetic process	22 out of 447 genes, 4.9%	1560 out of 26732 genes, 5.8%	1
											aromatic compound biosynthetic process	19 out of 447 genes, 4.3%	1365 out of 26732 genes, 5.1%	1
											regulation of metabolic process	36 out of 447 genes, 8.1%	2465 out of 26732 genes, 9.2%	1
											flower development	2 out of 447 genes, 0.4%	189 out of 26732 genes, 0.7%	1
											nucleobase-containing small molecule metabolic process	17 out of 447 genes, 3.8%	1245 out of 26732 genes, 4.7%	1
											organophosphate catabolic process	7 out of 447 genes, 1.6%	565 out of 26732 genes, 2.1%	1
											purine nucleoside metabolic process	10 out of 447 genes, 2.2%	774 out of 26732 genes, 2.9%	1
											purine ribonucleoside metabolic process	10 out of 447 genes, 2.2%	774 out of 26732 genes, 2.9%	1
											shoot system development	4 out of 447 genes, 0.9%	350 out of 26732 genes, 1.3%	1
											single-organism carbohydrate catabolic process	4 out of 447 genes, 0.9%	351 out of 26732 genes, 1.3%	1
											ribonucleotide metabolic process	11 out of 447 genes, 2.5%	847 out of 26732 genes, 3.2%	1
											ribose phosphate metabolic process	11 out of 447 genes, 2.5%	847 out of 26732 genes, 3.2%	1
											reproductive shoot system development	2 out of 447 genes, 0.4%	196 out of 26732 genes, 0.7%	1
											regulation of response to stimulus	5 out of 447 genes, 1.1%	426 out of 26732 genes, 1.6%	1
											cellular response to stress	6 out of 447 genes, 1.3%	503 out of 26732 genes, 1.9%	1
											dephosphorylation	3 out of 447 genes, 0.7%	280 out of 26732 genes, 1.0%	1
											response to abscisic acid	2 out of 447 genes, 0.4%	201 out of 26732 genes, 0.8%	1
											proteolysis	16 out of 447 genes, 3.6%	1197 out of 26732 genes, 4.5%	1
											tRNA metabolic process	3 out of 447 genes, 0.7%	284 out of 26732 genes, 1.1%	1
											hexose metabolic process	3 out of 447 genes, 0.7%	286 out of 26732 genes, 1.1%	1
											glucan biosynthetic process	2 out of 447 genes, 0.4%	205 out of 26732 genes, 0.8%	1
											protein folding	4 out of 447 genes, 0.9%	365 out of 26732 genes, 1.4%	1
											regulation of nitrogen compound metabolic process	24 out of 447 genes, 5.4%	1746 out of 26732 genes, 6.5%	1
											purine nucleotide metabolic process	10 out of 447 genes, 2.2%	803 out of 26732 genes, 3.0%	1
											regulation of multicellular organismal development	2 out of 447 genes, 0.4%	210 out of 26732 genes, 0.8%	1
											regulation of transcription, DNA-templated	21 out of 447 genes, 4.7%	1552 out of 26732 genes, 5.8%	1
											regulation of nucleic acid-templated transcription	21 out of 447 genes, 4.7%	1552 out of 26732 genes, 5.8%	1
											regulation of RNA biosynthetic process	21 out of 447 genes, 4.7%	1552 out of 26732 genes, 5.8%	1
											cellular response to organic substance	5 out of 447 genes, 1.1%	446 out of 26732 genes, 1.7%	1
											regulation of RNA metabolic process	21 out of 447 genes, 4.7%	1558 out of 26732 genes, 5.8%	1
											cellular glucan metabolic process	3 out of 447 genes, 0.7%	296 out of 26732 genes, 1.1%	1
											glucan metabolic process	3 out of 447 genes, 0.7%	296 out of 26732 genes, 1.1%	1
											carbohydrate biosynthetic process	5 out of 447 genes, 1.1%	451 out of 26732 genes, 1.7%	1
											regulation of cellular metabolic process	30 out of 447 genes, 6.7%	2160 out of 26732 genes, 8.1%	1
											regulation of multicellular organismal process	2 out of 447 genes, 0.4%	218 out of 26732 genes, 0.8%	1
											cell redox homeostasis	2 out of 447 genes, 0.4%	219 out of 26732 genes, 0.8%	1
											transmembrane transport	18 out of 447 genes, 4.0%	1373 out of 26732 genes, 5.1%	1
											organic anion transport	2 out of 447 genes, 0.4%	221 out of 26732 genes, 0.8%	1
											reproductive structure development	5 out of 447 genes, 1.1%	463 out of 26732 genes, 1.7%	1
											reproductive system development	5 out of 447 genes, 1.1%	463 out of 26732 genes, 1.7%	1
											ubiquitin-dependent protein catabolic process	3 out of 447 genes, 0.7%	308 out of 26732 genes, 1.2%	1
											modification-dependent protein catabolic process	3 out of 447 genes, 0.7%	308 out of 26732 genes, 1.2%	1
											modification-dependent macromolecule catabolic process	3 out of 447 genes, 0.7%	308 out of 26732 genes, 1.2%	1
											ncRNA metabolic process	4 out of 447 genes, 0.9%	389 out of 26732 genes, 1.5%	1
											nucleobase-containing compound biosynthetic process	12 out of 447 genes, 2.7%	976 out of 26732 genes, 3.7%	1
											nucleoside phosphate metabolic process	14 out of 447 genes, 3.1%	1122 out of 26732 genes, 4.2%	1
											purine ribonucleotide metabolic process	9 out of 447 genes, 2.0%	777 out of 26732 genes, 2.9%	1
											macromolecule methylation	2 out of 447 genes, 0.4%	235 out of 26732 genes, 0.9%	1
											embryo development	2 out of 447 genes, 0.4%	236 out of 26732 genes, 0.9%	1
											protein catabolic process	4 out of 447 genes, 0.9%	404 out of 26732 genes, 1.5%	1
											cellular macromolecule catabolic process	4 out of 447 genes, 0.9%	405 out of 26732 genes, 1.5%	1
											cellular polysaccharide biosynthetic process	2 out of 447 genes, 0.4%	244 out of 26732 genes, 0.9%	1
											carbohydrate derivative metabolic process	16 out of 447 genes, 3.6%	1292 out of 26732 genes, 4.8%	1
											fruit development	2 out of 447 genes, 0.4%	245 out of 26732 genes, 0.9%	1
											coenzyme biosynthetic process	2 out of 447 genes, 0.4%	247 out of 26732 genes, 0.9%	1
											cellular polysaccharide metabolic process	3 out of 447 genes, 0.7%	335 out of 26732 genes, 1.3%	1
											cofactor biosynthetic process	3 out of 447 genes, 0.7%	335 out of 26732 genes, 1.3%	1
											regulation of nucleobase-containing compound metabolic process	22 out of 447 genes, 4.9%	1718 out of 26732 genes, 6.4%	1
											regulation of macromolecule metabolic process	27 out of 447 genes, 6.0%	2059 out of 26732 genes, 7.7%	1
											heterocycle biosynthetic process	17 out of 447 genes, 3.8%	1378 out of 26732 genes, 5.2%	1
											purine nucleoside triphosphate metabolic process	7 out of 447 genes, 1.6%	662 out of 26732 genes, 2.5%	1
											purine ribonucleoside triphosphate metabolic process	7 out of 447 genes, 1.6%	662 out of 26732 genes, 2.5%	1
											regulation of primary metabolic process	28 out of 447 genes, 6.3%	2132 out of 26732 genes, 8.0%	1
											reproductive process	7 out of 447 genes, 1.6%	664 out of 26732 genes, 2.5%	1
											polysaccharide biosynthetic process	2 out of 447 genes, 0.4%	259 out of 26732 genes, 1.0%	1
											nucleotide metabolic process	13 out of 447 genes, 2.9%	1109 out of 26732 genes, 4.1%	1
											regulation of macromolecule biosynthetic process	21 out of 447 genes, 4.7%	1671 out of 26732 genes, 6.3%	1
											regulation of cellular macromolecule biosynthetic process	21 out of 447 genes, 4.7%	1671 out of 26732 genes, 6.3%	1
											cellular lipid metabolic process	12 out of 447 genes, 2.7%	1041 out of 26732 genes, 3.9%	1
											lipid metabolic process	19 out of 447 genes, 4.3%	1539 out of 26732 genes, 5.8%	1
											proteolysis involved in cellular protein catabolic process	3 out of 447 genes, 0.7%	353 out of 26732 genes, 1.3%	1
											cellular protein catabolic process	3 out of 447 genes, 0.7%	354 out of 26732 genes, 1.3%	1
											multicellular organismal development	15 out of 447 genes, 3.4%	1265 out of 26732 genes, 4.7%	1
											hormone-mediated signaling pathway	3 out of 447 genes, 0.7%	359 out of 26732 genes, 1.3%	1
											nucleoside triphosphate metabolic process	7 out of 447 genes, 1.6%	683 out of 26732 genes, 2.6%	1
											ribonucleoside triphosphate metabolic process	7 out of 447 genes, 1.6%	683 out of 26732 genes, 2.6%	1
											regulation of cellular biosynthetic process	21 out of 447 genes, 4.7%	1694 out of 26732 genes, 6.3%	1
											regulation of biosynthetic process	21 out of 447 genes, 4.7%	1699 out of 26732 genes, 6.4%	1
											cellular response to hormone stimulus	3 out of 447 genes, 0.7%	365 out of 26732 genes, 1.4%	1
											cellular carbohydrate biosynthetic process	3 out of 447 genes, 0.7%	366 out of 26732 genes, 1.4%	1
											cellular response to endogenous stimulus	3 out of 447 genes, 0.7%	366 out of 26732 genes, 1.4%	1
											anatomical structure development	15 out of 447 genes, 3.4%	1299 out of 26732 genes, 4.9%	1
											single organism reproductive process	4 out of 447 genes, 0.9%	467 out of 26732 genes, 1.7%	1
											cellular homeostasis	2 out of 447 genes, 0.4%	291 out of 26732 genes, 1.1%	1
											single-multicellular organism process	15 out of 447 genes, 3.4%	1317 out of 26732 genes, 4.9%	1
											developmental process involved in reproduction	5 out of 447 genes, 1.1%	559 out of 26732 genes, 2.1%	1
											organ development	5 out of 447 genes, 1.1%	559 out of 26732 genes, 2.1%	1
											developmental process	18 out of 447 genes, 4.0%	1535 out of 26732 genes, 5.7%	1
											regulation of developmental process	2 out of 447 genes, 0.4%	295 out of 26732 genes, 1.1%	1
											photosynthesis	2 out of 447 genes, 0.4%	297 out of 26732 genes, 1.1%	1
											system development	9 out of 447 genes, 2.0%	882 out of 26732 genes, 3.3%	1
											single-organism developmental process	17 out of 447 genes, 3.8%	1472 out of 26732 genes, 5.5%	1
											cofactor metabolic process	5 out of 447 genes, 1.1%	574 out of 26732 genes, 2.1%	1
											response to light stimulus	3 out of 447 genes, 0.7%	402 out of 26732 genes, 1.5%	1
											DNA repair	2 out of 447 genes, 0.4%	308 out of 26732 genes, 1.2%	1
											cell cycle	2 out of 447 genes, 0.4%	311 out of 26732 genes, 1.2%	1
											sulfur compound biosynthetic process	2 out of 447 genes, 0.4%	312 out of 26732 genes, 1.2%	1
											cellular component biogenesis	6 out of 447 genes, 1.3%	666 out of 26732 genes, 2.5%	1
											organic substance biosynthetic process	64 out of 447 genes, 14.3%	4668 out of 26732 genes, 17.5%	1
											cellular macromolecular complex assembly	2 out of 447 genes, 0.4%	315 out of 26732 genes, 1.2%	1
											multicellular organismal process	16 out of 447 genes, 3.6%	1435 out of 26732 genes, 5.4%	1
											cellular response to DNA damage stimulus	2 out of 447 genes, 0.4%	322 out of 26732 genes, 1.2%	1
											response to radiation	3 out of 447 genes, 0.7%	429 out of 26732 genes, 1.6%	1
											single-organism transport	33 out of 447 genes, 7.4%	2660 out of 26732 genes, 10.0%	1
											macromolecular complex assembly	2 out of 447 genes, 0.4%	340 out of 26732 genes, 1.3%	1
											homeostatic process	2 out of 447 genes, 0.4%	344 out of 26732 genes, 1.3%	1
											single-organism localization	33 out of 447 genes, 7.4%	2697 out of 26732 genes, 10.1%	1
											regulation of phosphate metabolic process	2 out of 447 genes, 0.4%	353 out of 26732 genes, 1.3%	1
											regulation of phosphorus metabolic process	2 out of 447 genes, 0.4%	353 out of 26732 genes, 1.3%	1
											coenzyme metabolic process	3 out of 447 genes, 0.7%	456 out of 26732 genes, 1.7%	1
											vesicle-mediated transport	4 out of 447 genes, 0.9%	557 out of 26732 genes, 2.1%	1
											biosynthetic process	67 out of 447 genes, 15.0%	5041 out of 26732 genes, 18.9%	1
											single-organism intracellular transport	2 out of 447 genes, 0.4%	378 out of 26732 genes, 1.4%	1
											sulfur compound metabolic process	2 out of 447 genes, 0.4%	394 out of 26732 genes, 1.5%	1
											organophosphate metabolic process	16 out of 447 genes, 3.6%	1606 out of 26732 genes, 6.0%	1
											RNA processing	3 out of 447 genes, 0.7%	518 out of 26732 genes, 1.9%	1
											regulation of biological quality	4 out of 447 genes, 0.9%	617 out of 26732 genes, 2.3%	1
											transport	48 out of 447 genes, 10.7%	3906 out of 26732 genes, 14.6%	1
											chromosome organization	2 out of 447 genes, 0.4%	424 out of 26732 genes, 1.6%	1
											establishment of localization	48 out of 447 genes, 10.7%	3918 out of 26732 genes, 14.7%	1
											intracellular protein transport	3 out of 447 genes, 0.7%	535 out of 26732 genes, 2.0%	1
											cellular component assembly	2 out of 447 genes, 0.4%	439 out of 26732 genes, 1.6%	1
											post-embryonic development	4 out of 447 genes, 0.9%	648 out of 26732 genes, 2.4%	1
											transcription, DNA-templated	3 out of 447 genes, 0.7%	559 out of 26732 genes, 2.1%	1
											nucleic acid-templated transcription	3 out of 447 genes, 0.7%	559 out of 26732 genes, 2.1%	1
											cellular protein localization	3 out of 447 genes, 0.7%	560 out of 26732 genes, 2.1%	1
											RNA biosynthetic process	3 out of 447 genes, 0.7%	569 out of 26732 genes, 2.1%	1
											localization	48 out of 447 genes, 10.7%	4000 out of 26732 genes, 15.0%	1
											cellular macromolecule localization	3 out of 447 genes, 0.7%	581 out of 26732 genes, 2.2%	1
											intracellular transport	4 out of 447 genes, 0.9%	687 out of 26732 genes, 2.6%	1
											establishment of localization in cell	5 out of 447 genes, 1.1%	806 out of 26732 genes, 3.0%	1
											protein transport	5 out of 447 genes, 1.1%	821 out of 26732 genes, 3.1%	1
											establishment of protein localization	5 out of 447 genes, 1.1%	821 out of 26732 genes, 3.1%	1
											regulation of biological process	53 out of 447 genes, 11.9%	4472 out of 26732 genes, 16.7%	1
											protein localization	5 out of 447 genes, 1.1%	842 out of 26732 genes, 3.1%	1
											intracellular signal transduction	4 out of 447 genes, 0.9%	772 out of 26732 genes, 2.9%	1
											macromolecular complex subunit organization	3 out of 447 genes, 0.7%	671 out of 26732 genes, 2.5%	1
											single-organism organelle organizationgenes)	2 out of 447 genes, 0.4%	554 out of 26732 genes, 2.1%	1
											cellular localization	5 out of 447 genes, 1.1%	882 out of 26732 genes, 3.3%	1
											organic substance transport	10 out of 447 genes, 2.2%	1353 out of 26732 genes, 5.1%	1
											nitrogen compound metabolic process	54 out of 447 genes, 12.1%	4664 out of 26732 genes, 17.4%	1
											biological regulation	54 out of 447 genes, 12.1%	4678 out of 26732 genes, 17.5%	1
											cellular component organization or biogenesis	15 out of 447 genes, 3.4%	1826 out of 26732 genes, 6.8%	1
											cellular biosynthetic process	51 out of 447 genes, 11.4%	4557 out of 26732 genes, 17.0%	1
											DNA metabolic process	3 out of 447 genes, 0.7%	743 out of 26732 genes, 2.8%	1
											macromolecule localization	5 out of 447 genes, 1.1%	986 out of 26732 genes, 3.7%	1
											cellular aromatic compound metabolic process	41 out of 447 genes, 9.2%	3921 out of 26732 genes, 14.7%	1
											organic cyclic compound metabolic process	42 out of 447 genes, 9.4%	4071 out of 26732 genes, 15.2%	1
											translatio	6 out of 447 genes, 1.3%	1155 out of 26732 genes, 4.3%	1
											cellular component organization	11 out of 447 genes, 2.5%	1644 out of 26732 genes, 6.1%	1
											regulation of cellular process	41 out of 447 genes, 9.2%	4028 out of 26732 genes, 15.1%	1
											organelle organization	4 out of 447 genes, 0.9%	967 out of 26732 genes, 3.6%	1
											signal transduction	9 out of 447 genes, 2.0%	1513 out of 26732 genes, 5.7%	1
											signaling	9 out of 447 genes, 2.0%	1522 out of 26732 genes, 5.7%	1
											single organism signaling	9 out of 447 genes, 2.0%	1522 out of 26732 genes, 5.7%	1
											cellular nitrogen compound metabolic process	38 out of 447 genes, 8.5%	3892 out of 26732 genes, 14.6%	1
											cellular response to stimulus	14 out of 447 genes, 3.1%	2011 out of 26732 genes, 7.5%	1
											RNA metabolic process	7 out of 447 genes, 1.6%	1383 out of 26732 genes, 5.2%	1
											protein phosphorylation	16 out of 447 genes, 3.6%	2223 out of 26732 genes, 8.3%	1
											cell communication	10 out of 447 genes, 2.2%	1688 out of 26732 genes, 6.3%	1
											heterocycle metabolic process	36 out of 447 genes, 8.1%	3852 out of 26732 genes, 14.4%	1
											single-organism cellular process	109 out of 447 genes, 24.4%	8988 out of 26732 genes, 33.6%	1
											phosphorylation	33 out of 447 genes, 7.4%	3775 out of 26732 genes, 14.1%	1
											nucleobase-containing compound metabolic process	27 out of 447 genes, 6.0%	3321 out of 26732 genes, 12.4%	1
											organic substance metabolic process	182 out of 447 genes, 40.7%	13744 out of 26732 genes, 51.4%	1
											gene expression	12 out of 447 genes, 2.7%	2236 out of 26732 genes, 8.4%	1
											nucleic acid metabolic process	10 out of 447 genes, 2.2%	2098 out of 26732 genes, 7.8%	1
											cellular protein modification process	22 out of 447 genes, 4.9%	3362 out of 26732 genes, 12.6%	1
											protein modification process	22 out of 447 genes, 4.9%	3362 out of 26732 genes, 12.6%	1
											cellular macromolecule biosynthetic process	11 out of 447 genes, 2.5%	2327 out of 26732 genes, 8.7%	1
											phosphate-containing compound metabolic process	45 out of 447 genes, 10.1%	5279 out of 26732 genes, 19.7%	1
											phosphorus metabolic process	45 out of 447 genes, 10.1%	5314 out of 26732 genes, 19.9%	1
											macromolecule biosynthetic process	11 out of 447 genes, 2.5%	2374 out of 26732 genes, 8.9%	1
											primary metabolic process	154 out of 447 genes, 34.5%	12822 out of 26732 genes, 48.0%	1
											macromolecule modification	23 out of 447 genes, 5.1%	3597 out of 26732 genes, 13.5%	1
											cellular macromolecule metabolic process	50 out of 447 genes, 11.2%	7307 out of 26732 genes, 27.3%	1
											cellular protein metabolic process	36 out of 447 genes, 8.1%	5113 out of 26732 genes, 19.1%	1
											macromolecule metabolic process	66 out of 447 genes, 14.8%	8303 out of 26732 genes, 31.1%	1
											cellular metabolic process	145 out of 447 genes, 32.4%	12975 out of 26732 genes, 48.5%	1
											cellular process	178 out of 447 genes, 39.8%	16630 out of 26732 genes, 62.2%	1
											protein metabolic process	49 out of 447 genes, 11.0%	5976 out of 26732 genes, 22.4%	1
