# Supplementary material for: Comparative transcriptome analysis of soybean response to bean pyralid larvae
Source: BMC Genomics. 2017 Nov 13;18:871. doi: 10.1186/s12864-017-4256-7 (PMC5683215; doi:10.1186/s12864-017-4256-7)
Supplement: Supplementary file 6 — GO analysis the DEGs of HSK0-VS-HSK48. (XLS 141 kb) [file 12864_2017_4256_MOESM6_ESM.xls]

## Sheet: Sheet1
Table S6. GO analysis the DEGs of HSK0-VS-HSK48
Terms for HSK0-VS-HSK48_C					Terms for HSK0-VS-HSK48_F					Terms for HSK0-VS-HSK48_P
Gene Ontology term	Cluster frequency	Genome frequency of use	Corrected P-value		Gene Ontology term	Cluster frequency	Genome frequency of use	Corrected P-value		Gene Ontology term	Cluster frequency	Genome frequency of use	Corrected P-value
glucose-1-phosphate adenylyltransferase complex	3 out of 138 genes, 2.2%	6 out of 16209 genes, 0.0%	0.00107		peptidase inhibitor activity	16 out of 321 genes, 5.0%	50 out of 31182 genes, 0.2%	8.08e-18		L-asparagine biosynthetic process	5 out of 298 genes, 1.7%	12 out of 26732 genes, 0.0%	6.25e-05
adenylyltransferase complex	3 out of 138 genes, 2.2%	6 out of 16209 genes, 0.0%	0.00107		peptidase regulator activity	16 out of 321 genes, 5.0%	50 out of 31182 genes, 0.2%	8.08e-18		L-asparagine metabolic process	5 out of 298 genes, 1.7%	12 out of 26732 genes, 0.0%	6.25e-05
plant-type cell wall	7 out of 138 genes, 5.1%	136 out of 16209 genes, 0.8%	0.01483		enzyme inhibitor activity	17 out of 321 genes, 5.3%	141 out of 31182 genes, 0.5%	2.47e-11		response to stress	51 out of 298 genes, 17.1%	2181 out of 26732 genes, 8.2%	0.00017
extracellular region	15 out of 138 genes, 10.9%	781 out of 16209 genes, 4.8%	0.24451		heme binding	27 out of 321 genes, 8.4%	579 out of 31182 genes, 1.9%	1.8e-08		response to oxidative stress	16 out of 298 genes, 5.4%	316 out of 26732 genes, 1.2%	0.0003
external encapsulating structure	12 out of 138 genes, 8.7%	585 out of 16209 genes, 3.6%	0.38869		peroxidase activity	18 out of 321 genes, 5.6%	246 out of 31182 genes, 0.8%	2.33e-08		negative regulation of peptidase activity	6 out of 298 genes, 2.0%	32 out of 26732 genes, 0.1%	0.00065
nuclear pore	4 out of 138 genes, 2.9%	78 out of 16209 genes, 0.5%	0.40128		oxidoreductase activity, acting on peroxide as acceptor	18 out of 321 genes, 5.6%	246 out of 31182 genes, 0.8%	2.33e-08		regulation of peptidase activity	6 out of 298 genes, 2.0%	32 out of 26732 genes, 0.1%	0.00065
pore complex	4 out of 138 genes, 2.9%	78 out of 16209 genes, 0.5%	0.40128		tetrapyrrole binding	27 out of 321 genes, 8.4%	594 out of 31182 genes, 1.9%	3.18e-08		defense response	23 out of 298 genes, 7.7%	657 out of 26732 genes, 2.5%	0.00078
cell-cell junction	5 out of 138 genes, 3.6%	130 out of 16209 genes, 0.8%	0.46334		endopeptidase inhibitor activity	9 out of 321 genes, 2.8%	41 out of 31182 genes, 0.1%	6.27e-08		negative regulation of hydrolase activity	6 out of 298 genes, 2.0%	34 out of 26732 genes, 0.1%	0.00095
plasmodesma	5 out of 138 genes, 3.6%	130 out of 16209 genes, 0.8%	0.46334		endopeptidase regulator activity	9 out of 321 genes, 2.8%	41 out of 31182 genes, 0.1%	6.27e-08		asparagine metabolic process	5 out of 298 genes, 1.7%	20 out of 26732 genes, 0.1%	0.00113
cell junction	5 out of 138 genes, 3.6%	130 out of 16209 genes, 0.8%	0.46334		antioxidant activity	18 out of 321 genes, 5.6%	297 out of 31182 genes, 1.0%	4.84e-07		asparagine biosynthetic process	5 out of 298 genes, 1.7%	20 out of 26732 genes, 0.1%	0.00113
symplast	5 out of 138 genes, 3.6%	130 out of 16209 genes, 0.8%	0.46334		enzyme regulator activity	19 out of 321 genes, 5.9%	374 out of 31182 genes, 1.2%	3.09e-06		negative regulation of protein processing	6 out of 298 genes, 2.0%	38 out of 26732 genes, 0.1%	0.00188
cell wall	11 out of 138 genes, 8.0%	546 out of 16209 genes, 3.4%	0.63828		carbon-nitrogen ligase activity, with glutamine as amido-N-donor	8 out of 321 genes, 2.5%	52 out of 31182 genes, 0.2%	1.2e-05		negative regulation of proteolysis	6 out of 298 genes, 2.0%	38 out of 26732 genes, 0.1%	0.00188
transferase complex	8 out of 138 genes, 5.8%	385 out of 16209 genes, 2.4%	1		asparagine synthase (glutamine-hydrolyzing) activity	5 out of 321 genes, 1.6%	20 out of 31182 genes, 0.1%	0.00031		regulation of protein processing	6 out of 298 genes, 2.0%	38 out of 26732 genes, 0.1%	0.00188
cytosol	13 out of 138 genes, 9.4%	798 out of 16209 genes, 4.9%	1		uroporphyrinogen decarboxylase activity	4 out of 321 genes, 1.2%	10 out of 31182 genes, 0.0%	0.00045		regulation of protein maturation	6 out of 298 genes, 2.0%	38 out of 26732 genes, 0.1%	0.00188
plastid	28 out of 138 genes, 20.3%	2236 out of 16209 genes, 13.8%	1		serine-type endopeptidase inhibitor activity	4 out of 321 genes, 1.2%	19 out of 31182 genes, 0.1%	0.00778		negative regulation of protein maturation	6 out of 298 genes, 2.0%	38 out of 26732 genes, 0.1%	0.00188
chloroplast thylakoid membrane	6 out of 138 genes, 4.3%	262 out of 16209 genes, 1.6%	1		oxidoreductase activity	67 out of 321 genes, 20.9%	4095 out of 31182 genes, 13.1%	0.01497		oxidation-reduction process	66 out of 298 genes, 22.1%	3425 out of 26732 genes, 12.8%	0.0026
plastid thylakoid membrane	6 out of 138 genes, 4.3%	262 out of 16209 genes, 1.6%	1		oxidoreductase activity, acting on paired donors, with incorporation or reduction of molecular oxygen	21 out of 321 genes, 6.5%	806 out of 31182 genes, 2.6%	0.0222		response to biotic stimulus	19 out of 298 genes, 6.4%	540 out of 26732 genes, 2.0%	0.00603
nuclear envelope	4 out of 138 genes, 2.9%	134 out of 16209 genes, 0.8%	1		dioxygenase activity	14 out of 321 genes, 4.4%	421 out of 31182 genes, 1.4%	0.02786		regulation of proteolysis	6 out of 298 genes, 2.0%	49 out of 26732 genes, 0.2%	0.00863
vacuole	10 out of 138 genes, 7.2%	627 out of 16209 genes, 3.9%	1		metal ion binding	80 out of 321 genes, 24.9%	5252 out of 31182 genes, 16.8%	0.02892		negative regulation of cellular protein metabolic process	6 out of 298 genes, 2.0%	56 out of 26732 genes, 0.2%	0.01877
chloroplast thylakoid	6 out of 138 genes, 4.3%	305 out of 16209 genes, 1.9%	1		cation binding	80 out of 321 genes, 24.9%	5292 out of 31182 genes, 17.0%	0.03715		negative regulation of protein metabolic process	6 out of 298 genes, 2.0%	56 out of 26732 genes, 0.2%	0.01877
plastid thylakoid	6 out of 138 genes, 4.3%	305 out of 16209 genes, 1.9%	1		lyase activity	21 out of 321 genes, 6.5%	855 out of 31182 genes, 2.7%	0.04948		negative regulation of endopeptidase activity	3 out of 298 genes, 1.0%	7 out of 26732 genes, 0.0%	0.02349
thylakoid membrane	6 out of 138 genes, 4.3%	305 out of 16209 genes, 1.9%	1		iron ion binding	17 out of 321 genes, 5.3%	689 out of 31182 genes, 2.2%	0.18187		regulation of endopeptidase activity	3 out of 298 genes, 1.0%	7 out of 26732 genes, 0.0%	0.02349
vacuolar membrane	4 out of 138 genes, 2.9%	163 out of 16209 genes, 1.0%	1		amidase activity	2 out of 321 genes, 0.6%	5 out of 31182 genes, 0.0%	0.21321		protoporphyrinogen IX biosynthetic process	4 out of 298 genes, 1.3%	20 out of 26732 genes, 0.1%	0.03222
vacuolar part	4 out of 138 genes, 2.9%	163 out of 16209 genes, 1.0%	1		oxidoreductase activity, acting on single donors with incorporation of molecular oxygen	8 out of 321 genes, 2.5%	205 out of 31182 genes, 0.7%	0.279		protoporphyrinogen IX metabolic process	4 out of 298 genes, 1.3%	20 out of 26732 genes, 0.1%	0.03222
organelle subcompartment	6 out of 138 genes, 4.3%	315 out of 16209 genes, 1.9%	1		oxidoreductase activity, acting on paired donors, with incorporation or reduction of molecular oxygen, 2-oxoglutarate as one donor, and incorporation of one atom each of oxygen into both donors	10 out of 321 genes, 3.1%	309 out of 31182 genes, 1.0%	0.30355		systemic acquired resistance, salicylic acid mediated signaling pathway	3 out of 298 genes, 1.0%	9 out of 26732 genes, 0.0%	0.05546
6-phosphofructokinase complex	2 out of 138 genes, 1.4%	45 out of 16209 genes, 0.3%	1		adenylyltransferase activity	4 out of 321 genes, 1.2%	48 out of 31182 genes, 0.2%	0.30926		defense response, incompatible interaction	6 out of 298 genes, 2.0%	77 out of 26732 genes, 0.3%	0.11273
photosynthetic membrane	6 out of 138 genes, 4.3%	335 out of 16209 genes, 2.1%	1		oxidoreductase activity, acting on single donors with incorporation of molecular oxygen, incorporation of two atoms of oxygen	7 out of 321 genes, 2.2%	166 out of 31182 genes, 0.5%	0.35583		innate immune response	7 out of 298 genes, 2.3%	114 out of 26732 genes, 0.4%	0.15014
cell periphery	27 out of 138 genes, 19.6%	2416 out of 16209 genes, 14.9%	1		carbon-oxygen lyase activity	9 out of 321 genes, 2.8%	267 out of 31182 genes, 0.9%	0.39293		immune response	7 out of 298 genes, 2.3%	121 out of 26732 genes, 0.5%	0.21567
thylakoid part	6 out of 138 genes, 4.3%	353 out of 16209 genes, 2.2%	1		glucose-1-phosphate adenylyltransferase activity	3 out of 321 genes, 0.9%	26 out of 31182 genes, 0.1%	0.48566		systemic acquired resistance	4 out of 298 genes, 1.3%	33 out of 26732 genes, 0.1%	0.24286
cytoplasm	68 out of 138 genes, 49.3%	6994 out of 16209 genes, 43.1%	1		licodione 2'-O-methyltransferase activity	2 out of 321 genes, 0.6%	8 out of 31182 genes, 0.0%	0.58491		arabinose metabolic process	3 out of 298 genes, 1.0%	15 out of 26732 genes, 0.1%	0.28588
bounding membrane of organelle	9 out of 138 genes, 6.5%	632 out of 16209 genes, 3.9%	1		isoliquiritigenin 2'-O-methyltransferase activity	2 out of 321 genes, 0.6%	8 out of 31182 genes, 0.0%	0.58491		heme biosynthetic process	4 out of 298 genes, 1.3%	36 out of 26732 genes, 0.1%	0.34055
chloroplast	23 out of 138 genes, 16.7%	2041 out of 16209 genes, 12.6%	1		deaminase activity	3 out of 321 genes, 0.9%	30 out of 31182 genes, 0.1%	0.73571		response to stimulus	75 out of 298 genes, 25.2%	4722 out of 26732 genes, 17.7%	0.34444
cytoplasmic part	56 out of 138 genes, 40.6%	5706 out of 16209 genes, 35.2%	1		ligase activity, forming carbon-nitrogen bonds	8 out of 321 genes, 2.5%	263 out of 31182 genes, 0.8%	1		negative regulation of cellular process	10 out of 298 genes, 3.4%	269 out of 26732 genes, 1.0%	0.47405
proteasome core complex	2 out of 138 genes, 1.4%	76 out of 16209 genes, 0.5%	1		transition metal ion binding	42 out of 321 genes, 13.1%	2769 out of 31182 genes, 8.9%	1		hydrogen peroxide catabolic process	3 out of 298 genes, 1.0%	18 out of 26732 genes, 0.1%	0.50016
proteasome complex	3 out of 138 genes, 2.2%	151 out of 16209 genes, 0.9%	1		carbonate dehydratase activity	3 out of 321 genes, 0.9%	39 out of 31182 genes, 0.1%	1		regulation of hydrolase activity	7 out of 298 genes, 2.3%	142 out of 26732 genes, 0.5%	0.55724
peroxisome	4 out of 138 genes, 2.9%	234 out of 16209 genes, 1.4%	1		monooxygenase activity	11 out of 321 genes, 3.4%	457 out of 31182 genes, 1.5%	1		heme metabolic process	4 out of 298 genes, 1.3%	44 out of 26732 genes, 0.2%	0.7319
microbody	4 out of 138 genes, 2.9%	234 out of 16209 genes, 1.4%	1		terpene synthase activity	2 out of 321 genes, 0.6%	14 out of 31182 genes, 0.0%	1		immune system process	7 out of 298 genes, 2.3%	155 out of 26732 genes, 0.6%	0.9224
catalytic complex	8 out of 138 genes, 5.8%	631 out of 16209 genes, 3.9%	1		naringenin 3-dioxygenase activity	2 out of 321 genes, 0.6%	16 out of 31182 genes, 0.1%	1		negative regulation of cellular metabolic process	7 out of 298 genes, 2.3%	161 out of 26732 genes, 0.6%	1
thylakoid	6 out of 138 genes, 4.3%	455 out of 16209 genes, 2.8%	1		linoleate 13S-lipoxygenase activity	3 out of 321 genes, 0.9%	54 out of 31182 genes, 0.2%	1		response to wounding	6 out of 298 genes, 2.0%	120 out of 26732 genes, 0.4%	1
chloroplast part	10 out of 138 genes, 7.2%	869 out of 16209 genes, 5.4%	1		electron carrier activity	13 out of 321 genes, 4.0%	674 out of 31182 genes, 2.2%	1		regulation of hydrogen peroxide metabolic process	2 out of 298 genes, 0.7%	7 out of 26732 genes, 0.0%	1
plastid part	10 out of 138 genes, 7.2%	906 out of 16209 genes, 5.6%	1		diphosphate-fructose-6-phosphate 1-phosphotransferase activity	2 out of 321 genes, 0.6%	24 out of 31182 genes, 0.1%	1		pentose biosynthetic process	2 out of 298 genes, 0.7%	7 out of 26732 genes, 0.0%	1
intrinsic component of membrane	30 out of 138 genes, 21.7%	3254 out of 16209 genes, 20.1%	1		UDP-arabinose 4-epimerase activity	2 out of 321 genes, 0.6%	24 out of 31182 genes, 0.1%	1		arabinose biosynthetic process	2 out of 298 genes, 0.7%	7 out of 26732 genes, 0.0%	1
organelle membrane	9 out of 138 genes, 6.5%	908 out of 16209 genes, 5.6%	1		hydro-lyase activity	5 out of 321 genes, 1.6%	160 out of 31182 genes, 0.5%	1		response to herbivore	2 out of 298 genes, 0.7%	7 out of 26732 genes, 0.0%	1
intracellular membrane-bounded organelle	65 out of 138 genes, 47.1%	7348 out of 16209 genes, 45.3%	1		carbon-oxygen lyase activity, acting on phosphates	2 out of 321 genes, 0.6%	26 out of 31182 genes, 0.1%	1		defense response to fungus	5 out of 298 genes, 1.7%	85 out of 26732 genes, 0.3%	1
membrane-bounded organelle	65 out of 138 genes, 47.1%	7357 out of 16209 genes, 45.4%	1		cysteine-type peptidase activity	5 out of 321 genes, 1.6%	171 out of 31182 genes, 0.5%	1		glyoxylate cycle	2 out of 298 genes, 0.7%	9 out of 26732 genes, 0.0%	1
integral component of membrane	29 out of 138 genes, 21.0%	3188 out of 16209 genes, 19.7%	1		glucan endo-1,3-beta-D-glucosidase activity	3 out of 321 genes, 0.9%	71 out of 31182 genes, 0.2%	1		maintenance of floral meristem identity	2 out of 298 genes, 0.7%	9 out of 26732 genes, 0.0%	1
apoplast	4 out of 138 genes, 2.9%	387 out of 16209 genes, 2.4%	1		carboxy-lyase activity	5 out of 321 genes, 1.6%	178 out of 31182 genes, 0.6%	1		maintenance of inflorescence meristem identity	2 out of 298 genes, 0.7%	9 out of 26732 genes, 0.0%	1
Golgi apparatus	5 out of 138 genes, 3.6%	512 out of 16209 genes, 3.2%	1		glucosidase activity	4 out of 321 genes, 1.2%	127 out of 31182 genes, 0.4%	1		regulation of vegetative meristem growth	2 out of 298 genes, 0.7%	9 out of 26732 genes, 0.0%	1
membrane	67 out of 138 genes, 48.6%	7725 out of 16209 genes, 47.7%	1		nucleoside transmembrane transporter activity	2 out of 321 genes, 0.6%	33 out of 31182 genes, 0.1%	1		specification of organ number	2 out of 298 genes, 0.7%	9 out of 26732 genes, 0.0%	1
endomembrane system	11 out of 138 genes, 8.0%	1207 out of 16209 genes, 7.4%	1		ion binding	128 out of 321 genes, 39.9%	10995 out of 31182 genes, 35.3%	1		regulation of reactive oxygen species metabolic process	2 out of 298 genes, 0.7%	9 out of 26732 genes, 0.0%	1
cytoplasmic membrane-bounded vesicle	2 out of 138 genes, 1.4%	180 out of 16209 genes, 1.1%	1		ubiquitin thiolesterase activity	3 out of 321 genes, 0.9%	79 out of 31182 genes, 0.3%	1		response to fungus	6 out of 298 genes, 2.0%	139 out of 26732 genes, 0.5%	1
cytoplasmic vesicle	2 out of 138 genes, 1.4%	180 out of 16209 genes, 1.1%	1		ubiquitinyl hydrolase activity	3 out of 321 genes, 0.9%	79 out of 31182 genes, 0.3%	1		glycogen metabolic process	3 out of 298 genes, 1.0%	31 out of 26732 genes, 0.1%	1
nuclear part	7 out of 138 genes, 5.1%	754 out of 16209 genes, 4.7%	1		ATPase activity, coupled to transmembrane movement of ions, phosphorylative mechanism	3 out of 321 genes, 0.9%	83 out of 31182 genes, 0.3%	1		glycogen biosynthetic process	3 out of 298 genes, 1.0%	31 out of 26732 genes, 0.1%	1
plasma membrane	17 out of 138 genes, 12.3%	1930 out of 16209 genes, 11.9%	1		UDP-glucose 4-epimerase activity	2 out of 321 genes, 0.6%	37 out of 31182 genes, 0.1%	1		energy reserve metabolic process	3 out of 298 genes, 1.0%	31 out of 26732 genes, 0.1%	1
vesicle	2 out of 138 genes, 1.4%	189 out of 16209 genes, 1.2%	1		calcium-transporting ATPase activity	2 out of 321 genes, 0.6%	43 out of 31182 genes, 0.1%	1		salicylic acid mediated signaling pathway	3 out of 298 genes, 1.0%	31 out of 26732 genes, 0.1%	1
membrane-bounded vesicle	2 out of 138 genes, 1.4%	189 out of 16209 genes, 1.2%	1		6-phosphofructokinase activity	2 out of 321 genes, 0.6%	45 out of 31182 genes, 0.1%	1		cellular response to salicylic acid stimulus	3 out of 298 genes, 1.0%	31 out of 26732 genes, 0.1%	1
envelope	8 out of 138 genes, 5.8%	884 out of 16209 genes, 5.5%	1		nutrient reservoir activity	3 out of 321 genes, 0.9%	98 out of 31182 genes, 0.3%	1		negative regulation of gene expression	7 out of 298 genes, 2.3%	186 out of 26732 genes, 0.7%	1
ubiquitin ligase complex	2 out of 138 genes, 1.4%	196 out of 16209 genes, 1.2%	1		beta-glucosidase activity	3 out of 321 genes, 0.9%	101 out of 31182 genes, 0.3%	1		oxylipin metabolic process	4 out of 298 genes, 1.3%	62 out of 26732 genes, 0.2%	1
chloroplast stroma	4 out of 138 genes, 2.9%	436 out of 16209 genes, 2.7%	1		sequence-specific DNA binding	9 out of 321 genes, 2.8%	518 out of 31182 genes, 1.7%	1		carbon utilization	3 out of 298 genes, 1.0%	34 out of 26732 genes, 0.1%	1
cytosolic part	3 out of 138 genes, 2.2%	319 out of 16209 genes, 2.0%	1		carbon-carbon lyase activity	6 out of 321 genes, 1.9%	299 out of 31182 genes, 1.0%	1		hydrogen peroxide metabolic process	3 out of 298 genes, 1.0%	34 out of 26732 genes, 0.1%	1
endoplasmic reticulum membrane	2 out of 138 genes, 1.4%	204 out of 16209 genes, 1.3%	1		monosaccharide binding	2 out of 321 genes, 0.6%	55 out of 31182 genes, 0.2%	1		response to hypoxia	2 out of 298 genes, 0.7%	11 out of 26732 genes, 0.0%	1
nuclear outer membrane-endoplasmic reticulum membrane network	2 out of 138 genes, 1.4%	205 out of 16209 genes, 1.3%	1		phosphofructokinase activity	2 out of 321 genes, 0.6%	56 out of 31182 genes, 0.2%	1		cytokinin biosynthetic process	2 out of 298 genes, 0.7%	11 out of 26732 genes, 0.0%	1
endoplasmic reticulum part	2 out of 138 genes, 1.4%	215 out of 16209 genes, 1.3%	1		calcium ion transmembrane transporter activity	2 out of 321 genes, 0.6%	62 out of 31182 genes, 0.2%	1		response to decreased oxygen levels	2 out of 298 genes, 0.7%	11 out of 26732 genes, 0.0%	1
plastid stroma	4 out of 138 genes, 2.9%	462 out of 16209 genes, 2.9%	1		racemase and epimerase activity, acting on carbohydrates and derivatives	2 out of 321 genes, 0.6%	63 out of 31182 genes, 0.2%	1		glyoxylate metabolic process	2 out of 298 genes, 0.7%	11 out of 26732 genes, 0.0%	1
membrane region	2 out of 138 genes, 1.4%	219 out of 16209 genes, 1.4%	1		hydrolase activity, acting on carbon-nitrogen (but not peptide) bonds, in cyclic amidines	2 out of 321 genes, 0.6%	66 out of 31182 genes, 0.2%	1		response to oxygen levels	2 out of 298 genes, 0.7%	11 out of 26732 genes, 0.0%	1
intracellular part	86 out of 138 genes, 62.3%	10150 out of 16209 genes, 62.6%	1		O-methyltransferase activity	2 out of 321 genes, 0.6%	67 out of 31182 genes, 0.2%	1		tetrapyrrole biosynthetic process	5 out of 298 genes, 1.7%	107 out of 26732 genes, 0.4%	1
organelle envelope	7 out of 138 genes, 5.1%	845 out of 16209 genes, 5.2%	1		hydrolase activity, acting on carbon-nitrogen (but not peptide) bonds	4 out of 321 genes, 1.2%	206 out of 31182 genes, 0.7%	1		negative regulation of macromolecule metabolic process	7 out of 298 genes, 2.3%	203 out of 26732 genes, 0.8%	1
cell	101 out of 138 genes, 73.2%	11955 out of 16209 genes, 73.8%	1		thiolester hydrolase activity	3 out of 321 genes, 0.9%	137 out of 31182 genes, 0.4%	1		response to external biotic stimulus	12 out of 298 genes, 4.0%	482 out of 26732 genes, 1.8%	1
cell part	101 out of 138 genes, 73.2%	11955 out of 16209 genes, 73.8%	1		hydrolase activity, acting on carbon-nitrogen (but not peptide) bonds, in linear amides	2 out of 321 genes, 0.6%	73 out of 31182 genes, 0.2%	1		response to other organism	12 out of 298 genes, 4.0%	482 out of 26732 genes, 1.8%	1
intracellular	89 out of 138 genes, 64.5%	10667 out of 16209 genes, 65.8%	1		nucleobase-containing compound transmembrane transporter activity	2 out of 321 genes, 0.6%	74 out of 31182 genes, 0.2%	1		defense response to bacterium, incompatible interaction	2 out of 298 genes, 0.7%	13 out of 26732 genes, 0.0%	1
chloroplast envelope	3 out of 138 genes, 2.2%	433 out of 16209 genes, 2.7%	1		racemase and epimerase activity	2 out of 321 genes, 0.6%	74 out of 31182 genes, 0.2%	1		aspartate family amino acid biosynthetic process	5 out of 298 genes, 1.7%	117 out of 26732 genes, 0.4%	1
intracellular organelle	68 out of 138 genes, 49.3%	8354 out of 16209 genes, 51.5%	1		ligase activity	11 out of 321 genes, 3.4%	777 out of 31182 genes, 2.5%	1		regulation of meristem growth	3 out of 298 genes, 1.0%	41 out of 26732 genes, 0.2%	1
plastid envelope	3 out of 138 genes, 2.2%	444 out of 16209 genes, 2.7%	1		carbon-sulfur lyase activity	2 out of 321 genes, 0.6%	80 out of 31182 genes, 0.3%	1		meristem maintenance	4 out of 298 genes, 1.3%	79 out of 26732 genes, 0.3%	1
organelle	68 out of 138 genes, 49.3%	8363 out of 16209 genes, 51.6%	1		receptor activity	4 out of 321 genes, 1.2%	224 out of 31182 genes, 0.7%	1		amide biosynthetic process	5 out of 298 genes, 1.7%	125 out of 26732 genes, 0.5%	1
mitochondrion	8 out of 138 genes, 5.8%	1116 out of 16209 genes, 6.9%	1		transaminase activity	3 out of 321 genes, 0.9%	150 out of 31182 genes, 0.5%	1		defense response to fungus, incompatible interaction	2 out of 298 genes, 0.7%	16 out of 26732 genes, 0.1%	1
membrane part	30 out of 138 genes, 21.7%	3861 out of 16209 genes, 23.8%	1		transferase activity, transferring nitrogenous groups	3 out of 321 genes, 0.9%	150 out of 31182 genes, 0.5%	1		aspartate family amino acid metabolic process	5 out of 298 genes, 1.7%	130 out of 26732 genes, 0.5%	1
nucleolus	2 out of 138 genes, 1.4%	313 out of 16209 genes, 1.9%	1		metal ion transmembrane transporter activity	5 out of 321 genes, 1.6%	302 out of 31182 genes, 1.0%	1		porphyrin-containing compound biosynthetic process	4 out of 298 genes, 1.3%	89 out of 26732 genes, 0.3%	1
protein complex	16 out of 138 genes, 11.6%	2143 out of 16209 genes, 13.2%	1		cofactor binding	16 out of 321 genes, 5.0%	1236 out of 31182 genes, 4.0%	1		energy derivation by oxidation of organic compounds	6 out of 298 genes, 2.0%	188 out of 26732 genes, 0.7%	1
nuclear lumen	3 out of 138 genes, 2.2%	476 out of 16209 genes, 2.9%	1		hydrolase activity, hydrolyzing O-glycosyl compounds	11 out of 321 genes, 3.4%	818 out of 31182 genes, 2.6%	1		tetrapyrrole metabolic process	5 out of 298 genes, 1.7%	138 out of 26732 genes, 0.5%	1
intracellular organelle part	24 out of 138 genes, 17.4%	3268 out of 16209 genes, 20.2%	1		FMN binding	2 out of 321 genes, 0.6%	87 out of 31182 genes, 0.3%	1		defense response to other organism	8 out of 298 genes, 2.7%	299 out of 26732 genes, 1.1%	1
organelle lumen	3 out of 138 genes, 2.2%	519 out of 16209 genes, 3.2%	1		oxidoreductase activity, acting on the CH-NH2 group of donors	2 out of 321 genes, 0.6%	88 out of 31182 genes, 0.3%	1		response to arsenic-containing substance	2 out of 298 genes, 0.7%	20 out of 26732 genes, 0.1%	1
intracellular organelle lumen	3 out of 138 genes, 2.2%	519 out of 16209 genes, 3.2%	1		pyridoxal phosphate binding	5 out of 321 genes, 1.6%	319 out of 31182 genes, 1.0%	1		regulation of meristem development	3 out of 298 genes, 1.0%	57 out of 26732 genes, 0.2%	1
organelle part	24 out of 138 genes, 17.4%	3274 out of 16209 genes, 20.2%	1		carbohydrate derivative transporter activity	2 out of 321 genes, 0.6%	90 out of 31182 genes, 0.3%	1		oxylipin biosynthetic process	3 out of 298 genes, 1.0%	58 out of 26732 genes, 0.2%	1
membrane-enclosed lumen	3 out of 138 genes, 2.2%	525 out of 16209 genes, 3.2%	1		potassium ion transmembrane transporter activity	2 out of 321 genes, 0.6%	92 out of 31182 genes, 0.3%	1		response to external stimulus	14 out of 298 genes, 4.7%	709 out of 26732 genes, 2.7%	1
ribosome	4 out of 138 genes, 2.9%	795 out of 16209 genes, 4.9%	1		channel activity	3 out of 321 genes, 0.9%	167 out of 31182 genes, 0.5%	1		starch biosynthetic process	3 out of 298 genes, 1.0%	60 out of 26732 genes, 0.2%	1
nucleus	21 out of 138 genes, 15.2%	3210 out of 16209 genes, 19.8%	1		passive transmembrane transporter activity	3 out of 321 genes, 0.9%	167 out of 31182 genes, 0.5%	1		transcription initiation from RNA polymerase II promoter	2 out of 298 genes, 0.7%	25 out of 26732 genes, 0.1%	1
macromolecular complex	20 out of 138 genes, 14.5%	3127 out of 16209 genes, 19.3%	1		substrate-specific channel activity	3 out of 321 genes, 0.9%	167 out of 31182 genes, 0.5%	1		negative regulation of catalytic activity	6 out of 298 genes, 2.0%	211 out of 26732 genes, 0.8%	1
endoplasmic reticulum	2 out of 138 genes, 1.4%	548 out of 16209 genes, 3.4%	1		hydrolase activity, acting on glycosyl bonds	12 out of 321 genes, 3.7%	927 out of 31182 genes, 3.0%	1		multi-organism process	15 out of 298 genes, 5.0%	789 out of 26732 genes, 3.0%	1
ribonucleoprotein complex	4 out of 138 genes, 2.9%	979 out of 16209 genes, 6.0%	1		cation-transporting ATPase activity	4 out of 321 genes, 1.2%	248 out of 31182 genes, 0.8%	1		reactive oxygen species metabolic process	3 out of 298 genes, 1.0%	64 out of 26732 genes, 0.2%	1
non-membrane-bounded organelle	7 out of 138 genes, 5.1%	1780 out of 16209 genes, 11.0%	1		oxidoreductase activity, acting on paired donors, with incorporation or reduction of molecular oxygen, NAD(P)H as one donor, and incorporation of one atom of oxygen	2 out of 321 genes, 0.6%	97 out of 31182 genes, 0.3%	1		negative regulation of molecular function	6 out of 298 genes, 2.0%	217 out of 26732 genes, 0.8%	1
intracellular non-membrane-bounded organelle	7 out of 138 genes, 5.1%	1780 out of 16209 genes, 11.0%	1		cobalt ion binding	2 out of 321 genes, 0.6%	98 out of 31182 genes, 0.3%	1		single-organism metabolic process	110 out of 298 genes, 36.9%	8515 out of 26732 genes, 31.9%	1
					NAD binding	3 out of 321 genes, 0.9%	176 out of 31182 genes, 0.6%	1		starch metabolic process	3 out of 298 genes, 1.0%	68 out of 26732 genes, 0.3%	1
					unfolded protein binding	3 out of 321 genes, 0.9%	182 out of 31182 genes, 0.6%	1		aging	3 out of 298 genes, 1.0%	68 out of 26732 genes, 0.3%	1
					S-adenosylmethionine-dependent methyltransferase activity	3 out of 321 genes, 0.9%	187 out of 31182 genes, 0.6%	1		maintenance of meristem identity	2 out of 298 genes, 0.7%	29 out of 26732 genes, 0.1%	1
					gated channel activity	2 out of 321 genes, 0.6%	109 out of 31182 genes, 0.3%	1		response to salicylic acid	3 out of 298 genes, 1.0%	69 out of 26732 genes, 0.3%	1
					copper ion binding	4 out of 321 genes, 1.2%	275 out of 31182 genes, 0.9%	1		porphyrin-containing compound metabolic process	4 out of 298 genes, 1.3%	120 out of 26732 genes, 0.4%	1
					acid phosphatase activity	2 out of 321 genes, 0.6%	112 out of 31182 genes, 0.4%	1		cellular amide metabolic process	6 out of 298 genes, 2.0%	239 out of 26732 genes, 0.9%	1
					calmodulin binding	2 out of 321 genes, 0.6%	114 out of 31182 genes, 0.4%	1		response to light intensity	3 out of 298 genes, 1.0%	76 out of 26732 genes, 0.3%	1
					phosphorelay response regulator activity	2 out of 321 genes, 0.6%	115 out of 31182 genes, 0.4%	1		pentose metabolic process	3 out of 298 genes, 1.0%	79 out of 26732 genes, 0.3%	1
					heterocyclic compound binding	132 out of 321 genes, 41.1%	12420 out of 31182 genes, 39.8%	1		plant-type cell wall organization or biogenesis	5 out of 298 genes, 1.7%	188 out of 26732 genes, 0.7%	1
					organic cyclic compound binding	132 out of 321 genes, 41.1%	12427 out of 31182 genes, 39.9%	1		regulation of gene expression	27 out of 298 genes, 9.1%	1767 out of 26732 genes, 6.6%	1
					peptidase activity	14 out of 321 genes, 4.4%	1197 out of 31182 genes, 3.8%	1		meristem development	4 out of 298 genes, 1.3%	132 out of 26732 genes, 0.5%	1
					drug transmembrane transporter activity	2 out of 321 genes, 0.6%	121 out of 31182 genes, 0.4%	1		regulation of cellular metabolic process	32 out of 298 genes, 10.7%	2160 out of 26732 genes, 8.1%	1
					drug transporter activity	2 out of 321 genes, 0.6%	121 out of 31182 genes, 0.4%	1		single-organism biosynthetic process	36 out of 298 genes, 12.1%	2480 out of 26732 genes, 9.3%	1
					divalent inorganic cation transmembrane transporter activity	2 out of 321 genes, 0.6%	122 out of 31182 genes, 0.4%	1		calcium ion transmembrane transport	2 out of 298 genes, 0.7%	37 out of 26732 genes, 0.1%	1
					carbohydrate kinase activity	2 out of 321 genes, 0.6%	123 out of 31182 genes, 0.4%	1		cytokinin metabolic process	2 out of 298 genes, 0.7%	38 out of 26732 genes, 0.1%	1
					aspartic-type endopeptidase activity	2 out of 321 genes, 0.6%	124 out of 31182 genes, 0.4%	1		stem cell maintenance	2 out of 298 genes, 0.7%	38 out of 26732 genes, 0.1%	1
					aspartic-type peptidase activity	2 out of 321 genes, 0.6%	124 out of 31182 genes, 0.4%	1		negative regulation of cell differentiation	2 out of 298 genes, 0.7%	38 out of 26732 genes, 0.1%	1
					catalytic activity	223 out of 321 genes, 69.5%	21332 out of 31182 genes, 68.4%	1		stem cell differentiation	2 out of 298 genes, 0.7%	38 out of 26732 genes, 0.1%	1
					ATPase activity, coupled to transmembrane movement of ions	4 out of 321 genes, 1.2%	297 out of 31182 genes, 1.0%	1		stem cell development	2 out of 298 genes, 0.7%	38 out of 26732 genes, 0.1%	1
					zinc ion binding	19 out of 321 genes, 5.9%	1677 out of 31182 genes, 5.4%	1		regulation of developmental growth	3 out of 298 genes, 1.0%	85 out of 26732 genes, 0.3%	1
					signaling receptor activity	3 out of 321 genes, 0.9%	213 out of 31182 genes, 0.7%	1		response to zinc ion	2 out of 298 genes, 0.7%	39 out of 26732 genes, 0.1%	1
					phosphorelay sensor kinase activity	2 out of 321 genes, 0.6%	127 out of 31182 genes, 0.4%	1		cellular nitrogen compound biosynthetic process	21 out of 298 genes, 7.0%	1334 out of 26732 genes, 5.0%	1
					DNA binding	24 out of 321 genes, 7.5%	2164 out of 31182 genes, 6.9%	1		regulation of growth	3 out of 298 genes, 1.0%	86 out of 26732 genes, 0.3%	1
					coenzyme binding	10 out of 321 genes, 3.1%	854 out of 31182 genes, 2.7%	1		generation of precursor metabolites and energy	11 out of 298 genes, 3.7%	606 out of 26732 genes, 2.3%	1
					nucleoside-triphosphatase regulator activity	2 out of 321 genes, 0.6%	137 out of 31182 genes, 0.4%	1		cellular hormone metabolic process	2 out of 298 genes, 0.7%	42 out of 26732 genes, 0.2%	1
					oxidoreductase activity, acting on CH-OH group of donors	6 out of 321 genes, 1.9%	508 out of 31182 genes, 1.6%	1		negative regulation of biological process	10 out of 298 genes, 3.4%	539 out of 26732 genes, 2.0%	1
					protein histidine kinase activity	2 out of 321 genes, 0.6%	142 out of 31182 genes, 0.5%	1		tricarboxylic acid cycle	3 out of 298 genes, 1.0%	91 out of 26732 genes, 0.3%	1
					phosphotransferase activity, nitrogenous group as acceptor	2 out of 321 genes, 0.6%	142 out of 31182 genes, 0.5%	1		fructose 6-phosphate metabolic process	2 out of 298 genes, 0.7%	43 out of 26732 genes, 0.2%	1
					nucleotidyltransferase activity	4 out of 321 genes, 1.2%	336 out of 31182 genes, 1.1%	1		galactose metabolic process	2 out of 298 genes, 0.7%	43 out of 26732 genes, 0.2%	1
					aminoacyl-tRNA ligase activity	2 out of 321 genes, 0.6%	153 out of 31182 genes, 0.5%	1		citrate metabolic process	3 out of 298 genes, 1.0%	92 out of 26732 genes, 0.3%	1
					secondary active transmembrane transporter activity	4 out of 321 genes, 1.2%	342 out of 31182 genes, 1.1%	1		vitamin biosynthetic process	3 out of 298 genes, 1.0%	92 out of 26732 genes, 0.3%	1
					oxidoreductase activity, acting on the CH-OH group of donors, NAD or NADP as acceptor	5 out of 321 genes, 1.6%	438 out of 31182 genes, 1.4%	1		protein catabolic process	8 out of 298 genes, 2.7%	404 out of 26732 genes, 1.5%	1
					ion channel activity	2 out of 321 genes, 0.6%	154 out of 31182 genes, 0.5%	1		cellular response to acid chemical	3 out of 298 genes, 1.0%	94 out of 26732 genes, 0.4%	1
					ligase activity, forming carbon-oxygen bonds	2 out of 321 genes, 0.6%	155 out of 31182 genes, 0.5%	1		response to transition metal nanoparticle	3 out of 298 genes, 1.0%	94 out of 26732 genes, 0.4%	1
					ligase activity, forming aminoacyl-tRNA and related compounds	2 out of 321 genes, 0.6%	155 out of 31182 genes, 0.5%	1		transcription from RNA polymerase II promoter	2 out of 298 genes, 0.7%	45 out of 26732 genes, 0.2%	1
					methyltransferase activity	8 out of 321 genes, 2.5%	730 out of 31182 genes, 2.3%	1		response to metal ion	9 out of 298 genes, 3.0%	482 out of 26732 genes, 1.8%	1
					ubiquitin-protein transferase activity	3 out of 321 genes, 0.9%	267 out of 31182 genes, 0.9%	1		tricarboxylic acid metabolic process	3 out of 298 genes, 1.0%	97 out of 26732 genes, 0.4%	1
					transferase activity, transferring one-carbon groups	8 out of 321 genes, 2.5%	759 out of 31182 genes, 2.4%	1		vitamin metabolic process	3 out of 298 genes, 1.0%	98 out of 26732 genes, 0.4%	1
					antiporter activity	2 out of 321 genes, 0.6%	172 out of 31182 genes, 0.6%	1		proteolysis involved in cellular protein catabolic process	7 out of 298 genes, 2.3%	353 out of 26732 genes, 1.3%	1
					magnesium ion binding	3 out of 321 genes, 0.9%	272 out of 31182 genes, 0.9%	1		fatty acid metabolic process	8 out of 298 genes, 2.7%	423 out of 26732 genes, 1.6%	1
					small conjugating protein transferase activity	3 out of 321 genes, 0.9%	272 out of 31182 genes, 0.9%	1		cellular protein catabolic process	7 out of 298 genes, 2.3%	354 out of 26732 genes, 1.3%	1
					transferase activity, transferring acyl groups	7 out of 321 genes, 2.2%	676 out of 31182 genes, 2.2%	1		response to inorganic substance	12 out of 298 genes, 4.0%	712 out of 26732 genes, 2.7%	1
					calmodulin-dependent protein kinase activity	2 out of 321 genes, 0.6%	178 out of 31182 genes, 0.6%	1		response to high light intensity	2 out of 298 genes, 0.7%	49 out of 26732 genes, 0.2%	1
					peptidase activity, acting on L-amino acid peptides	10 out of 321 genes, 3.1%	975 out of 31182 genes, 3.1%	1		aerobic respiration	3 out of 298 genes, 1.0%	102 out of 26732 genes, 0.4%	1
					cation transmembrane transporter activity	7 out of 321 genes, 2.2%	681 out of 31182 genes, 2.2%	1		cellular response to phosphate starvation	2 out of 298 genes, 0.7%	50 out of 26732 genes, 0.2%	1
					inorganic cation transmembrane transporter activity	5 out of 321 genes, 1.6%	486 out of 31182 genes, 1.6%	1		regulation of primary metabolic process	30 out of 298 genes, 10.1%	2132 out of 26732 genes, 8.0%	1
					transferase activity, transferring acyl groups other than amino-acyl groups	5 out of 321 genes, 1.6%	496 out of 31182 genes, 1.6%	1		alpha-amino acid biosynthetic process	8 out of 298 genes, 2.7%	435 out of 26732 genes, 1.6%	1
					ATPase activity, coupled to transmembrane movement of substances	4 out of 321 genes, 1.2%	405 out of 31182 genes, 1.3%	1		regulation of cellular protein metabolic process	7 out of 298 genes, 2.3%	368 out of 26732 genes, 1.4%	1
					ATPase activity, coupled to movement of substances	4 out of 321 genes, 1.2%	406 out of 31182 genes, 1.3%	1		indole-containing compound metabolic process	2 out of 298 genes, 0.7%	54 out of 26732 genes, 0.2%	1
					ADP binding	2 out of 321 genes, 0.6%	202 out of 31182 genes, 0.6%	1		oxoacid metabolic process	27 out of 298 genes, 9.1%	1918 out of 26732 genes, 7.2%	1
					hydrolase activity, acting on acid anhydrides, catalyzing transmembrane movement of substances	4 out of 321 genes, 1.2%	416 out of 31182 genes, 1.3%	1		hormone metabolic process	3 out of 298 genes, 1.0%	112 out of 26732 genes, 0.4%	1
					substrate-specific transmembrane transporter activity	12 out of 321 genes, 3.7%	1254 out of 31182 genes, 4.0%	1		organic acid metabolic process	27 out of 298 genes, 9.1%	1928 out of 26732 genes, 7.2%	1
					nucleic acid binding transcription factor activity	7 out of 321 genes, 2.2%	760 out of 31182 genes, 2.4%	1		ubiquitin-dependent protein catabolic process	6 out of 298 genes, 2.0%	308 out of 26732 genes, 1.2%	1
					sequence-specific DNA binding transcription factor activity	7 out of 321 genes, 2.2%	760 out of 31182 genes, 2.4%	1		modification-dependent protein catabolic process	6 out of 298 genes, 2.0%	308 out of 26732 genes, 1.2%	1
					P-P-bond-hydrolysis-driven transmembrane transporter activity	4 out of 321 genes, 1.2%	450 out of 31182 genes, 1.4%	1		modification-dependent macromolecule catabolic process	6 out of 298 genes, 2.0%	308 out of 26732 genes, 1.2%	1
					carbohydrate binding	3 out of 321 genes, 0.9%	344 out of 31182 genes, 1.1%	1		lignin metabolic process	2 out of 298 genes, 0.7%	57 out of 26732 genes, 0.2%	1
					ion transmembrane transporter activity	9 out of 321 genes, 2.8%	998 out of 31182 genes, 3.2%	1		regulation of protein metabolic process	7 out of 298 genes, 2.3%	380 out of 26732 genes, 1.4%	1
					active transmembrane transporter activity	7 out of 321 genes, 2.2%	787 out of 31182 genes, 2.5%	1		small molecule biosynthetic process	16 out of 298 genes, 5.4%	1067 out of 26732 genes, 4.0%	1
					primary active transmembrane transporter activity	4 out of 321 genes, 1.2%	467 out of 31182 genes, 1.5%	1		negative regulation of metabolic process	7 out of 298 genes, 2.3%	387 out of 26732 genes, 1.4%	1
					signal transducer activity	5 out of 321 genes, 1.6%	591 out of 31182 genes, 1.9%	1		response to chemical	24 out of 298 genes, 8.1%	1707 out of 26732 genes, 6.4%	1
					molecular transducer activity	5 out of 321 genes, 1.6%	591 out of 31182 genes, 1.9%	1		regulation of cell differentiation	2 out of 298 genes, 0.7%	60 out of 26732 genes, 0.2%	1
					phosphatase activity	6 out of 321 genes, 1.9%	723 out of 31182 genes, 2.3%	1		regulation of metabolic process	33 out of 298 genes, 11.1%	2465 out of 26732 genes, 9.2%	1
					binding	180 out of 321 genes, 56.1%	18054 out of 31182 genes, 57.9%	1		carboxylic acid metabolic process	26 out of 298 genes, 8.7%	1891 out of 26732 genes, 7.1%	1
					receptor signaling protein activity	3 out of 321 genes, 0.9%	389 out of 31182 genes, 1.2%	1		response to cadmium ion	7 out of 298 genes, 2.3%	398 out of 26732 genes, 1.5%	1
					phosphoprotein phosphatase activity	3 out of 321 genes, 0.9%	390 out of 31182 genes, 1.3%	1		regulation of macromolecule metabolic process	28 out of 298 genes, 9.4%	2059 out of 26732 genes, 7.7%	1
					substrate-specific transporter activity	12 out of 321 genes, 3.7%	1420 out of 31182 genes, 4.6%	1		water-soluble vitamin biosynthetic process	2 out of 298 genes, 0.7%	65 out of 26732 genes, 0.2%	1
					endopeptidase activity	4 out of 321 genes, 1.2%	544 out of 31182 genes, 1.7%	1		cellular macromolecule catabolic process	7 out of 298 genes, 2.3%	405 out of 26732 genes, 1.5%	1
					anion transmembrane transporter activity	2 out of 321 genes, 0.6%	301 out of 31182 genes, 1.0%	1		cell wall organization or biogenesis	7 out of 298 genes, 2.3%	405 out of 26732 genes, 1.5%	1
					transmembrane transporter activity	13 out of 321 genes, 4.0%	1571 out of 31182 genes, 5.0%	1		regulation of nitrogen compound metabolic process	24 out of 298 genes, 8.1%	1746 out of 26732 genes, 6.5%	1
					monovalent inorganic cation transmembrane transporter activity	2 out of 321 genes, 0.6%	308 out of 31182 genes, 1.0%	1		response to salt stress	6 out of 298 genes, 2.0%	334 out of 26732 genes, 1.2%	1
					nucleic acid binding	36 out of 321 genes, 11.2%	4129 out of 31182 genes, 13.2%	1		response to topologically incorrect protein	2 out of 298 genes, 0.7%	67 out of 26732 genes, 0.3%	1
					ATP binding	40 out of 321 genes, 12.5%	4561 out of 31182 genes, 14.6%	1		monosaccharide biosynthetic process	2 out of 298 genes, 0.7%	67 out of 26732 genes, 0.3%	1
					transporter activity	17 out of 321 genes, 5.3%	2116 out of 31182 genes, 6.8%	1		water-soluble vitamin metabolic process	2 out of 298 genes, 0.7%	68 out of 26732 genes, 0.3%	1
					adenyl ribonucleotide binding	42 out of 321 genes, 13.1%	4774 out of 31182 genes, 15.3%	1		organic acid biosynthetic process	13 out of 298 genes, 4.4%	870 out of 26732 genes, 3.3%	1
					adenyl nucleotide binding	42 out of 321 genes, 13.1%	4775 out of 31182 genes, 15.3%	1		carboxylic acid biosynthetic process	13 out of 298 genes, 4.4%	870 out of 26732 genes, 3.3%	1
					phosphoric ester hydrolase activity	6 out of 321 genes, 1.9%	886 out of 31182 genes, 2.8%	1		plant-type cell wall organization	3 out of 298 genes, 1.0%	130 out of 26732 genes, 0.5%	1
					ATPase activity, coupled	5 out of 321 genes, 1.6%	769 out of 31182 genes, 2.5%	1		divalent metal ion transport	3 out of 298 genes, 1.0%	130 out of 26732 genes, 0.5%	1
					isomerase activity	4 out of 321 genes, 1.2%	644 out of 31182 genes, 2.1%	1		divalent inorganic cation transport	3 out of 298 genes, 1.0%	130 out of 26732 genes, 0.5%	1
					ATPase activity	6 out of 321 genes, 1.9%	907 out of 31182 genes, 2.9%	1		pigment biosynthetic process	4 out of 298 genes, 1.3%	200 out of 26732 genes, 0.7%	1
					structural constituent of ribosome	4 out of 321 genes, 1.2%	657 out of 31182 genes, 2.1%	1		response to jasmonic acid	2 out of 298 genes, 0.7%	71 out of 26732 genes, 0.3%	1
					nucleotide binding	72 out of 321 genes, 22.4%	7972 out of 31182 genes, 25.6%	1		monocarboxylic acid metabolic process	12 out of 298 genes, 4.0%	803 out of 26732 genes, 3.0%	1
					nucleoside phosphate binding	72 out of 321 genes, 22.4%	7972 out of 31182 genes, 25.6%	1		cellular response to organic cyclic compound	3 out of 298 genes, 1.0%	134 out of 26732 genes, 0.5%	1
					chromatin binding	2 out of 321 genes, 0.6%	402 out of 31182 genes, 1.3%	1		macromolecule catabolic process	9 out of 298 genes, 3.0%	572 out of 26732 genes, 2.1%	1
					structural molecule activity	5 out of 321 genes, 1.6%	811 out of 31182 genes, 2.6%	1		DNA-templated transcription, initiation	2 out of 298 genes, 0.7%	72 out of 26732 genes, 0.3%	1
					RNA binding	7 out of 321 genes, 2.2%	1081 out of 31182 genes, 3.5%	1		negative regulation of developmental process	2 out of 298 genes, 0.7%	72 out of 26732 genes, 0.3%	1
					small molecule binding	73 out of 321 genes, 22.7%	8173 out of 31182 genes, 26.2%	1		calcium ion transport	2 out of 298 genes, 0.7%	74 out of 26732 genes, 0.3%	1
					carbohydrate derivative binding	46 out of 321 genes, 14.3%	5517 out of 31182 genes, 17.7%	1		cellular response to starvation	2 out of 298 genes, 0.7%	74 out of 26732 genes, 0.3%	1
					oxidoreductase activity, acting on the CH-CH group of donors, NAD or NADP as acceptor	2 out of 321 genes, 0.6%	473 out of 31182 genes, 1.5%	1		response to starvation	2 out of 298 genes, 0.7%	74 out of 26732 genes, 0.3%	1
					pyrophosphatase activity	12 out of 321 genes, 3.7%	1792 out of 31182 genes, 5.7%	1		hormone biosynthetic process	2 out of 298 genes, 0.7%	75 out of 26732 genes, 0.3%	1
					hydrolase activity, acting on acid anhydrides, in phosphorus-containing anhydrides	12 out of 321 genes, 3.7%	1802 out of 31182 genes, 5.8%	1		cellular amino acid biosynthetic process	8 out of 298 genes, 2.7%	506 out of 26732 genes, 1.9%	1
					ribonucleotide binding	45 out of 321 genes, 14.0%	5476 out of 31182 genes, 17.6%	1		regulation of transcription, DNA-templated	21 out of 298 genes, 7.0%	1552 out of 26732 genes, 5.8%	1
					protein binding	11 out of 321 genes, 3.4%	1701 out of 31182 genes, 5.5%	1		regulation of nucleic acid-templated transcription	21 out of 298 genes, 7.0%	1552 out of 26732 genes, 5.8%	1
					hydrolase activity, acting on acid anhydrides	12 out of 321 genes, 3.7%	1824 out of 31182 genes, 5.8%	1		regulation of RNA biosynthetic process	21 out of 298 genes, 7.0%	1552 out of 26732 genes, 5.8%	1
					nucleoside-triphosphatase activity	11 out of 321 genes, 3.4%	1714 out of 31182 genes, 5.5%	1		response to osmotic stress	6 out of 298 genes, 2.0%	357 out of 26732 genes, 1.3%	1
					hydrolase activity	56 out of 321 genes, 17.4%	6741 out of 31182 genes, 21.6%	1		plant-type cell wall biogenesis	2 out of 298 genes, 0.7%	77 out of 26732 genes, 0.3%	1
					purine nucleoside binding	43 out of 321 genes, 13.4%	5389 out of 31182 genes, 17.3%	1		regulation of RNA metabolic process	21 out of 298 genes, 7.0%	1558 out of 26732 genes, 5.8%	1
					purine ribonucleoside binding	43 out of 321 genes, 13.4%	5389 out of 31182 genes, 17.3%	1		fatty acid beta-oxidation	2 out of 298 genes, 0.7%	78 out of 26732 genes, 0.3%	1
					purine ribonucleotide binding	43 out of 321 genes, 13.4%	5389 out of 31182 genes, 17.3%	1		fatty acid oxidation	2 out of 298 genes, 0.7%	78 out of 26732 genes, 0.3%	1
					purine nucleotide binding	43 out of 321 genes, 13.4%	5391 out of 31182 genes, 17.3%	1		metal ion transport	7 out of 298 genes, 2.3%	443 out of 26732 genes, 1.7%	1
					macromolecular complex binding	2 out of 321 genes, 0.6%	540 out of 31182 genes, 1.7%	1		response to organic cyclic compound	4 out of 298 genes, 1.3%	221 out of 26732 genes, 0.8%	1
					purine ribonucleoside triphosphate binding	41 out of 321 genes, 12.8%	5176 out of 31182 genes, 16.6%	1		lipid oxidation	2 out of 298 genes, 0.7%	85 out of 26732 genes, 0.3%	1
					ribonucleoside binding	43 out of 321 genes, 13.4%	5398 out of 31182 genes, 17.3%	1		cellular response to nutrient levels	2 out of 298 genes, 0.7%	86 out of 26732 genes, 0.3%	1
					nucleoside binding	43 out of 321 genes, 13.4%	5399 out of 31182 genes, 17.3%	1		organonitrogen compound biosynthetic process	16 out of 298 genes, 5.4%	1184 out of 26732 genes, 4.4%	1
					oxidoreductase activity, acting on the CH-CH group of donors	2 out of 321 genes, 0.6%	575 out of 31182 genes, 1.8%	1		tissue development	4 out of 298 genes, 1.3%	229 out of 26732 genes, 0.9%	1
					protein dimerization activity	2 out of 321 genes, 0.6%	593 out of 31182 genes, 1.9%	1		cellular respiration	3 out of 298 genes, 1.0%	157 out of 26732 genes, 0.6%	1
					calcium ion binding	2 out of 321 genes, 0.6%	596 out of 31182 genes, 1.9%	1		response to bacterium	4 out of 298 genes, 1.3%	231 out of 26732 genes, 0.9%	1
					anion binding	51 out of 321 genes, 15.9%	6406 out of 31182 genes, 20.5%	1		regulation of cellular biosynthetic process	22 out of 298 genes, 7.4%	1694 out of 26732 genes, 6.3%	1
					phosphotransferase activity, alcohol group as acceptor	26 out of 321 genes, 8.1%	3656 out of 31182 genes, 11.7%	1		pigment metabolic process	4 out of 298 genes, 1.3%	232 out of 26732 genes, 0.9%	1
					hydrolase activity, acting on ester bonds	10 out of 321 genes, 3.1%	1850 out of 31182 genes, 5.9%	1		proteolysis	16 out of 298 genes, 5.4%	1197 out of 26732 genes, 4.5%	1
					kinase activity	31 out of 321 genes, 9.7%	4390 out of 31182 genes, 14.1%	1		regulation of biosynthetic process	22 out of 298 genes, 7.4%	1699 out of 26732 genes, 6.4%	1
					protein kinase activity	20 out of 321 genes, 6.2%	3169 out of 31182 genes, 10.2%	1		regulation of hormone levels	3 out of 298 genes, 1.0%	160 out of 26732 genes, 0.6%	1
					transferase activity, transferring phosphorus-containing groups	36 out of 321 genes, 11.2%	5031 out of 31182 genes, 16.1%	1		transition metal ion transport	2 out of 298 genes, 0.7%	90 out of 26732 genes, 0.3%	1
					protein serine/threonine kinase activity	11 out of 321 genes, 3.4%	2104 out of 31182 genes, 6.7%	1		fatty acid catabolic process	2 out of 298 genes, 0.7%	90 out of 26732 genes, 0.3%	1
					transferase activity	71 out of 321 genes, 22.1%	8932 out of 31182 genes, 28.6%	1		cell wall biogenesis	2 out of 298 genes, 0.7%	91 out of 26732 genes, 0.3%	1
					transferase activity, transferring glycosyl groups	3 out of 321 genes, 0.9%	1093 out of 31182 genes, 3.5%	1		cellular lipid metabolic process	14 out of 298 genes, 4.7%	1041 out of 26732 genes, 3.9%	1
										heterocycle biosynthetic process	18 out of 298 genes, 6.0%	1378 out of 26732 genes, 5.2%	1
										response to nutrient levels	2 out of 298 genes, 0.7%	93 out of 26732 genes, 0.3%	1
										regulation of nucleobase-containing compound metabolic process	22 out of 298 genes, 7.4%	1718 out of 26732 genes, 6.4%	1
										phyllome development	4 out of 298 genes, 1.3%	241 out of 26732 genes, 0.9%	1
										inorganic ion transmembrane transport	4 out of 298 genes, 1.3%	245 out of 26732 genes, 0.9%	1
										inorganic cation transmembrane transport	4 out of 298 genes, 1.3%	245 out of 26732 genes, 0.9%	1
										cellular aldehyde metabolic process	2 out of 298 genes, 0.7%	97 out of 26732 genes, 0.4%	1
										cation transmembrane transport	4 out of 298 genes, 1.3%	246 out of 26732 genes, 0.9%	1
										cellular response to extracellular stimulus	2 out of 298 genes, 0.7%	98 out of 26732 genes, 0.4%	1
										cellular response to external stimulus	2 out of 298 genes, 0.7%	98 out of 26732 genes, 0.4%	1
										alpha-amino acid metabolic process	9 out of 298 genes, 3.0%	652 out of 26732 genes, 2.4%	1
										regulation of catalytic activity	8 out of 298 genes, 2.7%	571 out of 26732 genes, 2.1%	1
										potassium ion transport	2 out of 298 genes, 0.7%	100 out of 26732 genes, 0.4%	1
										phenylpropanoid metabolic process	2 out of 298 genes, 0.7%	100 out of 26732 genes, 0.4%	1
										monocarboxylic acid catabolic process	2 out of 298 genes, 0.7%	100 out of 26732 genes, 0.4%	1
										regulation of macromolecule biosynthetic process	21 out of 298 genes, 7.0%	1671 out of 26732 genes, 6.3%	1
										regulation of cellular macromolecule biosynthetic process	21 out of 298 genes, 7.0%	1671 out of 26732 genes, 6.3%	1
										cofactor biosynthetic process	5 out of 298 genes, 1.7%	335 out of 26732 genes, 1.3%	1
										cell wall macromolecule metabolic process	2 out of 298 genes, 0.7%	104 out of 26732 genes, 0.4%	1
										reproductive process	9 out of 298 genes, 3.0%	664 out of 26732 genes, 2.5%	1
										cellular amino acid metabolic process	13 out of 298 genes, 4.4%	1000 out of 26732 genes, 3.7%	1
										regulation of molecular function	8 out of 298 genes, 2.7%	583 out of 26732 genes, 2.2%	1
										response to extracellular stimulus	2 out of 298 genes, 0.7%	105 out of 26732 genes, 0.4%	1
										secondary metabolic process	3 out of 298 genes, 1.0%	181 out of 26732 genes, 0.7%	1
										regionalization	2 out of 298 genes, 0.7%	106 out of 26732 genes, 0.4%	1
										cellular lipid catabolic process	2 out of 298 genes, 0.7%	106 out of 26732 genes, 0.4%	1
										lipid biosynthetic process	10 out of 298 genes, 3.4%	757 out of 26732 genes, 2.8%	1
										regulation of shoot system development	2 out of 298 genes, 0.7%	109 out of 26732 genes, 0.4%	1
										G-protein coupled receptor signaling pathway	2 out of 298 genes, 0.7%	111 out of 26732 genes, 0.4%	1
										shoot system development	5 out of 298 genes, 1.7%	350 out of 26732 genes, 1.3%	1
										flower development	3 out of 298 genes, 1.0%	189 out of 26732 genes, 0.7%	1
										defense response to bacterium	3 out of 298 genes, 1.0%	189 out of 26732 genes, 0.7%	1
										aromatic compound biosynthetic process	17 out of 298 genes, 5.7%	1365 out of 26732 genes, 5.1%	1
										floral whorl development	2 out of 298 genes, 0.7%	112 out of 26732 genes, 0.4%	1
										reproductive shoot system development	3 out of 298 genes, 1.0%	196 out of 26732 genes, 0.7%	1
										fatty acid biosynthetic process	4 out of 298 genes, 1.3%	278 out of 26732 genes, 1.0%	1
										monocarboxylic acid biosynthetic process	5 out of 298 genes, 1.7%	362 out of 26732 genes, 1.4%	1
										organic cyclic compound biosynthetic process	19 out of 298 genes, 6.4%	1560 out of 26732 genes, 5.8%	1
										protein folding	5 out of 298 genes, 1.7%	365 out of 26732 genes, 1.4%	1
										response to acid chemical	6 out of 298 genes, 2.0%	451 out of 26732 genes, 1.7%	1
										carbohydrate biosynthetic process	6 out of 298 genes, 2.0%	451 out of 26732 genes, 1.7%	1
										amine metabolic process	3 out of 298 genes, 1.0%	203 out of 26732 genes, 0.8%	1
										plastid organization	2 out of 298 genes, 0.7%	122 out of 26732 genes, 0.5%	1
										response to ethylene	2 out of 298 genes, 0.7%	122 out of 26732 genes, 0.5%	1
										inorganic anion transport	2 out of 298 genes, 0.7%	123 out of 26732 genes, 0.5%	1
										glucan biosynthetic process	3 out of 298 genes, 1.0%	205 out of 26732 genes, 0.8%	1
										cellular response to oxygen-containing compound	3 out of 298 genes, 1.0%	207 out of 26732 genes, 0.8%	1
										L-serine metabolic process	2 out of 298 genes, 0.7%	127 out of 26732 genes, 0.5%	1
										ion transmembrane transport	4 out of 298 genes, 1.3%	294 out of 26732 genes, 1.1%	1
										regulation of multicellular organismal development	3 out of 298 genes, 1.0%	210 out of 26732 genes, 0.8%	1
										terpenoid biosynthetic process	2 out of 298 genes, 0.7%	128 out of 26732 genes, 0.5%	1
										pattern specification process	2 out of 298 genes, 0.7%	130 out of 26732 genes, 0.5%	1
										isoprenoid biosynthetic process	3 out of 298 genes, 1.0%	214 out of 26732 genes, 0.8%	1
										organ development	7 out of 298 genes, 2.3%	559 out of 26732 genes, 2.1%	1
										nitrogen compound transport	4 out of 298 genes, 1.3%	301 out of 26732 genes, 1.1%	1
										multicellular organismal process	17 out of 298 genes, 5.7%	1435 out of 26732 genes, 5.4%	1
										cell surface receptor signaling pathway	2 out of 298 genes, 0.7%	132 out of 26732 genes, 0.5%	1
										regulation of multicellular organismal process	3 out of 298 genes, 1.0%	218 out of 26732 genes, 0.8%	1
										floral organ development	2 out of 298 genes, 0.7%	135 out of 26732 genes, 0.5%	1
										terpenoid metabolic process	2 out of 298 genes, 0.7%	137 out of 26732 genes, 0.5%	1
										isoprenoid metabolic process	3 out of 298 genes, 1.0%	224 out of 26732 genes, 0.8%	1
										cofactor metabolic process	7 out of 298 genes, 2.3%	574 out of 26732 genes, 2.1%	1
										regulation of cellular catabolic process	2 out of 298 genes, 0.7%	141 out of 26732 genes, 0.5%	1
										cellular carbohydrate metabolic process	7 out of 298 genes, 2.3%	581 out of 26732 genes, 2.2%	1
										cellular catabolic process	16 out of 298 genes, 5.4%	1385 out of 26732 genes, 5.2%	1
										tRNA aminoacylation for protein translation	2 out of 298 genes, 0.7%	146 out of 26732 genes, 0.5%	1
										carbohydrate transport	2 out of 298 genes, 0.7%	150 out of 26732 genes, 0.6%	1
										positive regulation of signal transduction	2 out of 298 genes, 0.7%	150 out of 26732 genes, 0.6%	1
										positive regulation of signaling	2 out of 298 genes, 0.7%	150 out of 26732 genes, 0.6%	1
										positive regulation of cell communication	2 out of 298 genes, 0.7%	152 out of 26732 genes, 0.6%	1
										photosynthesis, light reaction	2 out of 298 genes, 0.7%	152 out of 26732 genes, 0.6%	1
										leaf development	2 out of 298 genes, 0.7%	153 out of 26732 genes, 0.6%	1
										cellular polysaccharide biosynthetic process	3 out of 298 genes, 1.0%	244 out of 26732 genes, 0.9%	1
										regulation of catabolic process	2 out of 298 genes, 0.7%	155 out of 26732 genes, 0.6%	1
										small molecule catabolic process	3 out of 298 genes, 1.0%	249 out of 26732 genes, 0.9%	1
										amino acid activation	2 out of 298 genes, 0.7%	160 out of 26732 genes, 0.6%	1
										tRNA aminoacylation	2 out of 298 genes, 0.7%	160 out of 26732 genes, 0.6%	1
										multicellular organismal development	14 out of 298 genes, 4.7%	1265 out of 26732 genes, 4.7%	1
										lipid metabolic process	17 out of 298 genes, 5.7%	1539 out of 26732 genes, 5.8%	1
										polysaccharide biosynthetic process	3 out of 298 genes, 1.0%	259 out of 26732 genes, 1.0%	1
										cellular response to organic substance	5 out of 298 genes, 1.7%	446 out of 26732 genes, 1.7%	1
										cell wall organization	3 out of 298 genes, 1.0%	263 out of 26732 genes, 1.0%	1
										lipid catabolic process	2 out of 298 genes, 0.7%	169 out of 26732 genes, 0.6%	1
										single-organism carbohydrate metabolic process	12 out of 298 genes, 4.0%	1097 out of 26732 genes, 4.1%	1
										protein ubiquitination	3 out of 298 genes, 1.0%	266 out of 26732 genes, 1.0%	1
										cellular biosynthetic process	50 out of 298 genes, 16.8%	4557 out of 26732 genes, 17.0%	1
										positive regulation of response to stimulus	2 out of 298 genes, 0.7%	173 out of 26732 genes, 0.6%	1
										ion transport	12 out of 298 genes, 4.0%	1109 out of 26732 genes, 4.1%	1
										cellular carbohydrate biosynthetic process	4 out of 298 genes, 1.3%	366 out of 26732 genes, 1.4%	1
										response to abiotic stimulus	13 out of 298 genes, 4.4%	1203 out of 26732 genes, 4.5%	1
										organic substance biosynthetic process	51 out of 298 genes, 17.1%	4668 out of 26732 genes, 17.5%	1
										external encapsulating structure organization	3 out of 298 genes, 1.0%	273 out of 26732 genes, 1.0%	1
										phospholipid biosynthetic process	2 out of 298 genes, 0.7%	177 out of 26732 genes, 0.7%	1
										reproductive structure development	5 out of 298 genes, 1.7%	463 out of 26732 genes, 1.7%	1
										reproductive system development	5 out of 298 genes, 1.7%	463 out of 26732 genes, 1.7%	1
										anion transport	4 out of 298 genes, 1.3%	369 out of 26732 genes, 1.4%	1
										transcription, DNA-templated	6 out of 298 genes, 2.0%	559 out of 26732 genes, 2.1%	1
										nucleic acid-templated transcription	6 out of 298 genes, 2.0%	559 out of 26732 genes, 2.1%	1
										electron transport chain	2 out of 298 genes, 0.7%	180 out of 26732 genes, 0.7%	1
										response to oxygen-containing compound	8 out of 298 genes, 2.7%	751 out of 26732 genes, 2.8%	1
										post-embryonic organ development	2 out of 298 genes, 0.7%	182 out of 26732 genes, 0.7%	1
										single-multicellular organism process	14 out of 298 genes, 4.7%	1317 out of 26732 genes, 4.9%	1
										RNA biosynthetic process	6 out of 298 genes, 2.0%	569 out of 26732 genes, 2.1%	1
										protein modification by small protein conjugation	3 out of 298 genes, 1.0%	286 out of 26732 genes, 1.1%	1
										carbohydrate metabolic process	22 out of 298 genes, 7.4%	2067 out of 26732 genes, 7.7%	1
										cellular response to chemical stimulus	5 out of 298 genes, 1.7%	484 out of 26732 genes, 1.8%	1
										regulation of developmental process	3 out of 298 genes, 1.0%	295 out of 26732 genes, 1.1%	1
										cellular glucan metabolic process	3 out of 298 genes, 1.0%	296 out of 26732 genes, 1.1%	1
										glucan metabolic process	3 out of 298 genes, 1.0%	296 out of 26732 genes, 1.1%	1
										regulation of cellular process	43 out of 298 genes, 14.4%	4028 out of 26732 genes, 15.1%	1
										system development	9 out of 298 genes, 3.0%	882 out of 26732 genes, 3.3%	1
										signal transduction by phosphorylation	3 out of 298 genes, 1.0%	303 out of 26732 genes, 1.1%	1
										positive regulation of phosphorus metabolic process	2 out of 298 genes, 0.7%	202 out of 26732 genes, 0.8%	1
										organic acid catabolic process	2 out of 298 genes, 0.7%	202 out of 26732 genes, 0.8%	1
										positive regulation of phosphate metabolic process	2 out of 298 genes, 0.7%	202 out of 26732 genes, 0.8%	1
										carboxylic acid catabolic process	2 out of 298 genes, 0.7%	202 out of 26732 genes, 0.8%	1
										ribonucleoside monophosphate biosynthetic process	2 out of 298 genes, 0.7%	206 out of 26732 genes, 0.8%	1
										cell development	2 out of 298 genes, 0.7%	207 out of 26732 genes, 0.8%	1
										metabolic process	210 out of 298 genes, 70.5%	19102 out of 26732 genes, 71.5%	1
										single-organism developmental process	15 out of 298 genes, 5.0%	1472 out of 26732 genes, 5.5%	1
										catabolic process	20 out of 298 genes, 6.7%	1943 out of 26732 genes, 7.3%	1
										response to organic substance	10 out of 298 genes, 3.4%	1002 out of 26732 genes, 3.7%	1
										nucleoside monophosphate biosynthetic process	2 out of 298 genes, 0.7%	212 out of 26732 genes, 0.8%	1
										protein modification by small protein conjugation or removal	3 out of 298 genes, 1.0%	317 out of 26732 genes, 1.2%	1
										lipid modification	2 out of 298 genes, 0.7%	214 out of 26732 genes, 0.8%	1
										positive regulation of catalytic activity	2 out of 298 genes, 0.7%	215 out of 26732 genes, 0.8%	1
										positive regulation of molecular function	2 out of 298 genes, 0.7%	215 out of 26732 genes, 0.8%	1
										anatomical structure development	13 out of 298 genes, 4.4%	1299 out of 26732 genes, 4.9%	1
										glycolytic process	2 out of 298 genes, 0.7%	216 out of 26732 genes, 0.8%	1
										cellular modified amino acid metabolic process	2 out of 298 genes, 0.7%	216 out of 26732 genes, 0.8%	1
										single-organism process	145 out of 298 genes, 48.7%	13358 out of 26732 genes, 50.0%	1
										phosphorelay signal transduction system	2 out of 298 genes, 0.7%	217 out of 26732 genes, 0.8%	1
										biosynthetic process	53 out of 298 genes, 17.8%	5041 out of 26732 genes, 18.9%	1
										nucleoside biosynthetic process	2 out of 298 genes, 0.7%	221 out of 26732 genes, 0.8%	1
										organic anion transport	2 out of 298 genes, 0.7%	221 out of 26732 genes, 0.8%	1
										ribonucleoside biosynthetic process	2 out of 298 genes, 0.7%	221 out of 26732 genes, 0.8%	1
										small molecule metabolic process	36 out of 298 genes, 12.1%	3481 out of 26732 genes, 13.0%	1
										serine family amino acid metabolic process	2 out of 298 genes, 0.7%	223 out of 26732 genes, 0.8%	1
										cellular polysaccharide metabolic process	3 out of 298 genes, 1.0%	335 out of 26732 genes, 1.3%	1
										organonitrogen compound metabolic process	27 out of 298 genes, 9.1%	2660 out of 26732 genes, 10.0%	1
										multi-organism reproductive process	2 out of 298 genes, 0.7%	231 out of 26732 genes, 0.9%	1
										methylation	7 out of 298 genes, 2.3%	752 out of 26732 genes, 2.8%	1
										developmental process	15 out of 298 genes, 5.0%	1535 out of 26732 genes, 5.7%	1
										polysaccharide metabolic process	4 out of 298 genes, 1.3%	450 out of 26732 genes, 1.7%	1
										embryo development	2 out of 298 genes, 0.7%	236 out of 26732 genes, 0.9%	1
										nucleoside phosphate biosynthetic process	3 out of 298 genes, 1.0%	348 out of 26732 genes, 1.3%	1
										response to hormone	7 out of 298 genes, 2.3%	761 out of 26732 genes, 2.8%	1
										regulation of biological process	46 out of 298 genes, 15.4%	4472 out of 26732 genes, 16.7%	1
										monosaccharide metabolic process	3 out of 298 genes, 1.0%	349 out of 26732 genes, 1.3%	1
										developmental process involved in reproduction	5 out of 298 genes, 1.7%	559 out of 26732 genes, 2.1%	1
										cation transport	7 out of 298 genes, 2.3%	764 out of 26732 genes, 2.9%	1
										carbohydrate catabolic process	4 out of 298 genes, 1.3%	457 out of 26732 genes, 1.7%	1
										single-organism carbohydrate catabolic process	3 out of 298 genes, 1.0%	351 out of 26732 genes, 1.3%	1
										ribonucleotide biosynthetic process	2 out of 298 genes, 0.7%	242 out of 26732 genes, 0.9%	1
										ribose phosphate biosynthetic process	2 out of 298 genes, 0.7%	242 out of 26732 genes, 0.9%	1
										glycosyl compound biosynthetic process	2 out of 298 genes, 0.7%	242 out of 26732 genes, 0.9%	1
										biological regulation	48 out of 298 genes, 16.1%	4678 out of 26732 genes, 17.5%	1
										nucleobase-containing compound biosynthetic process	9 out of 298 genes, 3.0%	976 out of 26732 genes, 3.7%	1
										hormone-mediated signaling pathway	3 out of 298 genes, 1.0%	359 out of 26732 genes, 1.3%	1
										single organism reproductive process	4 out of 298 genes, 1.3%	467 out of 26732 genes, 1.7%	1
										organophosphate biosynthetic process	5 out of 298 genes, 1.7%	575 out of 26732 genes, 2.2%	1
										response to endogenous stimulus	7 out of 298 genes, 2.3%	783 out of 26732 genes, 2.9%	1
										cellular response to hormone stimulus	3 out of 298 genes, 1.0%	365 out of 26732 genes, 1.4%	1
										cellular response to endogenous stimulus	3 out of 298 genes, 1.0%	366 out of 26732 genes, 1.4%	1
										positive regulation of cellular process	3 out of 298 genes, 1.0%	369 out of 26732 genes, 1.4%	1
										monovalent inorganic cation transport	2 out of 298 genes, 0.7%	259 out of 26732 genes, 1.0%	1
										carbohydrate derivative biosynthetic process	4 out of 298 genes, 1.3%	484 out of 26732 genes, 1.8%	1
										pyruvate metabolic process	2 out of 298 genes, 0.7%	269 out of 26732 genes, 1.0%	1
										cellular response to stress	4 out of 298 genes, 1.3%	503 out of 26732 genes, 1.9%	1
										tRNA metabolic process	2 out of 298 genes, 0.7%	284 out of 26732 genes, 1.1%	1
										response to light stimulus	3 out of 298 genes, 1.0%	402 out of 26732 genes, 1.5%	1
										ribonucleoside monophosphate metabolic process	4 out of 298 genes, 1.3%	515 out of 26732 genes, 1.9%	1
										hexose metabolic process	2 out of 298 genes, 0.7%	286 out of 26732 genes, 1.1%	1
										nucleoside monophosphate metabolic process	4 out of 298 genes, 1.3%	521 out of 26732 genes, 1.9%	1
										photosynthesis	2 out of 298 genes, 0.7%	297 out of 26732 genes, 1.1%	1
										response to alcohol	2 out of 298 genes, 0.7%	298 out of 26732 genes, 1.1%	1
										organic hydroxy compound metabolic process	2 out of 298 genes, 0.7%	300 out of 26732 genes, 1.1%	1
										cell differentiation	2 out of 298 genes, 0.7%	301 out of 26732 genes, 1.1%	1
										post-embryonic development	5 out of 298 genes, 1.7%	648 out of 26732 genes, 2.4%	1
										single-organism catabolic process	11 out of 298 genes, 3.7%	1290 out of 26732 genes, 4.8%	1
										regulation of response to stimulus	3 out of 298 genes, 1.0%	426 out of 26732 genes, 1.6%	1
										response to radiation	3 out of 298 genes, 1.0%	429 out of 26732 genes, 1.6%	1
										sulfur compound biosynthetic process	2 out of 298 genes, 0.7%	312 out of 26732 genes, 1.2%	1
										organic substance catabolic process	16 out of 298 genes, 5.4%	1817 out of 26732 genes, 6.8%	1
										positive regulation of biological process	3 out of 298 genes, 1.0%	436 out of 26732 genes, 1.6%	1
										positive regulation of cellular metabolic process	2 out of 298 genes, 0.7%	321 out of 26732 genes, 1.2%	1
										purine nucleoside monophosphate metabolic process	3 out of 298 genes, 1.0%	446 out of 26732 genes, 1.7%	1
										purine ribonucleoside monophosphate metabolic process	3 out of 298 genes, 1.0%	446 out of 26732 genes, 1.7%	1
										response to lipid	2 out of 298 genes, 0.7%	329 out of 26732 genes, 1.2%	1
										coenzyme metabolic process	3 out of 298 genes, 1.0%	456 out of 26732 genes, 1.7%	1
										regulation of signal transduction	2 out of 298 genes, 0.7%	333 out of 26732 genes, 1.2%	1
										regulation of signaling	2 out of 298 genes, 0.7%	333 out of 26732 genes, 1.2%	1
										regulation of cell communication	2 out of 298 genes, 0.7%	335 out of 26732 genes, 1.3%	1
										nucleotide biosynthetic process	2 out of 298 genes, 0.7%	340 out of 26732 genes, 1.3%	1
										positive regulation of metabolic process	2 out of 298 genes, 0.7%	349 out of 26732 genes, 1.3%	1
										response to temperature stimulus	2 out of 298 genes, 0.7%	351 out of 26732 genes, 1.3%	1
										regulation of phosphate metabolic process	2 out of 298 genes, 0.7%	353 out of 26732 genes, 1.3%	1
										regulation of phosphorus metabolic process	2 out of 298 genes, 0.7%	353 out of 26732 genes, 1.3%	1
										RNA metabolic process	11 out of 298 genes, 3.7%	1383 out of 26732 genes, 5.2%	1
										phospholipid metabolic process	2 out of 298 genes, 0.7%	357 out of 26732 genes, 1.3%	1
										regulation of biological quality	4 out of 298 genes, 1.3%	617 out of 26732 genes, 2.3%	1
										single-organism intracellular transport	2 out of 298 genes, 0.7%	378 out of 26732 genes, 1.4%	1
										ATP metabolic process	2 out of 298 genes, 0.7%	384 out of 26732 genes, 1.4%	1
										RNA processing	3 out of 298 genes, 1.0%	518 out of 26732 genes, 1.9%	1
										ncRNA metabolic process	2 out of 298 genes, 0.7%	389 out of 26732 genes, 1.5%	1
										sulfur compound metabolic process	2 out of 298 genes, 0.7%	394 out of 26732 genes, 1.5%	1
										cellular component biogenesis	4 out of 298 genes, 1.3%	666 out of 26732 genes, 2.5%	1
										transmembrane transport	10 out of 298 genes, 3.4%	1373 out of 26732 genes, 5.1%	1
										cellular developmental process	2 out of 298 genes, 0.7%	418 out of 26732 genes, 1.6%	1
										carbohydrate derivative metabolic process	9 out of 298 genes, 3.0%	1292 out of 26732 genes, 4.8%	1
										ribonucleoside metabolic process	5 out of 298 genes, 1.7%	839 out of 26732 genes, 3.1%	1
										ribonucleotide metabolic process	5 out of 298 genes, 1.7%	847 out of 26732 genes, 3.2%	1
										ribose phosphate metabolic process	5 out of 298 genes, 1.7%	847 out of 26732 genes, 3.2%	1
										cell communication	12 out of 298 genes, 4.0%	1688 out of 26732 genes, 6.3%	1
										nucleoside phosphate metabolic process	7 out of 298 genes, 2.3%	1122 out of 26732 genes, 4.2%	1
										organophosphate metabolic process	11 out of 298 genes, 3.7%	1606 out of 26732 genes, 6.0%	1
										nucleoside metabolic process	5 out of 298 genes, 1.7%	900 out of 26732 genes, 3.4%	1
										purine nucleoside metabolic process	4 out of 298 genes, 1.3%	774 out of 26732 genes, 2.9%	1
										purine ribonucleoside metabolic process	4 out of 298 genes, 1.3%	774 out of 26732 genes, 2.9%	1
										translation	7 out of 298 genes, 2.3%	1155 out of 26732 genes, 4.3%	1
										purine ribonucleotide metabolic process	4 out of 298 genes, 1.3%	777 out of 26732 genes, 2.9%	1
										signal transduction	10 out of 298 genes, 3.4%	1513 out of 26732 genes, 5.7%	1
										signaling	10 out of 298 genes, 3.4%	1522 out of 26732 genes, 5.7%	1
										single organism signaling	10 out of 298 genes, 3.4%	1522 out of 26732 genes, 5.7%	1
										glycosyl compound metabolic process	5 out of 298 genes, 1.7%	926 out of 26732 genes, 3.5%	1
										cellular nitrogen compound metabolic process	32 out of 298 genes, 10.7%	3892 out of 26732 genes, 14.6%	1
										purine nucleoside triphosphate metabolic process	3 out of 298 genes, 1.0%	662 out of 26732 genes, 2.5%	1
										purine ribonucleoside triphosphate metabolic process	3 out of 298 genes, 1.0%	662 out of 26732 genes, 2.5%	1
										purine nucleotide metabolic process	4 out of 298 genes, 1.3%	803 out of 26732 genes, 3.0%	1
										aromatic compound catabolic process	3 out of 298 genes, 1.0%	678 out of 26732 genes, 2.5%	1
										nucleoside triphosphate metabolic process	3 out of 298 genes, 1.0%	683 out of 26732 genes, 2.6%	1
										ribonucleoside triphosphate metabolic process	3 out of 298 genes, 1.0%	683 out of 26732 genes, 2.6%	1
										organic cyclic compound catabolic process	3 out of 298 genes, 1.0%	694 out of 26732 genes, 2.6%	1
										purine nucleoside catabolic process	2 out of 298 genes, 0.7%	544 out of 26732 genes, 2.0%	1
										purine nucleotide catabolic process	2 out of 298 genes, 0.7%	544 out of 26732 genes, 2.0%	1
										nucleoside triphosphate catabolic process	2 out of 298 genes, 0.7%	544 out of 26732 genes, 2.0%	1
										purine nucleoside triphosphate catabolic process	2 out of 298 genes, 0.7%	544 out of 26732 genes, 2.0%	1
										purine ribonucleotide catabolic process	2 out of 298 genes, 0.7%	544 out of 26732 genes, 2.0%	1
										nucleoside catabolic process	2 out of 298 genes, 0.7%	544 out of 26732 genes, 2.0%	1
										ribonucleoside triphosphate catabolic process	2 out of 298 genes, 0.7%	544 out of 26732 genes, 2.0%	1
										purine ribonucleoside triphosphate catabolic process	2 out of 298 genes, 0.7%	544 out of 26732 genes, 2.0%	1
										ribonucleotide catabolic process	2 out of 298 genes, 0.7%	544 out of 26732 genes, 2.0%	1
										ribonucleoside catabolic process	2 out of 298 genes, 0.7%	544 out of 26732 genes, 2.0%	1
										purine ribonucleoside catabolic process	2 out of 298 genes, 0.7%	544 out of 26732 genes, 2.0%	1
										nucleotide catabolic process	2 out of 298 genes, 0.7%	547 out of 26732 genes, 2.0%	1
										nucleoside phosphate catabolic process	2 out of 298 genes, 0.7%	547 out of 26732 genes, 2.0%	1
										glycosyl compound catabolic process	2 out of 298 genes, 0.7%	548 out of 26732 genes, 2.0%	1
										nucleotide metabolic process	6 out of 298 genes, 2.0%	1109 out of 26732 genes, 4.1%	1
										purine-containing compound catabolic process	2 out of 298 genes, 0.7%	553 out of 26732 genes, 2.1%	1
										nucleobase-containing small molecule metabolic process	7 out of 298 genes, 2.3%	1245 out of 26732 genes, 4.7%	1
										transport	31 out of 298 genes, 10.4%	3906 out of 26732 genes, 14.6%	1
										organophosphate catabolic process	2 out of 298 genes, 0.7%	565 out of 26732 genes, 2.1%	1
										establishment of localization	31 out of 298 genes, 10.4%	3918 out of 26732 genes, 14.7%	1
										cellular aromatic compound metabolic process	31 out of 298 genes, 10.4%	3921 out of 26732 genes, 14.7%	1
										cellular macromolecule biosynthetic process	16 out of 298 genes, 5.4%	2327 out of 26732 genes, 8.7%	1
										carbohydrate derivative catabolic process	2 out of 298 genes, 0.7%	577 out of 26732 genes, 2.2%	1
										heterocycle metabolic process	30 out of 298 genes, 10.1%	3852 out of 26732 genes, 14.4%	1
										purine-containing compound metabolic process	4 out of 298 genes, 1.3%	886 out of 26732 genes, 3.3%	1
										gene expression	15 out of 298 genes, 5.0%	2236 out of 26732 genes, 8.4%	1
										cellular response to stimulus	13 out of 298 genes, 4.4%	2011 out of 26732 genes, 7.5%	1
										nucleobase-containing compound catabolic process	2 out of 298 genes, 0.7%	596 out of 26732 genes, 2.2%	1
										macromolecule biosynthetic process	16 out of 298 genes, 5.4%	2374 out of 26732 genes, 8.9%	1
										localization	31 out of 298 genes, 10.4%	4000 out of 26732 genes, 15.0%	1
										intracellular signal transduction	3 out of 298 genes, 1.0%	772 out of 26732 genes, 2.9%	1
										nitrogen compound metabolic process	37 out of 298 genes, 12.4%	4664 out of 26732 genes, 17.4%	1
										single-organism transport	18 out of 298 genes, 6.0%	2660 out of 26732 genes, 10.0%	1
										cellular nitrogen compound catabolic process	2 out of 298 genes, 0.7%	644 out of 26732 genes, 2.4%	1
										heterocycle catabolic process	2 out of 298 genes, 0.7%	645 out of 26732 genes, 2.4%	1
										single-organism localization	18 out of 298 genes, 6.0%	2697 out of 26732 genes, 10.1%	1
										intracellular transport	2 out of 298 genes, 0.7%	687 out of 26732 genes, 2.6%	1
										organic cyclic compound metabolic process	30 out of 298 genes, 10.1%	4071 out of 26732 genes, 15.2%	1
										single-organism cellular process	79 out of 298 genes, 26.5%	8988 out of 26732 genes, 33.6%	1
										cellular component organization or biogenesis	10 out of 298 genes, 3.4%	1826 out of 26732 genes, 6.8%	1
										phosphorylation	27 out of 298 genes, 9.1%	3775 out of 26732 genes, 14.1%	1
										organonitrogen compound catabolic process	2 out of 298 genes, 0.7%	720 out of 26732 genes, 2.7%	1
										organic substance transport	6 out of 298 genes, 2.0%	1353 out of 26732 genes, 5.1%	1
										organelle organization	3 out of 298 genes, 1.0%	967 out of 26732 genes, 3.6%	1
										establishment of localization in cell	2 out of 298 genes, 0.7%	806 out of 26732 genes, 3.0%	1
										nucleic acid metabolic process	11 out of 298 genes, 3.7%	2098 out of 26732 genes, 7.8%	1
										protein transport	2 out of 298 genes, 0.7%	821 out of 26732 genes, 3.1%	1
										establishment of protein localization	2 out of 298 genes, 0.7%	821 out of 26732 genes, 3.1%	1
										protein localization	2 out of 298 genes, 0.7%	842 out of 26732 genes, 3.1%	1
										cellular component organization	7 out of 298 genes, 2.3%	1644 out of 26732 genes, 6.1%	1
										cellular localization	2 out of 298 genes, 0.7%	882 out of 26732 genes, 3.3%	1
										protein phosphorylation	11 out of 298 genes, 3.7%	2223 out of 26732 genes, 8.3%	1
										protein metabolic process	44 out of 298 genes, 14.8%	5976 out of 26732 genes, 22.4%	1
										macromolecule localization	2 out of 298 genes, 0.7%	986 out of 26732 genes, 3.7%	1
										cellular protein metabolic process	34 out of 298 genes, 11.4%	5113 out of 26732 genes, 19.1%	1
										nucleobase-containing compound metabolic process	18 out of 298 genes, 6.0%	3321 out of 26732 genes, 12.4%	1
										cellular metabolic process	113 out of 298 genes, 37.9%	12975 out of 26732 genes, 48.5%	1
										phosphate-containing compound metabolic process	35 out of 298 genes, 11.7%	5279 out of 26732 genes, 19.7%	1
										phosphorus metabolic process	35 out of 298 genes, 11.7%	5314 out of 26732 genes, 19.9%	1
										cellular protein modification process	16 out of 298 genes, 5.4%	3362 out of 26732 genes, 12.6%	1
										protein modification process	16 out of 298 genes, 5.4%	3362 out of 26732 genes, 12.6%	1
										organic substance metabolic process	117 out of 298 genes, 39.3%	13744 out of 26732 genes, 51.4%	1
										primary metabolic process	106 out of 298 genes, 35.6%	12822 out of 26732 genes, 48.0%	1
										macromolecule modification	17 out of 298 genes, 5.7%	3597 out of 26732 genes, 13.5%	1
										macromolecule metabolic process	56 out of 298 genes, 18.8%	8303 out of 26732 genes, 31.1%	1
										cellular macromolecule metabolic process	46 out of 298 genes, 15.4%	7307 out of 26732 genes, 27.3%	1
										cellular process	133 out of 298 genes, 44.6%	16630 out of 26732 genes, 62.2%	1
