# Supplementary material for: Comparative transcriptome analysis of soybean response to bean pyralid larvae
Source: BMC Genomics. 2017 Nov 13;18:871. doi: 10.1186/s12864-017-4256-7 (PMC5683215; doi:10.1186/s12864-017-4256-7)
Supplement: Supplementary file 7 — GO analysis the DEGs of HSK0-VS-HRK0. (XLS 137 kb) [file 12864_2017_4256_MOESM7_ESM.xls]

## Sheet: Sheet1
Table S7. GO analysis the DEGs of HSK0-VS-HRK0
Terms for HSK0-VS-HRK0_C						Terms for HSK0-VS-HRK0_F					Terms for HSK0-VS-HRK0_P
Gene Ontology term	Cluster frequency	Genome frequency of use	Corrected P-value			Gene Ontology term	Cluster frequency	Genome frequency of use	Corrected P-value		Gene Ontology term	Cluster frequency	Genome frequency of use	Corrected P-value
mediator complex	3 out of 110 genes, 2.7%	26 out of 16209 genes, 0.2%	0.05504			adenyl ribonucleotide binding	61 out of 237 genes, 25.7%	4774 out of 31182 genes, 15.3%	0.00356		response to heat	7 out of 209 genes, 3.3%	135 out of 26732 genes, 0.5%	0.04156
spliceosomal complex	2 out of 110 genes, 1.8%	23 out of 16209 genes, 0.1%	0.82063			adenyl nucleotide binding	61 out of 237 genes, 25.7%	4775 out of 31182 genes, 15.3%	0.00359		defense response	15 out of 209 genes, 7.2%	657 out of 26732 genes, 2.5%	0.09603
nuclear part	11 out of 110 genes, 10.0%	754 out of 16209 genes, 4.7%	1			carbohydrate derivative binding	65 out of 237 genes, 27.4%	5517 out of 31182 genes, 17.7%	0.02171		response to arsenic-containing substance	3 out of 209 genes, 1.4%	20 out of 26732 genes, 0.1%	0.21079
plastid	23 out of 110 genes, 20.9%	2236 out of 16209 genes, 13.8%	1			benzoate-CoA ligase activity	2 out of 237 genes, 0.8%	3 out of 31182 genes, 0.0%	0.02901		ER-nucleus signaling pathway	3 out of 209 genes, 1.4%	27 out of 26732 genes, 0.1%	0.51949
cell wall	8 out of 110 genes, 7.3%	546 out of 16209 genes, 3.4%	1			ribonucleotide binding	64 out of 237 genes, 27.0%	5476 out of 31182 genes, 17.6%	0.03156		endoplasmic reticulum unfolded protein response	3 out of 209 genes, 1.4%	27 out of 26732 genes, 0.1%	0.51949
chloroplast part	11 out of 110 genes, 10.0%	869 out of 16209 genes, 5.4%	1			purine nucleoside binding	63 out of 237 genes, 26.6%	5389 out of 31182 genes, 17.3%	0.03587		cellular response to unfolded protein	3 out of 209 genes, 1.4%	27 out of 26732 genes, 0.1%	0.51949
nuclear lumen	7 out of 110 genes, 6.4%	476 out of 16209 genes, 2.9%	1			purine ribonucleoside binding	63 out of 237 genes, 26.6%	5389 out of 31182 genes, 17.3%	0.03587		cellular response to topologically incorrect protein	3 out of 209 genes, 1.4%	27 out of 26732 genes, 0.1%	0.51949
plastid part	11 out of 110 genes, 10.0%	906 out of 16209 genes, 5.6%	1			purine ribonucleotide binding	63 out of 237 genes, 26.6%	5389 out of 31182 genes, 17.3%	0.03587		response to unfolded protein	3 out of 209 genes, 1.4%	29 out of 26732 genes, 0.1%	0.64154
external encapsulating structure	8 out of 110 genes, 7.3%	585 out of 16209 genes, 3.6%	1			purine nucleotide binding	63 out of 237 genes, 26.6%	5391 out of 31182 genes, 17.3%	0.03625		response to hydrogen peroxide	3 out of 209 genes, 1.4%	38 out of 26732 genes, 0.1%	1
integral component of membrane	29 out of 110 genes, 26.4%	3188 out of 16209 genes, 19.7%	1			ribonucleoside binding	63 out of 237 genes, 26.6%	5398 out of 31182 genes, 17.3%	0.03761		membrane organization	5 out of 209 genes, 2.4%	131 out of 26732 genes, 0.5%	1
chloroplast	20 out of 110 genes, 18.2%	2041 out of 16209 genes, 12.6%	1			nucleoside binding	63 out of 237 genes, 26.6%	5399 out of 31182 genes, 17.3%	0.0378		regulation of transcription from RNA polymerase II promoter	3 out of 209 genes, 1.4%	40 out of 26732 genes, 0.1%	1
organelle lumen	7 out of 110 genes, 6.4%	519 out of 16209 genes, 3.2%	1			RNA polymerase II transcription factor binding transcription factor activity	3 out of 237 genes, 1.3%	22 out of 31182 genes, 0.1%	0.10139		defense response to bacterium, incompatible interaction	2 out of 209 genes, 1.0%	13 out of 26732 genes, 0.0%	1
intracellular organelle lumen	7 out of 110 genes, 6.4%	519 out of 16209 genes, 3.2%	1			RNA polymerase II transcription cofactor activity	3 out of 237 genes, 1.3%	22 out of 31182 genes, 0.1%	0.10139		response to endoplasmic reticulum stress	3 out of 209 genes, 1.4%	47 out of 26732 genes, 0.2%	1
intrinsic component of membrane	29 out of 110 genes, 26.4%	3254 out of 16209 genes, 20.1%	1			ADP binding	7 out of 237 genes, 3.0%	202 out of 31182 genes, 0.6%	0.15871		response to high light intensity	3 out of 209 genes, 1.4%	49 out of 26732 genes, 0.2%	1
membrane-enclosed lumen	7 out of 110 genes, 6.4%	525 out of 16209 genes, 3.2%	1			nucleotide binding	82 out of 237 genes, 34.6%	7972 out of 31182 genes, 25.6%	0.20172		response to chitin	3 out of 209 genes, 1.4%	50 out of 26732 genes, 0.2%	1
ribonucleoprotein complex	11 out of 110 genes, 10.0%	979 out of 16209 genes, 6.0%	1			nucleoside phosphate binding	82 out of 237 genes, 34.6%	7972 out of 31182 genes, 25.6%	0.20172		cell wall macromolecule catabolic process	3 out of 209 genes, 1.4%	55 out of 26732 genes, 0.2%	1
chloroplast envelope	6 out of 110 genes, 5.5%	433 out of 16209 genes, 2.7%	1			anion binding	68 out of 237 genes, 28.7%	6406 out of 31182 genes, 20.5%	0.28781		respiratory burst involved in defense response	2 out of 209 genes, 1.0%	19 out of 26732 genes, 0.1%	1
membrane part	33 out of 110 genes, 30.0%	3861 out of 16209 genes, 23.8%	1			small molecule binding	82 out of 237 genes, 34.6%	8173 out of 31182 genes, 26.2%	0.42868		tetraterpenoid metabolic process	3 out of 209 genes, 1.4%	56 out of 26732 genes, 0.2%	1
plastid envelope	6 out of 110 genes, 5.5%	444 out of 16209 genes, 2.7%	1			ATP binding	51 out of 237 genes, 21.5%	4561 out of 31182 genes, 14.6%	0.44756		tetraterpenoid biosynthetic process	3 out of 209 genes, 1.4%	56 out of 26732 genes, 0.2%	1
nucleoplasm part	3 out of 110 genes, 2.7%	151 out of 16209 genes, 0.9%	1			pattern binding	4 out of 237 genes, 1.7%	81 out of 31182 genes, 0.3%	0.57894		carotenoid metabolic process	3 out of 209 genes, 1.4%	56 out of 26732 genes, 0.2%	1
nucleoplasm	3 out of 110 genes, 2.7%	160 out of 16209 genes, 1.0%	1			polysaccharide binding	4 out of 237 genes, 1.7%	81 out of 31182 genes, 0.3%	0.57894		carotenoid biosynthetic process	3 out of 209 genes, 1.4%	56 out of 26732 genes, 0.2%	1
organelle outer membrane	2 out of 110 genes, 1.8%	77 out of 16209 genes, 0.5%	1			ion binding	104 out of 237 genes, 43.9%	10995 out of 31182 genes, 35.3%	0.61218		respiratory burst	2 out of 209 genes, 1.0%	20 out of 26732 genes, 0.1%	1
photosystem II	2 out of 110 genes, 1.8%	79 out of 16209 genes, 0.5%	1			pantothenate kinase activity	2 out of 237 genes, 0.8%	14 out of 31182 genes, 0.0%	0.83297		S-glycoside biosynthetic process	2 out of 209 genes, 1.0%	21 out of 26732 genes, 0.1%	1
endosome	2 out of 110 genes, 1.8%	84 out of 16209 genes, 0.5%	1			transcription factor binding transcription factor activity	3 out of 237 genes, 1.3%	53 out of 31182 genes, 0.2%	1		glycosinolate biosynthetic process	2 out of 209 genes, 1.0%	21 out of 26732 genes, 0.1%	1
outer membrane	2 out of 110 genes, 1.8%	93 out of 16209 genes, 0.6%	1			transcription cofactor activity	3 out of 237 genes, 1.3%	53 out of 31182 genes, 0.2%	1		glucosinolate biosynthetic process	2 out of 209 genes, 1.0%	21 out of 26732 genes, 0.1%	1
nucleolus	4 out of 110 genes, 3.6%	313 out of 16209 genes, 1.9%	1			neutral amino acid transmembrane transporter activity	2 out of 237 genes, 0.8%	20 out of 31182 genes, 0.1%	1		response to organonitrogen compound	3 out of 209 genes, 1.4%	60 out of 26732 genes, 0.2%	1
ribosome	8 out of 110 genes, 7.3%	795 out of 16209 genes, 4.9%	1			purine ribonucleoside triphosphate binding	53 out of 237 genes, 22.4%	5176 out of 31182 genes, 16.6%	1		S-glycoside metabolic process	2 out of 209 genes, 1.0%	22 out of 26732 genes, 0.1%	1
photosystem	2 out of 110 genes, 1.8%	123 out of 16209 genes, 0.8%	1			unfolded protein binding	5 out of 237 genes, 2.1%	182 out of 31182 genes, 0.6%	1		glycosinolate metabolic process	2 out of 209 genes, 1.0%	22 out of 26732 genes, 0.1%	1
intracellular organelle part	26 out of 110 genes, 23.6%	3268 out of 16209 genes, 20.2%	1			acidic amino acid transmembrane transporter activity	2 out of 237 genes, 0.8%	25 out of 31182 genes, 0.1%	1		glucosinolate metabolic process	2 out of 209 genes, 1.0%	22 out of 26732 genes, 0.1%	1
organelle part	26 out of 110 genes, 23.6%	3274 out of 16209 genes, 20.2%	1			protein binding transcription factor activity	3 out of 237 genes, 1.3%	69 out of 31182 genes, 0.2%	1		acidic amino acid transport	2 out of 209 genes, 1.0%	24 out of 26732 genes, 0.1%	1
organelle envelope	8 out of 110 genes, 7.3%	845 out of 16209 genes, 5.2%	1			non-membrane spanning protein tyrosine kinase activity	4 out of 237 genes, 1.7%	139 out of 31182 genes, 0.4%	1		response to topologically incorrect protein	3 out of 209 genes, 1.4%	67 out of 26732 genes, 0.3%	1
envelope	8 out of 110 genes, 7.3%	884 out of 16209 genes, 5.5%	1			ubiquitin thiolesterase activity	3 out of 237 genes, 1.3%	79 out of 31182 genes, 0.3%	1		single-organism membrane organization	4 out of 209 genes, 1.9%	123 out of 26732 genes, 0.5%	1
apoplast	4 out of 110 genes, 3.6%	387 out of 16209 genes, 2.4%	1			ubiquitinyl hydrolase activity	3 out of 237 genes, 1.3%	79 out of 31182 genes, 0.3%	1		regulation of plant-type hypersensitive response	2 out of 209 genes, 1.0%	27 out of 26732 genes, 0.1%	1
membrane coat	2 out of 110 genes, 1.8%	152 out of 16209 genes, 0.9%	1			oxidoreductase activity, acting on a sulfur group of donors, disulfide as acceptor	2 out of 237 genes, 0.8%	32 out of 31182 genes, 0.1%	1		pigment biosynthetic process	5 out of 209 genes, 2.4%	200 out of 26732 genes, 0.7%	1
coated membrane	2 out of 110 genes, 1.8%	152 out of 16209 genes, 0.9%	1			tRNA binding	2 out of 237 genes, 0.8%	33 out of 31182 genes, 0.1%	1		response to temperature stimulus	7 out of 209 genes, 3.3%	351 out of 26732 genes, 1.3%	1
macromolecular complex	24 out of 110 genes, 21.8%	3127 out of 16209 genes, 19.3%	1			aminoacyl-tRNA ligase activity	4 out of 237 genes, 1.7%	153 out of 31182 genes, 0.5%	1		response to reactive oxygen species	3 out of 209 genes, 1.4%	76 out of 26732 genes, 0.3%	1
intracellular part	72 out of 110 genes, 65.5%	10150 out of 16209 genes, 62.6%	1			ligase activity, forming carbon-oxygen bonds	4 out of 237 genes, 1.7%	155 out of 31182 genes, 0.5%	1		response to light intensity	3 out of 209 genes, 1.4%	76 out of 26732 genes, 0.3%	1
nucleus	24 out of 110 genes, 21.8%	3210 out of 16209 genes, 19.8%	1			ligase activity, forming aminoacyl-tRNA and related compounds	4 out of 237 genes, 1.7%	155 out of 31182 genes, 0.5%	1		neutral amino acid transport	2 out of 209 genes, 1.0%	30 out of 26732 genes, 0.1%	1
oxidoreductase complex	2 out of 110 genes, 1.8%	176 out of 16209 genes, 1.1%	1			xenobiotic-transporting ATPase activity	2 out of 237 genes, 0.8%	37 out of 31182 genes, 0.1%	1		response to fungus	4 out of 209 genes, 1.9%	139 out of 26732 genes, 0.5%	1
chloroplast stroma	4 out of 110 genes, 3.6%	436 out of 16209 genes, 2.7%	1			xenobiotic transporter activity	2 out of 237 genes, 0.8%	37 out of 31182 genes, 0.1%	1		salicylic acid mediated signaling pathway	2 out of 209 genes, 1.0%	31 out of 26732 genes, 0.1%	1
intracellular membrane-bounded organelle	52 out of 110 genes, 47.3%	7348 out of 16209 genes, 45.3%	1			heterocyclic compound binding	107 out of 237 genes, 45.1%	12420 out of 31182 genes, 39.8%	1		cellular response to salicylic acid stimulus	2 out of 209 genes, 1.0%	31 out of 26732 genes, 0.1%	1
membrane-bounded organelle	52 out of 110 genes, 47.3%	7357 out of 16209 genes, 45.4%	1			zinc ion binding	19 out of 237 genes, 8.0%	1677 out of 31182 genes, 5.4%	1		protein folding	7 out of 209 genes, 3.3%	365 out of 26732 genes, 1.4%	1
plastid stroma	4 out of 110 genes, 3.6%	462 out of 16209 genes, 2.9%	1			organic cyclic compound binding	107 out of 237 genes, 45.1%	12427 out of 31182 genes, 39.9%	1		tRNA aminoacylation for protein translation	4 out of 209 genes, 1.9%	146 out of 26732 genes, 0.5%	1
ubiquitin ligase complex	2 out of 110 genes, 1.8%	196 out of 16209 genes, 1.2%	1			calmodulin binding	3 out of 237 genes, 1.3%	114 out of 31182 genes, 0.4%	1		abscisic acid-activated signaling pathway	2 out of 209 genes, 1.0%	34 out of 26732 genes, 0.1%	1
thylakoid part	3 out of 110 genes, 2.7%	353 out of 16209 genes, 2.2%	1			CoA-ligase activity	2 out of 237 genes, 0.8%	51 out of 31182 genes, 0.2%	1		coenzyme A biosynthetic process	2 out of 209 genes, 1.0%	34 out of 26732 genes, 0.1%	1
cytosol	6 out of 110 genes, 5.5%	798 out of 16209 genes, 4.9%	1			acid-thiol ligase activity	2 out of 237 genes, 0.8%	51 out of 31182 genes, 0.2%	1		nucleoside bisphosphate biosynthetic process	2 out of 209 genes, 1.0%	34 out of 26732 genes, 0.1%	1
Golgi apparatus	4 out of 110 genes, 3.6%	512 out of 16209 genes, 3.2%	1			phosphotransferase activity, alcohol group as acceptor	36 out of 237 genes, 15.2%	3656 out of 31182 genes, 11.7%	1		ribonucleoside bisphosphate biosynthetic process	2 out of 209 genes, 1.0%	34 out of 26732 genes, 0.1%	1
intracellular	73 out of 110 genes, 66.4%	10667 out of 16209 genes, 65.8%	1			drug transmembrane transporter activity	3 out of 237 genes, 1.3%	121 out of 31182 genes, 0.4%	1		purine nucleoside bisphosphate biosynthetic process	2 out of 209 genes, 1.0%	34 out of 26732 genes, 0.1%	1
Golgi apparatus part	2 out of 110 genes, 1.8%	246 out of 16209 genes, 1.5%	1			drug transporter activity	3 out of 237 genes, 1.3%	121 out of 31182 genes, 0.4%	1		regulation of cellular response to stress	2 out of 209 genes, 1.0%	34 out of 26732 genes, 0.1%	1
intracellular organelle	57 out of 110 genes, 51.8%	8354 out of 16209 genes, 51.5%	1			kinase activity	42 out of 237 genes, 17.7%	4390 out of 31182 genes, 14.1%	1		defense response to fungus	3 out of 209 genes, 1.4%	85 out of 26732 genes, 0.3%	1
cytosolic ribosome	2 out of 110 genes, 1.8%	255 out of 16209 genes, 1.6%	1			phosphatidylinositol phosphate kinase activity	2 out of 237 genes, 0.8%	56 out of 31182 genes, 0.2%	1		immune system process	4 out of 209 genes, 1.9%	155 out of 26732 genes, 0.6%	1
organelle	57 out of 110 genes, 51.8%	8363 out of 16209 genes, 51.6%	1			ligase activity	10 out of 237 genes, 4.2%	777 out of 31182 genes, 2.5%	1		cellular response to abscisic acid stimulus	2 out of 209 genes, 1.0%	37 out of 26732 genes, 0.1%	1
cytoplasm	47 out of 110 genes, 42.7%	6994 out of 16209 genes, 43.1%	1			thiolester hydrolase activity	3 out of 237 genes, 1.3%	137 out of 31182 genes, 0.4%	1		response to stress	25 out of 209 genes, 12.0%	2181 out of 26732 genes, 8.2%	1
cell periphery	16 out of 110 genes, 14.5%	2416 out of 16209 genes, 14.9%	1			O-methyltransferase activity	2 out of 237 genes, 0.8%	67 out of 31182 genes, 0.2%	1		pigment metabolic process	5 out of 209 genes, 2.4%	232 out of 26732 genes, 0.9%	1
cytoplasmic part	38 out of 110 genes, 34.5%	5706 out of 16209 genes, 35.2%	1			transferase activity, transferring phosphorus-containing groups	46 out of 237 genes, 19.4%	5031 out of 31182 genes, 16.1%	1		response to karrikin	3 out of 209 genes, 1.4%	93 out of 26732 genes, 0.3%	1
thylakoid	3 out of 110 genes, 2.7%	455 out of 16209 genes, 2.8%	1			amino acid transmembrane transporter activity	2 out of 237 genes, 0.8%	71 out of 31182 genes, 0.2%	1		amino acid activation	4 out of 209 genes, 1.9%	160 out of 26732 genes, 0.6%	1
chloroplast thylakoid	2 out of 110 genes, 1.8%	305 out of 16209 genes, 1.9%	1			protein tyrosine kinase activity	4 out of 237 genes, 1.7%	235 out of 31182 genes, 0.8%	1		tRNA aminoacylation	4 out of 209 genes, 1.9%	160 out of 26732 genes, 0.6%	1
plastid thylakoid	2 out of 110 genes, 1.8%	305 out of 16209 genes, 1.9%	1			transition metal ion binding	27 out of 237 genes, 11.4%	2769 out of 31182 genes, 8.9%	1		cellular response to acid chemical	3 out of 209 genes, 1.4%	94 out of 26732 genes, 0.4%	1
thylakoid membrane	2 out of 110 genes, 1.8%	305 out of 16209 genes, 1.9%	1			oxidoreductase activity, acting on a sulfur group of donors	4 out of 237 genes, 1.7%	243 out of 31182 genes, 0.8%	1		plastid membrane organization	2 out of 209 genes, 1.0%	40 out of 26732 genes, 0.1%	1
extracellular region	5 out of 110 genes, 4.5%	781 out of 16209 genes, 4.8%	1			organic acid transmembrane transporter activity	2 out of 237 genes, 0.8%	79 out of 31182 genes, 0.3%	1		thylakoid membrane organization	2 out of 209 genes, 1.0%	40 out of 26732 genes, 0.1%	1
catalytic complex	4 out of 110 genes, 3.6%	631 out of 16209 genes, 3.9%	1			carboxylic acid transmembrane transporter activity	2 out of 237 genes, 0.8%	79 out of 31182 genes, 0.3%	1		cell wall organization or biogenesis	7 out of 209 genes, 3.3%	405 out of 26732 genes, 1.5%	1
bounding membrane of organelle	4 out of 110 genes, 3.6%	632 out of 16209 genes, 3.9%	1			primary active transmembrane transporter activity	6 out of 237 genes, 2.5%	467 out of 31182 genes, 1.5%	1		coenzyme A metabolic process	2 out of 209 genes, 1.0%	41 out of 26732 genes, 0.2%	1
organelle subcompartment	2 out of 110 genes, 1.8%	315 out of 16209 genes, 1.9%	1			aspartyl esterase activity	2 out of 237 genes, 0.8%	91 out of 31182 genes, 0.3%	1		glycosyl compound biosynthetic process	5 out of 209 genes, 2.4%	242 out of 26732 genes, 0.9%	1
cytosolic part	2 out of 110 genes, 1.8%	319 out of 16209 genes, 2.0%	1			iron ion binding	8 out of 237 genes, 3.4%	689 out of 31182 genes, 2.2%	1		cell wall macromolecule metabolic process	3 out of 209 genes, 1.4%	104 out of 26732 genes, 0.4%	1
cell	80 out of 110 genes, 72.7%	11955 out of 16209 genes, 73.8%	1			ligase activity, forming carbon-sulfur bonds	2 out of 237 genes, 0.8%	95 out of 31182 genes, 0.3%	1		cellular response to alcohol	3 out of 209 genes, 1.4%	108 out of 26732 genes, 0.4%	1
cell part	80 out of 110 genes, 72.7%	11955 out of 16209 genes, 73.8%	1			protein kinase activity	29 out of 237 genes, 12.2%	3169 out of 31182 genes, 10.2%	1		immune effector process	2 out of 209 genes, 1.0%	48 out of 26732 genes, 0.2%	1
photosynthetic membrane	2 out of 110 genes, 1.8%	335 out of 16209 genes, 2.1%	1			organic anion transmembrane transporter activity	2 out of 237 genes, 0.8%	104 out of 31182 genes, 0.3%	1		cellular response to lipid	3 out of 209 genes, 1.4%	115 out of 26732 genes, 0.4%	1
plasma membrane	12 out of 110 genes, 10.9%	1930 out of 16209 genes, 11.9%	1			pectinesterase activity	2 out of 237 genes, 0.8%	106 out of 31182 genes, 0.3%	1		regulation of immune system process	2 out of 209 genes, 1.0%	52 out of 26732 genes, 0.2%	1
non-membrane-bounded organelle	11 out of 110 genes, 10.0%	1780 out of 16209 genes, 11.0%	1			acid phosphatase activity	2 out of 237 genes, 0.8%	112 out of 31182 genes, 0.4%	1		regulation of innate immune response	2 out of 209 genes, 1.0%	52 out of 26732 genes, 0.2%	1
intracellular non-membrane-bounded organelle	11 out of 110 genes, 10.0%	1780 out of 16209 genes, 11.0%	1			cis-trans isomerase activity	2 out of 237 genes, 0.8%	121 out of 31182 genes, 0.4%	1		regulation of immune response	2 out of 209 genes, 1.0%	52 out of 26732 genes, 0.2%	1
protein complex	13 out of 110 genes, 11.8%	2143 out of 16209 genes, 13.2%	1			metalloendopeptidase activity	2 out of 237 genes, 0.8%	123 out of 31182 genes, 0.4%	1		response to biotic stimulus	8 out of 209 genes, 3.8%	540 out of 26732 genes, 2.0%	1
endomembrane system	7 out of 110 genes, 6.4%	1207 out of 16209 genes, 7.4%	1			protein serine/threonine kinase activity	19 out of 237 genes, 8.0%	2104 out of 31182 genes, 6.7%	1		monocarboxylic acid biosynthetic process	6 out of 209 genes, 2.9%	362 out of 26732 genes, 1.4%	1
transferase complex	2 out of 110 genes, 1.8%	385 out of 16209 genes, 2.4%	1			active transmembrane transporter activity	8 out of 237 genes, 3.4%	787 out of 31182 genes, 2.5%	1		cellular protein metabolic process	49 out of 209 genes, 23.4%	5113 out of 26732 genes, 19.1%	1
membrane	49 out of 110 genes, 44.5%	7725 out of 16209 genes, 47.7%	1			metal ion binding	44 out of 237 genes, 18.6%	5252 out of 31182 genes, 16.8%	1		plastid organization	3 out of 209 genes, 1.4%	122 out of 26732 genes, 0.5%	1
mitochondrion	6 out of 110 genes, 5.5%	1116 out of 16209 genes, 6.9%	1			carbohydrate binding	4 out of 237 genes, 1.7%	344 out of 31182 genes, 1.1%	1		nucleoside bisphosphate metabolic process	2 out of 209 genes, 1.0%	56 out of 26732 genes, 0.2%	1
vacuole	3 out of 110 genes, 2.7%	627 out of 16209 genes, 3.9%	1			cation binding	44 out of 237 genes, 18.6%	5292 out of 31182 genes, 17.0%	1		ribonucleoside bisphosphate metabolic process	2 out of 209 genes, 1.0%	56 out of 26732 genes, 0.2%	1
organelle membrane	4 out of 110 genes, 3.6%	908 out of 16209 genes, 5.6%	1			tetrapyrrole binding	6 out of 237 genes, 2.5%	594 out of 31182 genes, 1.9%	1		purine nucleoside bisphosphate metabolic process	2 out of 209 genes, 1.0%	56 out of 26732 genes, 0.2%	1
endoplasmic reticulum	2 out of 110 genes, 1.8%	548 out of 16209 genes, 3.4%	1			calcium ion binding	6 out of 237 genes, 2.5%	596 out of 31182 genes, 1.9%	1		regulation of programmed cell death	2 out of 209 genes, 1.0%	57 out of 26732 genes, 0.2%	1
						transaminase activity	2 out of 237 genes, 0.8%	150 out of 31182 genes, 0.5%	1		terpenoid biosynthetic process	3 out of 209 genes, 1.4%	128 out of 26732 genes, 0.5%	1
						transferase activity, transferring nitrogenous groups	2 out of 237 genes, 0.8%	150 out of 31182 genes, 0.5%	1		amino acid transport	3 out of 209 genes, 1.4%	130 out of 26732 genes, 0.5%	1
						helicase activity	4 out of 237 genes, 1.7%	375 out of 31182 genes, 1.2%	1		response to nitrogen compound	3 out of 209 genes, 1.4%	132 out of 26732 genes, 0.5%	1
						methyltransferase activity	7 out of 237 genes, 3.0%	730 out of 31182 genes, 2.3%	1		response to external biotic stimulus	7 out of 209 genes, 3.3%	482 out of 26732 genes, 1.8%	1
						nucleoside-triphosphatase activity	15 out of 237 genes, 6.3%	1714 out of 31182 genes, 5.5%	1		response to other organism	7 out of 209 genes, 3.3%	482 out of 26732 genes, 1.8%	1
						ubiquitin-protein transferase activity	3 out of 237 genes, 1.3%	267 out of 31182 genes, 0.9%	1		defense response to other organism	5 out of 209 genes, 2.4%	299 out of 26732 genes, 1.1%	1
						carbon-oxygen lyase activity	3 out of 237 genes, 1.3%	267 out of 31182 genes, 0.9%	1		mRNA splicing, via spliceosome	2 out of 209 genes, 1.0%	63 out of 26732 genes, 0.2%	1
						exonuclease activity	2 out of 237 genes, 0.8%	157 out of 31182 genes, 0.5%	1		RNA splicing, via transesterification reactions	2 out of 209 genes, 1.0%	64 out of 26732 genes, 0.2%	1
						small conjugating protein transferase activity	3 out of 237 genes, 1.3%	272 out of 31182 genes, 0.9%	1		RNA splicing, via transesterification reactions with bulged adenosine as nucleophile	2 out of 209 genes, 1.0%	64 out of 26732 genes, 0.2%	1
						oxidoreductase activity, acting on CH-OH group of donors	5 out of 237 genes, 2.1%	508 out of 31182 genes, 1.6%	1		regulation of cell death	2 out of 209 genes, 1.0%	64 out of 26732 genes, 0.2%	1
						oxidoreductase activity, acting on the aldehyde or oxo group of donors, NAD or NADP as acceptor	2 out of 237 genes, 0.8%	162 out of 31182 genes, 0.5%	1		terpenoid metabolic process	3 out of 209 genes, 1.4%	137 out of 26732 genes, 0.5%	1
						transferase activity	71 out of 237 genes, 30.0%	8932 out of 31182 genes, 28.6%	1		regulation of defense response	2 out of 209 genes, 1.0%	66 out of 26732 genes, 0.2%	1
						protein disulfide oxidoreductase activity	2 out of 237 genes, 0.8%	163 out of 31182 genes, 0.5%	1		leaf morphogenesis	2 out of 209 genes, 1.0%	68 out of 26732 genes, 0.3%	1
						transferase activity, transferring one-carbon groups	7 out of 237 genes, 3.0%	759 out of 31182 genes, 2.4%	1		response to salicylic acid	2 out of 209 genes, 1.0%	69 out of 26732 genes, 0.3%	1
						ATPase activity, coupled to transmembrane movement of substances	4 out of 237 genes, 1.7%	405 out of 31182 genes, 1.3%	1		response to oxidative stress	5 out of 209 genes, 2.4%	316 out of 26732 genes, 1.2%	1
						ATPase activity, coupled to movement of substances	4 out of 237 genes, 1.7%	406 out of 31182 genes, 1.3%	1		response to jasmonic acid	2 out of 209 genes, 1.0%	71 out of 26732 genes, 0.3%	1
						catalytic activity	165 out of 237 genes, 69.6%	21332 out of 31182 genes, 68.4%	1		organic acid transport	3 out of 209 genes, 1.4%	146 out of 26732 genes, 0.5%	1
						cysteine-type peptidase activity	2 out of 237 genes, 0.8%	171 out of 31182 genes, 0.5%	1		carboxylic acid transport	3 out of 209 genes, 1.4%	146 out of 26732 genes, 0.5%	1
						disulfide oxidoreductase activity	2 out of 237 genes, 0.8%	173 out of 31182 genes, 0.6%	1		response to bacterium	4 out of 209 genes, 1.9%	231 out of 26732 genes, 0.9%	1
						structural constituent of ribosome	6 out of 237 genes, 2.5%	657 out of 31182 genes, 2.1%	1		mRNA processing	3 out of 209 genes, 1.4%	148 out of 26732 genes, 0.6%	1
						binding	140 out of 237 genes, 59.1%	18054 out of 31182 genes, 57.9%	1		regulation of response to stress	2 out of 209 genes, 1.0%	73 out of 26732 genes, 0.3%	1
						pyrophosphatase activity	15 out of 237 genes, 6.3%	1792 out of 31182 genes, 5.7%	1		single-organism biosynthetic process	25 out of 209 genes, 12.0%	2480 out of 26732 genes, 9.3%	1
						hydrolase activity, acting on acid anhydrides, catalyzing transmembrane movement of substances	4 out of 237 genes, 1.7%	416 out of 31182 genes, 1.3%	1		protein targeting to membrane	2 out of 209 genes, 1.0%	76 out of 26732 genes, 0.3%	1
						hydrolase activity, acting on acid anhydrides, in phosphorus-containing anhydrides	15 out of 237 genes, 6.3%	1802 out of 31182 genes, 5.8%	1		defense response, incompatible interaction	2 out of 209 genes, 1.0%	77 out of 26732 genes, 0.3%	1
						anion transmembrane transporter activity	3 out of 237 genes, 1.3%	301 out of 31182 genes, 1.0%	1		cell wall modification	3 out of 209 genes, 1.4%	165 out of 26732 genes, 0.6%	1
						electron carrier activity	6 out of 237 genes, 2.5%	674 out of 31182 genes, 2.2%	1		shoot system development	5 out of 209 genes, 2.4%	350 out of 26732 genes, 1.3%	1
						oxidoreductase activity, acting on paired donors, with incorporation or reduction of molecular oxygen	7 out of 237 genes, 3.0%	806 out of 31182 genes, 2.6%	1		organic hydroxy compound biosynthetic process	3 out of 209 genes, 1.4%	168 out of 26732 genes, 0.6%	1
						hydrolase activity, acting on acid anhydrides	15 out of 237 genes, 6.3%	1824 out of 31182 genes, 5.8%	1		secondary metabolite biosynthetic process	2 out of 209 genes, 1.0%	86 out of 26732 genes, 0.3%	1
						structural molecule activity	7 out of 237 genes, 3.0%	811 out of 31182 genes, 2.6%	1		organic acid biosynthetic process	10 out of 209 genes, 4.8%	870 out of 26732 genes, 3.3%	1
						oxidoreductase activity, acting on the CH-OH group of donors, NAD or NADP as acceptor	4 out of 237 genes, 1.7%	438 out of 31182 genes, 1.4%	1		carboxylic acid biosynthetic process	10 out of 209 genes, 4.8%	870 out of 26732 genes, 3.3%	1
						metallopeptidase activity	2 out of 237 genes, 0.8%	192 out of 31182 genes, 0.6%	1		galacturonan metabolic process	2 out of 209 genes, 1.0%	88 out of 26732 genes, 0.3%	1
						lipid binding	2 out of 237 genes, 0.8%	193 out of 31182 genes, 0.6%	1		pectin metabolic process	2 out of 209 genes, 1.0%	88 out of 26732 genes, 0.3%	1
						P-P-bond-hydrolysis-driven transmembrane transporter activity	4 out of 237 genes, 1.7%	450 out of 31182 genes, 1.4%	1		hormone-mediated signaling pathway	5 out of 209 genes, 2.4%	359 out of 26732 genes, 1.3%	1
						heme binding	5 out of 237 genes, 2.1%	579 out of 31182 genes, 1.9%	1		porphyrin-containing compound biosynthetic process	2 out of 209 genes, 1.0%	89 out of 26732 genes, 0.3%	1
						oxidoreductase activity	32 out of 237 genes, 13.5%	4095 out of 31182 genes, 13.1%	1		cellular response to hormone stimulus	5 out of 209 genes, 2.4%	365 out of 26732 genes, 1.4%	1
						oxidoreductase activity, acting on the aldehyde or oxo group of donors	2 out of 237 genes, 0.8%	205 out of 31182 genes, 0.7%	1		cellular response to endogenous stimulus	5 out of 209 genes, 2.4%	366 out of 26732 genes, 1.4%	1
						coenzyme binding	7 out of 237 genes, 3.0%	854 out of 31182 genes, 2.7%	1		protein localization to membrane	2 out of 209 genes, 1.0%	92 out of 26732 genes, 0.3%	1
						secondary active transmembrane transporter activity	3 out of 237 genes, 1.3%	342 out of 31182 genes, 1.1%	1		establishment of protein localization to membrane	2 out of 209 genes, 1.0%	92 out of 26732 genes, 0.3%	1
						2-alkenal reductase [NAD(P)] activity	3 out of 237 genes, 1.3%	360 out of 31182 genes, 1.2%	1		fatty acid biosynthetic process	4 out of 209 genes, 1.9%	278 out of 26732 genes, 1.0%	1
						ATPase activity, coupled	6 out of 237 genes, 2.5%	769 out of 31182 genes, 2.5%	1		mRNA metabolic process	3 out of 209 genes, 1.4%	184 out of 26732 genes, 0.7%	1
						isomerase activity	5 out of 237 genes, 2.1%	644 out of 31182 genes, 2.1%	1		pentose-phosphate shunt	2 out of 209 genes, 1.0%	97 out of 26732 genes, 0.4%	1
						cation-transporting ATPase activity	2 out of 237 genes, 0.8%	248 out of 31182 genes, 0.8%	1		cellular response to chemical stimulus	6 out of 209 genes, 2.9%	484 out of 26732 genes, 1.8%	1
						ATP-dependent helicase activity	2 out of 237 genes, 0.8%	249 out of 31182 genes, 0.8%	1		NADPH regeneration	2 out of 209 genes, 1.0%	99 out of 26732 genes, 0.4%	1
						purine NTP-dependent helicase activity	2 out of 237 genes, 0.8%	249 out of 31182 genes, 0.8%	1		tRNA metabolic process	4 out of 209 genes, 1.9%	284 out of 26732 genes, 1.1%	1
						RNA binding	8 out of 237 genes, 3.4%	1081 out of 31182 genes, 3.5%	1		flower development	3 out of 209 genes, 1.4%	189 out of 26732 genes, 0.7%	1
						ligase activity, forming carbon-nitrogen bonds	2 out of 237 genes, 0.8%	263 out of 31182 genes, 0.8%	1		defense response to bacterium	3 out of 209 genes, 1.4%	189 out of 26732 genes, 0.7%	1
						cofactor binding	9 out of 237 genes, 3.8%	1236 out of 31182 genes, 4.0%	1		hexose metabolic process	4 out of 209 genes, 1.9%	286 out of 26732 genes, 1.1%	1
						carboxylic ester hydrolase activity	2 out of 237 genes, 0.8%	273 out of 31182 genes, 0.9%	1		ncRNA metabolic process	5 out of 209 genes, 2.4%	389 out of 26732 genes, 1.5%	1
						dioxygenase activity	3 out of 237 genes, 1.3%	421 out of 31182 genes, 1.4%	1		reproductive shoot system development	3 out of 209 genes, 1.4%	196 out of 26732 genes, 0.7%	1
						nuclease activity	2 out of 237 genes, 0.8%	279 out of 31182 genes, 0.9%	1		NADP metabolic process	2 out of 209 genes, 1.0%	106 out of 26732 genes, 0.4%	1
						nucleic acid binding	30 out of 237 genes, 12.7%	4129 out of 31182 genes, 13.2%	1		pyrimidine nucleotide metabolic process	2 out of 209 genes, 1.0%	107 out of 26732 genes, 0.4%	1
						oxidoreductase activity, acting on the CH-CH group of donors	4 out of 237 genes, 1.7%	575 out of 31182 genes, 1.8%	1		pyrimidine nucleotide biosynthetic process	2 out of 209 genes, 1.0%	107 out of 26732 genes, 0.4%	1
						phosphatase activity	5 out of 237 genes, 2.1%	723 out of 31182 genes, 2.3%	1		RNA splicing	2 out of 209 genes, 1.0%	107 out of 26732 genes, 0.4%	1
						protein binding	12 out of 237 genes, 5.1%	1701 out of 31182 genes, 5.5%	1		tetrapyrrole biosynthetic process	2 out of 209 genes, 1.0%	107 out of 26732 genes, 0.4%	1
						hydrolase activity, acting on ester bonds	13 out of 237 genes, 5.5%	1850 out of 31182 genes, 5.9%	1		glucose metabolic process	3 out of 209 genes, 1.4%	201 out of 26732 genes, 0.8%	1
						ATPase activity, coupled to transmembrane movement of ions	2 out of 237 genes, 0.8%	297 out of 31182 genes, 1.0%	1		nitrogen compound transport	4 out of 209 genes, 1.9%	301 out of 26732 genes, 1.1%	1
						monooxygenase activity	3 out of 237 genes, 1.3%	457 out of 31182 genes, 1.5%	1		phosphorylation	34 out of 209 genes, 16.3%	3775 out of 26732 genes, 14.1%	1
						oxidoreductase activity, acting on paired donors, with incorporation or reduction of molecular oxygen, 2-oxoglutarate as one donor, and incorporation of one atom each of oxygen into both donors	2 out of 237 genes, 0.8%	309 out of 31182 genes, 1.0%	1		protein metabolic process	52 out of 209 genes, 24.9%	5976 out of 26732 genes, 22.4%	1
						ATPase activity	6 out of 237 genes, 2.5%	907 out of 31182 genes, 2.9%	1		protein phosphorylation	21 out of 209 genes, 10.0%	2223 out of 26732 genes, 8.3%	1
						pyridoxal phosphate binding	2 out of 237 genes, 0.8%	319 out of 31182 genes, 1.0%	1		small molecule biosynthetic process	11 out of 209 genes, 5.3%	1067 out of 26732 genes, 4.0%	1
						oxidoreductase activity, acting on the CH-CH group of donors, NAD or NADP as acceptor	3 out of 237 genes, 1.3%	473 out of 31182 genes, 1.5%	1		cellular response to oxygen-containing compound	3 out of 209 genes, 1.4%	207 out of 26732 genes, 0.8%	1
						hydrolase activity, acting on glycosyl bonds	6 out of 237 genes, 2.5%	927 out of 31182 genes, 3.0%	1		innate immune response	2 out of 209 genes, 1.0%	114 out of 26732 genes, 0.4%	1
						nucleotidyltransferase activity	2 out of 237 genes, 0.8%	336 out of 31182 genes, 1.1%	1		isoprenoid biosynthetic process	3 out of 209 genes, 1.4%	214 out of 26732 genes, 0.8%	1
						hydrolase activity, hydrolyzing O-glycosyl compounds	5 out of 237 genes, 2.1%	818 out of 31182 genes, 2.6%	1		methylation	8 out of 209 genes, 3.8%	752 out of 26732 genes, 2.8%	1
						sequence-specific DNA binding	3 out of 237 genes, 1.3%	518 out of 31182 genes, 1.7%	1		porphyrin-containing compound metabolic process	2 out of 209 genes, 1.0%	120 out of 26732 genes, 0.4%	1
						macromolecular complex binding	3 out of 237 genes, 1.3%	540 out of 31182 genes, 1.7%	1		immune response	2 out of 209 genes, 1.0%	121 out of 26732 genes, 0.5%	1
						transferase activity, transferring hexosyl groups	4 out of 237 genes, 1.7%	706 out of 31182 genes, 2.3%	1		shoot system morphogenesis	2 out of 209 genes, 1.0%	121 out of 26732 genes, 0.5%	1
						phosphoprotein phosphatase activity	2 out of 237 genes, 0.8%	390 out of 31182 genes, 1.3%	1		nucleoside biosynthetic process	3 out of 209 genes, 1.4%	221 out of 26732 genes, 0.8%	1
						phosphoric ester hydrolase activity	5 out of 237 genes, 2.1%	886 out of 31182 genes, 2.8%	1		organic anion transport	3 out of 209 genes, 1.4%	221 out of 26732 genes, 0.8%	1
						chromatin binding	2 out of 237 genes, 0.8%	402 out of 31182 genes, 1.3%	1		ribonucleoside biosynthetic process	3 out of 209 genes, 1.4%	221 out of 26732 genes, 0.8%	1
						hydrolase activity	46 out of 237 genes, 19.4%	6741 out of 31182 genes, 21.6%	1		response to stimulus	41 out of 209 genes, 19.6%	4722 out of 26732 genes, 17.7%	1
						nucleic acid binding transcription factor activity	4 out of 237 genes, 1.7%	760 out of 31182 genes, 2.4%	1		isoprenoid metabolic process	3 out of 209 genes, 1.4%	224 out of 26732 genes, 0.8%	1
						sequence-specific DNA binding transcription factor activity	4 out of 237 genes, 1.7%	760 out of 31182 genes, 2.4%	1		glucose catabolic process	2 out of 209 genes, 1.0%	126 out of 26732 genes, 0.5%	1
						DNA binding	13 out of 237 genes, 5.5%	2164 out of 31182 genes, 6.9%	1		hexose catabolic process	2 out of 209 genes, 1.0%	126 out of 26732 genes, 0.5%	1
						transmembrane transporter activity	9 out of 237 genes, 3.8%	1571 out of 31182 genes, 5.0%	1		monosaccharide catabolic process	2 out of 209 genes, 1.0%	126 out of 26732 genes, 0.5%	1
						ion transmembrane transporter activity	5 out of 237 genes, 2.1%	998 out of 31182 genes, 3.2%	1		response to chemical	16 out of 209 genes, 7.7%	1707 out of 26732 genes, 6.4%	1
						transferase activity, transferring acyl groups	3 out of 237 genes, 1.3%	676 out of 31182 genes, 2.2%	1		cofactor biosynthetic process	4 out of 209 genes, 1.9%	335 out of 26732 genes, 1.3%	1
						lyase activity	4 out of 237 genes, 1.7%	855 out of 31182 genes, 2.7%	1		cellular response to organic substance	5 out of 209 genes, 2.4%	446 out of 26732 genes, 1.7%	1
						transferase activity, transferring acyl groups other than amino-acyl groups	2 out of 237 genes, 0.8%	496 out of 31182 genes, 1.6%	1		nucleotide biosynthetic process	4 out of 209 genes, 1.9%	340 out of 26732 genes, 1.3%	1
						endopeptidase activity	2 out of 237 genes, 0.8%	544 out of 31182 genes, 1.7%	1		multi-organism process	8 out of 209 genes, 3.8%	789 out of 26732 genes, 3.0%	1
						transferase activity, transferring glycosyl groups	5 out of 237 genes, 2.1%	1093 out of 31182 genes, 3.5%	1		cellular response to organic cyclic compound	2 out of 209 genes, 1.0%	134 out of 26732 genes, 0.5%	1
						transporter activity	11 out of 237 genes, 4.6%	2116 out of 31182 genes, 6.8%	1		pyrimidine-containing compound biosynthetic process	2 out of 209 genes, 1.0%	134 out of 26732 genes, 0.5%	1
						peptidase activity, acting on L-amino acid peptides	4 out of 237 genes, 1.7%	975 out of 31182 genes, 3.1%	1		nicotinamide nucleotide metabolic process	2 out of 209 genes, 1.0%	135 out of 26732 genes, 0.5%	1
						protein dimerization activity	2 out of 237 genes, 0.8%	593 out of 31182 genes, 1.9%	1		pyridine nucleotide metabolic process	2 out of 209 genes, 1.0%	136 out of 26732 genes, 0.5%	1
						GTP binding	2 out of 237 genes, 0.8%	615 out of 31182 genes, 2.0%	1		nucleoside phosphate biosynthetic process	4 out of 209 genes, 1.9%	348 out of 26732 genes, 1.3%	1
						guanyl nucleotide binding	2 out of 237 genes, 0.8%	615 out of 31182 genes, 2.0%	1		monosaccharide metabolic process	4 out of 209 genes, 1.9%	349 out of 26732 genes, 1.3%	1
						guanyl ribonucleotide binding	2 out of 237 genes, 0.8%	615 out of 31182 genes, 2.0%	1		phyllome development	3 out of 209 genes, 1.4%	241 out of 26732 genes, 0.9%	1
						peptidase activity	5 out of 237 genes, 2.1%	1197 out of 31182 genes, 3.8%	1		tetrapyrrole metabolic process	2 out of 209 genes, 1.0%	138 out of 26732 genes, 0.5%	1
						substrate-specific transporter activity	6 out of 237 genes, 2.5%	1420 out of 31182 genes, 4.6%	1		cofactor metabolic process	6 out of 209 genes, 2.9%	574 out of 26732 genes, 2.1%	1
						substrate-specific transmembrane transporter activity	5 out of 237 genes, 2.1%	1254 out of 31182 genes, 4.0%	1		ribonucleotide biosynthetic process	3 out of 209 genes, 1.4%	242 out of 26732 genes, 0.9%	1
						cation transmembrane transporter activity	2 out of 237 genes, 0.8%	681 out of 31182 genes, 2.2%	1		ribose phosphate biosynthetic process	3 out of 209 genes, 1.4%	242 out of 26732 genes, 0.9%	1
											translation	11 out of 209 genes, 5.3%	1155 out of 26732 genes, 4.3%	1
											glycosyl compound metabolic process	9 out of 209 genes, 4.3%	926 out of 26732 genes, 3.5%	1
											pyrimidine-containing compound metabolic process	2 out of 209 genes, 1.0%	141 out of 26732 genes, 0.5%	1
											macromolecule modification	31 out of 209 genes, 14.8%	3597 out of 26732 genes, 13.5%	1
											cellular protein modification process	29 out of 209 genes, 13.9%	3362 out of 26732 genes, 12.6%	1
											protein modification process	29 out of 209 genes, 13.9%	3362 out of 26732 genes, 12.6%	1
											response to external stimulus	7 out of 209 genes, 3.3%	709 out of 26732 genes, 2.7%	1
											response to inorganic substance	7 out of 209 genes, 3.3%	712 out of 26732 genes, 2.7%	1
											anion transport	4 out of 209 genes, 1.9%	369 out of 26732 genes, 1.4%	1
											carbohydrate derivative biosynthetic process	5 out of 209 genes, 2.4%	484 out of 26732 genes, 1.8%	1
											oxoacid metabolic process	17 out of 209 genes, 8.1%	1918 out of 26732 genes, 7.2%	1
											leaf development	2 out of 209 genes, 1.0%	153 out of 26732 genes, 0.6%	1
											response to auxin	3 out of 209 genes, 1.4%	262 out of 26732 genes, 1.0%	1
											cell wall organization	3 out of 209 genes, 1.4%	263 out of 26732 genes, 1.0%	1
											organic acid metabolic process	17 out of 209 genes, 8.1%	1928 out of 26732 genes, 7.2%	1
											pyridine-containing compound metabolic process	2 out of 209 genes, 1.0%	155 out of 26732 genes, 0.6%	1
											phosphate-containing compound metabolic process	44 out of 209 genes, 21.1%	5279 out of 26732 genes, 19.7%	1
											auxin-activated signaling pathway	2 out of 209 genes, 1.0%	156 out of 26732 genes, 0.6%	1
											protein ubiquitination	3 out of 209 genes, 1.4%	266 out of 26732 genes, 1.0%	1
											oxidoreduction coenzyme metabolic process	2 out of 209 genes, 1.0%	157 out of 26732 genes, 0.6%	1
											purine nucleoside biosynthetic process	2 out of 209 genes, 1.0%	157 out of 26732 genes, 0.6%	1
											purine ribonucleoside biosynthetic process	2 out of 209 genes, 1.0%	157 out of 26732 genes, 0.6%	1
											cellular response to auxin stimulus	2 out of 209 genes, 1.0%	157 out of 26732 genes, 0.6%	1
											organ morphogenesis	2 out of 209 genes, 1.0%	158 out of 26732 genes, 0.6%	1
											oxidation-reduction process	29 out of 209 genes, 13.9%	3425 out of 26732 genes, 12.8%	1
											ATP catabolic process	3 out of 209 genes, 1.4%	272 out of 26732 genes, 1.0%	1
											nucleoside monophosphate catabolic process	3 out of 209 genes, 1.4%	272 out of 26732 genes, 1.0%	1
											purine nucleoside monophosphate catabolic process	3 out of 209 genes, 1.4%	272 out of 26732 genes, 1.0%	1
											ribonucleoside monophosphate catabolic process	3 out of 209 genes, 1.4%	272 out of 26732 genes, 1.0%	1
											purine ribonucleoside monophosphate catabolic process	3 out of 209 genes, 1.4%	272 out of 26732 genes, 1.0%	1
											external encapsulating structure organization	3 out of 209 genes, 1.4%	273 out of 26732 genes, 1.0%	1
											phosphorus metabolic process	44 out of 209 genes, 21.1%	5314 out of 26732 genes, 19.9%	1
											nucleotide metabolic process	10 out of 209 genes, 4.8%	1109 out of 26732 genes, 4.1%	1
											organic substance transport	12 out of 209 genes, 5.7%	1353 out of 26732 genes, 5.1%	1
											response to cadmium ion	4 out of 209 genes, 1.9%	398 out of 26732 genes, 1.5%	1
											lipid biosynthetic process	7 out of 209 genes, 3.3%	757 out of 26732 genes, 2.8%	1
											RNA processing	5 out of 209 genes, 2.4%	518 out of 26732 genes, 1.9%	1
											cellular amino acid metabolic process	9 out of 209 genes, 4.3%	1000 out of 26732 genes, 3.7%	1
											nucleoside phosphate metabolic process	10 out of 209 genes, 4.8%	1122 out of 26732 genes, 4.2%	1
											protein modification by small protein conjugation	3 out of 209 genes, 1.4%	286 out of 26732 genes, 1.1%	1
											protein catabolic process	4 out of 209 genes, 1.9%	404 out of 26732 genes, 1.5%	1
											purine ribonucleotide biosynthetic process	2 out of 209 genes, 1.0%	172 out of 26732 genes, 0.6%	1
											cellular homeostasis	3 out of 209 genes, 1.4%	291 out of 26732 genes, 1.1%	1
											purine nucleotide biosynthetic process	2 out of 209 genes, 1.0%	178 out of 26732 genes, 0.7%	1
											intracellular protein transport	5 out of 209 genes, 2.4%	535 out of 26732 genes, 2.0%	1
											response to alcohol	3 out of 209 genes, 1.4%	298 out of 26732 genes, 1.1%	1
											secondary metabolic process	2 out of 209 genes, 1.0%	181 out of 26732 genes, 0.7%	1
											organic hydroxy compound metabolic process	3 out of 209 genes, 1.4%	300 out of 26732 genes, 1.1%	1
											fatty acid metabolic process	4 out of 209 genes, 1.9%	423 out of 26732 genes, 1.6%	1
											phosphatidylinositol metabolic process	2 out of 209 genes, 1.0%	184 out of 26732 genes, 0.7%	1
											cellular lipid metabolic process	9 out of 209 genes, 4.3%	1041 out of 26732 genes, 3.9%	1
											plant-type cell wall organization or biogenesis	2 out of 209 genes, 1.0%	188 out of 26732 genes, 0.7%	1
											ubiquitin-dependent protein catabolic process	3 out of 209 genes, 1.4%	308 out of 26732 genes, 1.2%	1
											modification-dependent protein catabolic process	3 out of 209 genes, 1.4%	308 out of 26732 genes, 1.2%	1
											modification-dependent macromolecule catabolic process	3 out of 209 genes, 1.4%	308 out of 26732 genes, 1.2%	1
											regulation of transcription, DNA-templated	13 out of 209 genes, 6.2%	1552 out of 26732 genes, 5.8%	1
											regulation of nucleic acid-templated transcription	13 out of 209 genes, 6.2%	1552 out of 26732 genes, 5.8%	1
											regulation of RNA biosynthetic process	13 out of 209 genes, 6.2%	1552 out of 26732 genes, 5.8%	1
											sulfur compound biosynthetic process	3 out of 209 genes, 1.4%	312 out of 26732 genes, 1.2%	1
											regulation of RNA metabolic process	13 out of 209 genes, 6.2%	1558 out of 26732 genes, 5.8%	1
											cellular protein localization	5 out of 209 genes, 2.4%	560 out of 26732 genes, 2.1%	1
											organonitrogen compound biosynthetic process	10 out of 209 genes, 4.8%	1184 out of 26732 genes, 4.4%	1
											intracellular transport	6 out of 209 genes, 2.9%	687 out of 26732 genes, 2.6%	1
											protein modification by small protein conjugation or removal	3 out of 209 genes, 1.4%	317 out of 26732 genes, 1.2%	1
											ribosome biogenesis	2 out of 209 genes, 1.0%	198 out of 26732 genes, 0.7%	1
											protein transport	7 out of 209 genes, 3.3%	821 out of 26732 genes, 3.1%	1
											establishment of protein localization	7 out of 209 genes, 3.3%	821 out of 26732 genes, 3.1%	1
											RNA modification	2 out of 209 genes, 1.0%	200 out of 26732 genes, 0.7%	1
											ribonucleoprotein complex biogenesis	2 out of 209 genes, 1.0%	200 out of 26732 genes, 0.7%	1
											response to abscisic acid	2 out of 209 genes, 1.0%	201 out of 26732 genes, 0.8%	1
											response to abiotic stimulus	10 out of 209 genes, 4.8%	1203 out of 26732 genes, 4.5%	1
											response to lipid	3 out of 209 genes, 1.4%	329 out of 26732 genes, 1.2%	1
											cellular macromolecule localization	5 out of 209 genes, 2.4%	581 out of 26732 genes, 2.2%	1
											coenzyme metabolic process	4 out of 209 genes, 1.9%	456 out of 26732 genes, 1.7%	1
											single-organism cellular localization	2 out of 209 genes, 1.0%	206 out of 26732 genes, 0.8%	1
											ribonucleoside metabolic process	7 out of 209 genes, 3.3%	839 out of 26732 genes, 3.1%	1
											protein localization	7 out of 209 genes, 3.3%	842 out of 26732 genes, 3.1%	1
											organophosphate metabolic process	13 out of 209 genes, 6.2%	1606 out of 26732 genes, 6.0%	1
											organic substance biosynthetic process	37 out of 209 genes, 17.7%	4668 out of 26732 genes, 17.5%	1
											protein targeting	2 out of 209 genes, 1.0%	211 out of 26732 genes, 0.8%	1
											transport	31 out of 209 genes, 14.8%	3906 out of 26732 genes, 14.6%	1
											ribonucleotide metabolic process	7 out of 209 genes, 3.3%	847 out of 26732 genes, 3.2%	1
											ribose phosphate metabolic process	7 out of 209 genes, 3.3%	847 out of 26732 genes, 3.2%	1
											cellular metabolic process	102 out of 209 genes, 48.8%	12975 out of 26732 genes, 48.5%	1
											lipid modification	2 out of 209 genes, 1.0%	214 out of 26732 genes, 0.8%	1
											establishment of localization	31 out of 209 genes, 14.8%	3918 out of 26732 genes, 14.7%	1
											cellular biosynthetic process	36 out of 209 genes, 17.2%	4557 out of 26732 genes, 17.0%	1
											homeostatic process	3 out of 209 genes, 1.4%	344 out of 26732 genes, 1.3%	1
											ncRNA processing	2 out of 209 genes, 1.0%	218 out of 26732 genes, 0.8%	1
											nucleobase-containing small molecule metabolic process	10 out of 209 genes, 4.8%	1245 out of 26732 genes, 4.7%	1
											cell redox homeostasis	2 out of 209 genes, 1.0%	219 out of 26732 genes, 0.8%	1
											organonitrogen compound metabolic process	21 out of 209 genes, 10.0%	2660 out of 26732 genes, 10.0%	1
											carboxylic acid metabolic process	15 out of 209 genes, 7.2%	1891 out of 26732 genes, 7.1%	1
											response to organic cyclic compound	2 out of 209 genes, 1.0%	221 out of 26732 genes, 0.8%	1
											RNA metabolic process	11 out of 209 genes, 5.3%	1383 out of 26732 genes, 5.2%	1
											signal transduction	12 out of 209 genes, 5.7%	1513 out of 26732 genes, 5.7%	1
											response to metal ion	4 out of 209 genes, 1.9%	482 out of 26732 genes, 1.8%	1
											proteolysis involved in cellular protein catabolic process	3 out of 209 genes, 1.4%	353 out of 26732 genes, 1.3%	1
											cellular protein catabolic process	3 out of 209 genes, 1.4%	354 out of 26732 genes, 1.3%	1
											signaling	12 out of 209 genes, 5.7%	1522 out of 26732 genes, 5.7%	1
											single organism signaling	12 out of 209 genes, 5.7%	1522 out of 26732 genes, 5.7%	1
											cellular macromolecule metabolic process	57 out of 209 genes, 27.3%	7307 out of 26732 genes, 27.3%	1
											response to oxygen-containing compound	6 out of 209 genes, 2.9%	751 out of 26732 genes, 2.8%	1
											purine-containing compound biosynthetic process	2 out of 209 genes, 1.0%	232 out of 26732 genes, 0.9%	1
											regulation of macromolecule biosynthetic process	13 out of 209 genes, 6.2%	1671 out of 26732 genes, 6.3%	1
											regulation of cellular macromolecule biosynthetic process	13 out of 209 genes, 6.2%	1671 out of 26732 genes, 6.3%	1
											small molecule metabolic process	27 out of 209 genes, 12.9%	3481 out of 26732 genes, 13.0%	1
											response to hormone	6 out of 209 genes, 2.9%	761 out of 26732 genes, 2.8%	1
											macromolecule methylation	2 out of 209 genes, 1.0%	235 out of 26732 genes, 0.9%	1
											localization	31 out of 209 genes, 14.8%	4000 out of 26732 genes, 15.0%	1
											cellular response to stress	4 out of 209 genes, 1.9%	503 out of 26732 genes, 1.9%	1
											carbohydrate derivative metabolic process	10 out of 209 genes, 4.8%	1292 out of 26732 genes, 4.8%	1
											nucleoside metabolic process	7 out of 209 genes, 3.3%	900 out of 26732 genes, 3.4%	1
											cellular amino acid biosynthetic process	4 out of 209 genes, 1.9%	506 out of 26732 genes, 1.9%	1
											cell communication	13 out of 209 genes, 6.2%	1688 out of 26732 genes, 6.3%	1
											organic cyclic compound biosynthetic process	12 out of 209 genes, 5.7%	1560 out of 26732 genes, 5.8%	1
											purine nucleoside metabolic process	6 out of 209 genes, 2.9%	774 out of 26732 genes, 2.9%	1
											purine ribonucleoside metabolic process	6 out of 209 genes, 2.9%	774 out of 26732 genes, 2.9%	1
											regulation of cellular biosynthetic process	13 out of 209 genes, 6.2%	1694 out of 26732 genes, 6.3%	1
											single-organism intracellular transport	3 out of 209 genes, 1.4%	378 out of 26732 genes, 1.4%	1
											purine ribonucleotide metabolic process	6 out of 209 genes, 2.9%	777 out of 26732 genes, 2.9%	1
											cellular component organization or biogenesis	14 out of 209 genes, 6.7%	1826 out of 26732 genes, 6.8%	1
											regulation of biosynthetic process	13 out of 209 genes, 6.2%	1699 out of 26732 genes, 6.4%	1
											ribonucleoside monophosphate metabolic process	4 out of 209 genes, 1.9%	515 out of 26732 genes, 1.9%	1
											response to endogenous stimulus	6 out of 209 genes, 2.9%	783 out of 26732 genes, 2.9%	1
											coenzyme biosynthetic process	2 out of 209 genes, 1.0%	247 out of 26732 genes, 0.9%	1
											ATP metabolic process	3 out of 209 genes, 1.4%	384 out of 26732 genes, 1.4%	1
											nucleoside monophosphate metabolic process	4 out of 209 genes, 1.9%	521 out of 26732 genes, 1.9%	1
											regulation of nucleobase-containing compound metabolic process	13 out of 209 genes, 6.2%	1718 out of 26732 genes, 6.4%	1
											sulfur compound metabolic process	3 out of 209 genes, 1.4%	394 out of 26732 genes, 1.5%	1
											purine nucleotide metabolic process	6 out of 209 genes, 2.9%	803 out of 26732 genes, 3.0%	1
											monocarboxylic acid metabolic process	6 out of 209 genes, 2.9%	803 out of 26732 genes, 3.0%	1
											establishment of localization in cell	6 out of 209 genes, 2.9%	806 out of 26732 genes, 3.0%	1
											response to light stimulus	3 out of 209 genes, 1.4%	402 out of 26732 genes, 1.5%	1
											regulation of nitrogen compound metabolic process	13 out of 209 genes, 6.2%	1746 out of 26732 genes, 6.5%	1
											cellular macromolecule catabolic process	3 out of 209 genes, 1.4%	405 out of 26732 genes, 1.5%	1
											purine nucleoside catabolic process	4 out of 209 genes, 1.9%	544 out of 26732 genes, 2.0%	1
											purine nucleotide catabolic process	4 out of 209 genes, 1.9%	544 out of 26732 genes, 2.0%	1
											nucleoside triphosphate catabolic process	4 out of 209 genes, 1.9%	544 out of 26732 genes, 2.0%	1
											purine nucleoside triphosphate catabolic process	4 out of 209 genes, 1.9%	544 out of 26732 genes, 2.0%	1
											purine ribonucleotide catabolic process	4 out of 209 genes, 1.9%	544 out of 26732 genes, 2.0%	1
											nucleoside catabolic process	4 out of 209 genes, 1.9%	544 out of 26732 genes, 2.0%	1
											ribonucleoside triphosphate catabolic process	4 out of 209 genes, 1.9%	544 out of 26732 genes, 2.0%	1
											purine ribonucleoside triphosphate catabolic process	4 out of 209 genes, 1.9%	544 out of 26732 genes, 2.0%	1
											ribonucleotide catabolic process	4 out of 209 genes, 1.9%	544 out of 26732 genes, 2.0%	1
											ribonucleoside catabolic process	4 out of 209 genes, 1.9%	544 out of 26732 genes, 2.0%	1
											purine ribonucleoside catabolic process	4 out of 209 genes, 1.9%	544 out of 26732 genes, 2.0%	1
											nucleotide catabolic process	4 out of 209 genes, 1.9%	547 out of 26732 genes, 2.0%	1
											nucleoside phosphate catabolic process	4 out of 209 genes, 1.9%	547 out of 26732 genes, 2.0%	1
											glycosyl compound catabolic process	4 out of 209 genes, 1.9%	548 out of 26732 genes, 2.0%	1
											negative regulation of cellular process	2 out of 209 genes, 1.0%	269 out of 26732 genes, 1.0%	1
											biosynthetic process	38 out of 209 genes, 18.2%	5041 out of 26732 genes, 18.9%	1
											glycerophospholipid metabolic process	2 out of 209 genes, 1.0%	271 out of 26732 genes, 1.0%	1
											aromatic compound biosynthetic process	10 out of 209 genes, 4.8%	1365 out of 26732 genes, 5.1%	1
											regulation of gene expression	13 out of 209 genes, 6.2%	1767 out of 26732 genes, 6.6%	1
											purine-containing compound catabolic process	4 out of 209 genes, 1.9%	553 out of 26732 genes, 2.1%	1
											vesicle-mediated transport	4 out of 209 genes, 1.9%	557 out of 26732 genes, 2.1%	1
											cellular component organization	12 out of 209 genes, 5.7%	1644 out of 26732 genes, 6.1%	1
											organ development	4 out of 209 genes, 1.9%	559 out of 26732 genes, 2.1%	1
											ion transport	8 out of 209 genes, 3.8%	1109 out of 26732 genes, 4.1%	1
											cellular catabolic process	10 out of 209 genes, 4.8%	1385 out of 26732 genes, 5.2%	1
											organophosphate catabolic process	4 out of 209 genes, 1.9%	565 out of 26732 genes, 2.1%	1
											regulation of response to stimulus	3 out of 209 genes, 1.4%	426 out of 26732 genes, 1.6%	1
											response to radiation	3 out of 209 genes, 1.4%	429 out of 26732 genes, 1.6%	1
											macromolecule localization	7 out of 209 genes, 3.3%	986 out of 26732 genes, 3.7%	1
											macromolecule catabolic process	4 out of 209 genes, 1.9%	572 out of 26732 genes, 2.1%	1
											organophosphate biosynthetic process	4 out of 209 genes, 1.9%	575 out of 26732 genes, 2.2%	1
											lipid metabolic process	11 out of 209 genes, 5.3%	1539 out of 26732 genes, 5.8%	1
											carbohydrate derivative catabolic process	4 out of 209 genes, 1.9%	577 out of 26732 genes, 2.2%	1
											alpha-amino acid biosynthetic process	3 out of 209 genes, 1.4%	435 out of 26732 genes, 1.6%	1
											metal ion transport	3 out of 209 genes, 1.4%	443 out of 26732 genes, 1.7%	1
											photosynthesis	2 out of 209 genes, 1.0%	297 out of 26732 genes, 1.1%	1
											purine nucleoside monophosphate metabolic process	3 out of 209 genes, 1.4%	446 out of 26732 genes, 1.7%	1
											purine ribonucleoside monophosphate metabolic process	3 out of 209 genes, 1.4%	446 out of 26732 genes, 1.7%	1
											glycerolipid metabolic process	2 out of 209 genes, 1.0%	299 out of 26732 genes, 1.1%	1
											gene expression	16 out of 209 genes, 7.7%	2236 out of 26732 genes, 8.4%	1
											cell differentiation	2 out of 209 genes, 1.0%	301 out of 26732 genes, 1.1%	1
											polysaccharide metabolic process	3 out of 209 genes, 1.4%	450 out of 26732 genes, 1.7%	1
											response to acid chemical	3 out of 209 genes, 1.4%	451 out of 26732 genes, 1.7%	1
											carbohydrate biosynthetic process	3 out of 209 genes, 1.4%	451 out of 26732 genes, 1.7%	1
											nucleobase-containing compound catabolic process	4 out of 209 genes, 1.9%	596 out of 26732 genes, 2.2%	1
											small GTPase mediated signal transduction	2 out of 209 genes, 1.0%	304 out of 26732 genes, 1.1%	1
											cellular localization	6 out of 209 genes, 2.9%	882 out of 26732 genes, 3.3%	1
											macromolecule metabolic process	62 out of 209 genes, 29.7%	8303 out of 26732 genes, 31.1%	1
											purine-containing compound metabolic process	6 out of 209 genes, 2.9%	886 out of 26732 genes, 3.3%	1
											reproductive structure development	3 out of 209 genes, 1.4%	463 out of 26732 genes, 1.7%	1
											reproductive system development	3 out of 209 genes, 1.4%	463 out of 26732 genes, 1.7%	1
											cellular macromolecular complex assembly	2 out of 209 genes, 1.0%	315 out of 26732 genes, 1.2%	1
											organic substance metabolic process	104 out of 209 genes, 49.8%	13744 out of 26732 genes, 51.4%	1
											single organism reproductive process	3 out of 209 genes, 1.4%	467 out of 26732 genes, 1.7%	1
											regulation of biological quality	4 out of 209 genes, 1.9%	617 out of 26732 genes, 2.3%	1
											regulation of cellular process	29 out of 209 genes, 13.9%	4028 out of 26732 genes, 15.1%	1
											organic cyclic compound metabolic process	29 out of 209 genes, 13.9%	4071 out of 26732 genes, 15.2%	1
											regulation of macromolecule metabolic process	14 out of 209 genes, 6.7%	2059 out of 26732 genes, 7.7%	1
											cellular nitrogen compound catabolic process	4 out of 209 genes, 1.9%	644 out of 26732 genes, 2.4%	1
											primary metabolic process	96 out of 209 genes, 45.9%	12822 out of 26732 genes, 48.0%	1
											heterocycle catabolic process	4 out of 209 genes, 1.9%	645 out of 26732 genes, 2.4%	1
											macromolecular complex assembly	2 out of 209 genes, 1.0%	340 out of 26732 genes, 1.3%	1
											carbohydrate metabolic process	14 out of 209 genes, 6.7%	2067 out of 26732 genes, 7.7%	1
											heterocycle biosynthetic process	9 out of 209 genes, 4.3%	1378 out of 26732 genes, 5.2%	1
											catabolic process	13 out of 209 genes, 6.2%	1943 out of 26732 genes, 7.3%	1
											single-organism carbohydrate catabolic process	2 out of 209 genes, 1.0%	351 out of 26732 genes, 1.3%	1
											purine nucleoside triphosphate metabolic process	4 out of 209 genes, 1.9%	662 out of 26732 genes, 2.5%	1
											purine ribonucleoside triphosphate metabolic process	4 out of 209 genes, 1.9%	662 out of 26732 genes, 2.5%	1
											reproductive process	4 out of 209 genes, 1.9%	664 out of 26732 genes, 2.5%	1
											cellular component biogenesis	4 out of 209 genes, 1.9%	666 out of 26732 genes, 2.5%	1
											phospholipid metabolic process	2 out of 209 genes, 1.0%	357 out of 26732 genes, 1.3%	1
											response to osmotic stress	2 out of 209 genes, 1.0%	357 out of 26732 genes, 1.3%	1
											organelle organization	6 out of 209 genes, 2.9%	967 out of 26732 genes, 3.6%	1
											metabolic process	145 out of 209 genes, 69.4%	19102 out of 26732 genes, 71.5%	1
											single-organism transport	18 out of 209 genes, 8.6%	2660 out of 26732 genes, 10.0%	1
											aromatic compound catabolic process	4 out of 209 genes, 1.9%	678 out of 26732 genes, 2.5%	1
											cellular carbohydrate biosynthetic process	2 out of 209 genes, 1.0%	366 out of 26732 genes, 1.4%	1
											nucleoside triphosphate metabolic process	4 out of 209 genes, 1.9%	683 out of 26732 genes, 2.6%	1
											ribonucleoside triphosphate metabolic process	4 out of 209 genes, 1.9%	683 out of 26732 genes, 2.6%	1
											regulation of primary metabolic process	14 out of 209 genes, 6.7%	2132 out of 26732 genes, 8.0%	1
											cellular aromatic compound metabolic process	27 out of 209 genes, 12.9%	3921 out of 26732 genes, 14.7%	1
											single-organism localization	18 out of 209 genes, 8.6%	2697 out of 26732 genes, 10.1%	1
											organic cyclic compound catabolic process	4 out of 209 genes, 1.9%	694 out of 26732 genes, 2.6%	1
											negative regulation of biological process	3 out of 209 genes, 1.4%	539 out of 26732 genes, 2.0%	1
											cellular response to stimulus	13 out of 209 genes, 6.2%	2011 out of 26732 genes, 7.5%	1
											response to organic substance	6 out of 209 genes, 2.9%	1002 out of 26732 genes, 3.7%	1
											regulation of cellular metabolic process	14 out of 209 genes, 6.7%	2160 out of 26732 genes, 8.1%	1
											developmental process involved in reproduction	3 out of 209 genes, 1.4%	559 out of 26732 genes, 2.1%	1
											organonitrogen compound catabolic process	4 out of 209 genes, 1.9%	720 out of 26732 genes, 2.7%	1
											heterocycle metabolic process	26 out of 209 genes, 12.4%	3852 out of 26732 genes, 14.4%	1
											system development	5 out of 209 genes, 2.4%	882 out of 26732 genes, 3.3%	1
											cellular nitrogen compound biosynthetic process	8 out of 209 genes, 3.8%	1334 out of 26732 genes, 5.0%	1
											cellular process	124 out of 209 genes, 59.3%	16630 out of 26732 genes, 62.2%	1
											nucleobase-containing compound metabolic process	22 out of 209 genes, 10.5%	3321 out of 26732 genes, 12.4%	1
											cellular nitrogen compound metabolic process	26 out of 209 genes, 12.4%	3892 out of 26732 genes, 14.6%	1
											cellular developmental process	2 out of 209 genes, 1.0%	418 out of 26732 genes, 1.6%	1
											intracellular signal transduction	4 out of 209 genes, 1.9%	772 out of 26732 genes, 2.9%	1
											cellular component assembly	2 out of 209 genes, 1.0%	439 out of 26732 genes, 1.6%	1
											single-organism carbohydrate metabolic process	6 out of 209 genes, 2.9%	1097 out of 26732 genes, 4.1%	1
											carbohydrate catabolic process	2 out of 209 genes, 1.0%	457 out of 26732 genes, 1.7%	1
											nucleobase-containing compound biosynthetic process	5 out of 209 genes, 2.4%	976 out of 26732 genes, 3.7%	1
											post-embryonic development	3 out of 209 genes, 1.4%	648 out of 26732 genes, 2.4%	1
											single-organism metabolic process	59 out of 209 genes, 28.2%	8515 out of 26732 genes, 31.9%	1
											alpha-amino acid metabolic process	3 out of 209 genes, 1.4%	652 out of 26732 genes, 2.4%	1
											regulation of biological process	29 out of 209 genes, 13.9%	4472 out of 26732 genes, 16.7%	1
											organic substance catabolic process	10 out of 209 genes, 4.8%	1817 out of 26732 genes, 6.8%	1
											proteolysis	6 out of 209 genes, 2.9%	1197 out of 26732 genes, 4.5%	1
											transmembrane transport	7 out of 209 genes, 3.3%	1373 out of 26732 genes, 5.1%	1
											anatomical structure morphogenesis	2 out of 209 genes, 1.0%	530 out of 26732 genes, 2.0%	1
											regulation of metabolic process	14 out of 209 genes, 6.7%	2465 out of 26732 genes, 9.2%	1
											cellular macromolecule biosynthetic process	13 out of 209 genes, 6.2%	2327 out of 26732 genes, 8.7%	1
											nitrogen compound metabolic process	29 out of 209 genes, 13.9%	4664 out of 26732 genes, 17.4%	1
											biological regulation	29 out of 209 genes, 13.9%	4678 out of 26732 genes, 17.5%	1
											multicellular organismal development	6 out of 209 genes, 2.9%	1265 out of 26732 genes, 4.7%	1
											multicellular organismal process	7 out of 209 genes, 3.3%	1435 out of 26732 genes, 5.4%	1
											macromolecule biosynthetic process	13 out of 209 genes, 6.2%	2374 out of 26732 genes, 8.9%	1
											cation transport	3 out of 209 genes, 1.4%	764 out of 26732 genes, 2.9%	1
											single-organism catabolic process	6 out of 209 genes, 2.9%	1290 out of 26732 genes, 4.8%	1
											nucleic acid metabolic process	11 out of 209 genes, 5.3%	2098 out of 26732 genes, 7.8%	1
											cellular carbohydrate metabolic process	2 out of 209 genes, 1.0%	581 out of 26732 genes, 2.2%	1
											single-organism developmental process	7 out of 209 genes, 3.3%	1472 out of 26732 genes, 5.5%	1
											single-multicellular organism process	6 out of 209 genes, 2.9%	1317 out of 26732 genes, 4.9%	1
											generation of precursor metabolites and energy	2 out of 209 genes, 1.0%	606 out of 26732 genes, 2.3%	1
											developmental process	7 out of 209 genes, 3.3%	1535 out of 26732 genes, 5.7%	1
											macromolecular complex subunit organization	2 out of 209 genes, 1.0%	671 out of 26732 genes, 2.5%	1
											anatomical structure development	5 out of 209 genes, 2.4%	1299 out of 26732 genes, 4.9%	1
											single-organism process	87 out of 209 genes, 41.6%	13358 out of 26732 genes, 50.0%	1
											single-organism cellular process	53 out of 209 genes, 25.4%	8988 out of 26732 genes, 33.6%	1
