# Supplementary material for: Comparative transcriptome analysis of soybean response to bean pyralid larvae
Source: BMC Genomics. 2017 Nov 13;18:871. doi: 10.1186/s12864-017-4256-7 (PMC5683215; doi:10.1186/s12864-017-4256-7)
Supplement: Supplementary file 8 — GO analysis the DEGs of HSK48-VS-HRK48. (XLS 119 kb) [file 12864_2017_4256_MOESM8_ESM.xls]

## Sheet: Sheet1
Table S8. GO analysis the DEGs of HSK48-VS-HRK48
Terms for HSK48-VS-HRK48_C					Terms for HSK48-VS-HRK48_F					Terms for HSK48-VS-HRK48_P
Gene Ontology term	Cluster frequency	Genome frequency of use	Corrected P-value		Gene Ontology term	Cluster frequency	Genome frequency of use	Corrected P-value		Gene Ontology term	Cluster frequency	Genome frequency of use	Corrected P-value
endoplasmic reticulum membrane	5 out of 93 genes, 5.4%	204 out of 16209 genes, 1.3%	0.40241		pattern binding	6 out of 204 genes, 2.9%	81 out of 31182 genes, 0.3%	0.00237		defense response	15 out of 176 genes, 8.5%	657 out of 26732 genes, 2.5%	0.01132
nuclear outer membrane-endoplasmic reticulum membrane network	5 out of 93 genes, 5.4%	205 out of 16209 genes, 1.3%	0.41064		polysaccharide binding	6 out of 204 genes, 2.9%	81 out of 31182 genes, 0.3%	0.00237		acidic amino acid transport	3 out of 176 genes, 1.7%	24 out of 26732 genes, 0.1%	0.18156
endoplasmic reticulum part	5 out of 93 genes, 5.4%	215 out of 16209 genes, 1.3%	0.49953		ADP binding	8 out of 204 genes, 3.9%	202 out of 31182 genes, 0.6%	0.00893		ethylene-activated signaling pathway	4 out of 176 genes, 2.3%	71 out of 26732 genes, 0.3%	0.44297
membrane region	5 out of 93 genes, 5.4%	219 out of 16209 genes, 1.4%	0.53857		carbon-nitrogen ligase activity, with glutamine as amido-N-donor	4 out of 204 genes, 2.0%	52 out of 31182 genes, 0.2%	0.05686		cellular response to ethylene stimulus	4 out of 176 genes, 2.3%	74 out of 26732 genes, 0.3%	0.51662
cell-cell junction	3 out of 93 genes, 3.2%	130 out of 16209 genes, 0.8%	1		amidase activity	2 out of 204 genes, 1.0%	5 out of 31182 genes, 0.0%	0.06348		alanyl-tRNA aminoacylation	2 out of 176 genes, 1.1%	13 out of 26732 genes, 0.0%	1
plasmodesma	3 out of 93 genes, 3.2%	130 out of 16209 genes, 0.8%	1		proteasome binding	2 out of 204 genes, 1.0%	5 out of 31182 genes, 0.0%	0.06348		amino acid import	2 out of 176 genes, 1.1%	20 out of 26732 genes, 0.1%	1
cell junction	3 out of 93 genes, 3.2%	130 out of 16209 genes, 0.8%	1		acidic amino acid transmembrane transporter activity	3 out of 204 genes, 1.5%	25 out of 31182 genes, 0.1%	0.08616		response to ethylene	4 out of 176 genes, 2.3%	122 out of 26732 genes, 0.5%	1
symplast	3 out of 93 genes, 3.2%	130 out of 16209 genes, 0.8%	1		small conjugating protein binding	2 out of 204 genes, 1.0%	6 out of 31182 genes, 0.0%	0.09481		response to stress	24 out of 176 genes, 13.6%	2181 out of 26732 genes, 8.2%	1
integral component of membrane	25 out of 93 genes, 26.9%	3188 out of 16209 genes, 19.7%	1		ubiquitin binding	2 out of 204 genes, 1.0%	6 out of 31182 genes, 0.0%	0.09481		hormone-mediated signaling pathway	7 out of 176 genes, 4.0%	359 out of 26732 genes, 1.3%	1
membrane part	29 out of 93 genes, 31.2%	3861 out of 16209 genes, 23.8%	1		alanine-tRNA ligase activity	2 out of 204 genes, 1.0%	13 out of 31182 genes, 0.0%	0.47838		cellular response to hormone stimulus	7 out of 176 genes, 4.0%	365 out of 26732 genes, 1.4%	1
intrinsic component of membrane	25 out of 93 genes, 26.9%	3254 out of 16209 genes, 20.1%	1		nucleotide binding	70 out of 204 genes, 34.3%	7972 out of 31182 genes, 25.6%	0.49436		amino acid transport	4 out of 176 genes, 2.3%	130 out of 26732 genes, 0.5%	1
ribonucleoprotein complex	9 out of 93 genes, 9.7%	979 out of 16209 genes, 6.0%	1		nucleoside phosphate binding	70 out of 204 genes, 34.3%	7972 out of 31182 genes, 25.6%	0.49436		cellular response to endogenous stimulus	7 out of 176 genes, 4.0%	366 out of 26732 genes, 1.4%	1
intracellular	67 out of 93 genes, 72.0%	10667 out of 16209 genes, 65.8%	1		peptidase inhibitor activity	3 out of 204 genes, 1.5%	50 out of 31182 genes, 0.2%	0.65133		transcription initiation from RNA polymerase II promoter	2 out of 176 genes, 1.1%	25 out of 26732 genes, 0.1%	1
bounding membrane of organelle	6 out of 93 genes, 6.5%	632 out of 16209 genes, 3.9%	1		peptidase regulator activity	3 out of 204 genes, 1.5%	50 out of 31182 genes, 0.2%	0.65133		tRNA aminoacylation for protein translation	4 out of 176 genes, 2.3%	146 out of 26732 genes, 0.5%	1
ribosome	7 out of 93 genes, 7.5%	795 out of 16209 genes, 4.9%	1		small molecule binding	70 out of 204 genes, 34.3%	8173 out of 31182 genes, 26.2%	0.93407		organic acid transport	4 out of 176 genes, 2.3%	146 out of 26732 genes, 0.5%	1
endoplasmic reticulum	5 out of 93 genes, 5.4%	548 out of 16209 genes, 3.4%	1		adenyl ribonucleotide binding	45 out of 204 genes, 22.1%	4774 out of 31182 genes, 15.3%	0.9845		carboxylic acid transport	4 out of 176 genes, 2.3%	146 out of 26732 genes, 0.5%	1
nucleus	22 out of 93 genes, 23.7%	3210 out of 16209 genes, 19.8%	1		adenyl nucleotide binding	45 out of 204 genes, 22.1%	4775 out of 31182 genes, 15.3%	0.98823		neutral amino acid transport	2 out of 176 genes, 1.1%	30 out of 26732 genes, 0.1%	1
intracellular part	62 out of 93 genes, 66.7%	10150 out of 16209 genes, 62.6%	1		neutral amino acid transmembrane transporter activity	2 out of 204 genes, 1.0%	20 out of 31182 genes, 0.1%	1		negative regulation of peptidase activity	2 out of 176 genes, 1.1%	32 out of 26732 genes, 0.1%	1
organelle membrane	7 out of 93 genes, 7.5%	908 out of 16209 genes, 5.6%	1		carbohydrate binding	7 out of 204 genes, 3.4%	344 out of 31182 genes, 1.1%	1		regulation of peptidase activity	2 out of 176 genes, 1.1%	32 out of 26732 genes, 0.1%	1
cell	71 out of 93 genes, 76.3%	11955 out of 16209 genes, 73.8%	1		purine nucleoside binding	49 out of 204 genes, 24.0%	5389 out of 31182 genes, 17.3%	1		negative regulation of hydrolase activity	2 out of 176 genes, 1.1%	34 out of 26732 genes, 0.1%	1
cell part	71 out of 93 genes, 76.3%	11955 out of 16209 genes, 73.8%	1		purine ribonucleoside binding	49 out of 204 genes, 24.0%	5389 out of 31182 genes, 17.3%	1		amino acid activation	4 out of 176 genes, 2.3%	160 out of 26732 genes, 0.6%	1
intracellular organelle	50 out of 93 genes, 53.8%	8354 out of 16209 genes, 51.5%	1		purine ribonucleotide binding	49 out of 204 genes, 24.0%	5389 out of 31182 genes, 17.3%	1		tRNA aminoacylation	4 out of 176 genes, 2.3%	160 out of 26732 genes, 0.6%	1
organelle	50 out of 93 genes, 53.8%	8363 out of 16209 genes, 51.6%	1		purine nucleotide binding	49 out of 204 genes, 24.0%	5391 out of 31182 genes, 17.3%	1		heme biosynthetic process	2 out of 176 genes, 1.1%	36 out of 26732 genes, 0.1%	1
intracellular membrane-bounded organelle	44 out of 93 genes, 47.3%	7348 out of 16209 genes, 45.3%	1		ribonucleoside binding	49 out of 204 genes, 24.0%	5398 out of 31182 genes, 17.3%	1		regulation of primary metabolic process	22 out of 176 genes, 12.5%	2132 out of 26732 genes, 8.0%	1
endomembrane system	8 out of 93 genes, 8.6%	1207 out of 16209 genes, 7.4%	1		nucleoside binding	49 out of 204 genes, 24.0%	5399 out of 31182 genes, 17.3%	1		negative regulation of protein processing	2 out of 176 genes, 1.1%	38 out of 26732 genes, 0.1%	1
membrane-bounded organelle	44 out of 93 genes, 47.3%	7357 out of 16209 genes, 45.4%	1		amino acid transmembrane transporter activity	3 out of 204 genes, 1.5%	71 out of 31182 genes, 0.2%	1		negative regulation of proteolysis	2 out of 176 genes, 1.1%	38 out of 26732 genes, 0.1%	1
cytosolic ribosome	2 out of 93 genes, 2.2%	255 out of 16209 genes, 1.6%	1		ribonucleotide binding	49 out of 204 genes, 24.0%	5476 out of 31182 genes, 17.6%	1		regulation of protein processing	2 out of 176 genes, 1.1%	38 out of 26732 genes, 0.1%	1
chloroplast thylakoid membrane	2 out of 93 genes, 2.2%	262 out of 16209 genes, 1.6%	1		damaged DNA binding	2 out of 204 genes, 1.0%	27 out of 31182 genes, 0.1%	1		regulation of protein maturation	2 out of 176 genes, 1.1%	38 out of 26732 genes, 0.1%	1
plastid thylakoid membrane	2 out of 93 genes, 2.2%	262 out of 16209 genes, 1.6%	1		carbohydrate derivative binding	49 out of 204 genes, 24.0%	5517 out of 31182 genes, 17.7%	1		negative regulation of protein maturation	2 out of 176 genes, 1.1%	38 out of 26732 genes, 0.1%	1
chloroplast	12 out of 93 genes, 12.9%	2041 out of 16209 genes, 12.6%	1		organic acid transmembrane transporter activity	3 out of 204 genes, 1.5%	79 out of 31182 genes, 0.3%	1		regulation of cellular metabolic process	22 out of 176 genes, 12.5%	2160 out of 26732 genes, 8.1%	1
chloroplast thylakoid	2 out of 93 genes, 2.2%	305 out of 16209 genes, 1.9%	1		carboxylic acid transmembrane transporter activity	3 out of 204 genes, 1.5%	79 out of 31182 genes, 0.3%	1		response to zinc ion	2 out of 176 genes, 1.1%	39 out of 26732 genes, 0.1%	1
plastid thylakoid	2 out of 93 genes, 2.2%	305 out of 16209 genes, 1.9%	1		deaminase activity	2 out of 204 genes, 1.0%	30 out of 31182 genes, 0.1%	1		cellular response to organic substance	7 out of 176 genes, 4.0%	446 out of 26732 genes, 1.7%	1
thylakoid membrane	2 out of 93 genes, 2.2%	305 out of 16209 genes, 1.9%	1		aminoacyl-tRNA ligase activity	4 out of 204 genes, 2.0%	153 out of 31182 genes, 0.5%	1		nucleotide-excision repair	2 out of 176 genes, 1.1%	42 out of 26732 genes, 0.2%	1
plastid	13 out of 93 genes, 14.0%	2236 out of 16209 genes, 13.8%	1		ligase activity, forming carbon-oxygen bonds	4 out of 204 genes, 2.0%	155 out of 31182 genes, 0.5%	1		tetrapyrrole biosynthetic process	3 out of 176 genes, 1.7%	107 out of 26732 genes, 0.4%	1
organelle subcompartment	2 out of 93 genes, 2.2%	315 out of 16209 genes, 1.9%	1		ligase activity, forming aminoacyl-tRNA and related compounds	4 out of 204 genes, 2.0%	155 out of 31182 genes, 0.5%	1		heme metabolic process	2 out of 176 genes, 1.1%	44 out of 26732 genes, 0.2%	1
cytosolic part	2 out of 93 genes, 2.2%	319 out of 16209 genes, 2.0%	1		tRNA binding	2 out of 204 genes, 1.0%	33 out of 31182 genes, 0.1%	1		transcription from RNA polymerase II promoter	2 out of 176 genes, 1.1%	45 out of 26732 genes, 0.2%	1
photosynthetic membrane	2 out of 93 genes, 2.2%	335 out of 16209 genes, 2.1%	1		heterocyclic compound binding	96 out of 204 genes, 47.1%	12420 out of 31182 genes, 39.8%	1		regulation of nitrogen compound metabolic process	18 out of 176 genes, 10.2%	1746 out of 26732 genes, 6.5%	1
thylakoid part	2 out of 93 genes, 2.2%	353 out of 16209 genes, 2.2%	1		organic cyclic compound binding	96 out of 204 genes, 47.1%	12427 out of 31182 genes, 39.9%	1		tRNA metabolic process	5 out of 176 genes, 2.8%	284 out of 26732 genes, 1.1%	1
cell wall	3 out of 93 genes, 3.2%	546 out of 16209 genes, 3.4%	1		anion binding	54 out of 204 genes, 26.5%	6406 out of 31182 genes, 20.5%	1		regulation of proteolysis	2 out of 176 genes, 1.1%	49 out of 26732 genes, 0.2%	1
cytoplasm	39 out of 93 genes, 41.9%	6994 out of 16209 genes, 43.1%	1		endopeptidase inhibitor activity	2 out of 204 genes, 1.0%	41 out of 31182 genes, 0.1%	1		cellular response to chemical stimulus	7 out of 176 genes, 4.0%	484 out of 26732 genes, 1.8%	1
external encapsulating structure	3 out of 93 genes, 3.2%	585 out of 16209 genes, 3.6%	1		endopeptidase regulator activity	2 out of 204 genes, 1.0%	41 out of 31182 genes, 0.1%	1		regulation of gene expression	18 out of 176 genes, 10.2%	1767 out of 26732 genes, 6.6%	1
cytosol	4 out of 93 genes, 4.3%	798 out of 16209 genes, 4.9%	1		organic anion transmembrane transporter activity	3 out of 204 genes, 1.5%	104 out of 31182 genes, 0.3%	1		ncRNA metabolic process	6 out of 176 genes, 3.4%	389 out of 26732 genes, 1.5%	1
vacuole	3 out of 93 genes, 3.2%	627 out of 16209 genes, 3.9%	1		ligase activity	10 out of 204 genes, 4.9%	777 out of 31182 genes, 2.5%	1		proteasome-mediated ubiquitin-dependent protein catabolic process	2 out of 176 genes, 1.1%	51 out of 26732 genes, 0.2%	1
non-membrane-bounded organelle	9 out of 93 genes, 9.7%	1780 out of 16209 genes, 11.0%	1		phosphorelay response regulator activity	3 out of 204 genes, 1.5%	115 out of 31182 genes, 0.4%	1		cellular protein metabolic process	43 out of 176 genes, 24.4%	5113 out of 26732 genes, 19.1%	1
intracellular non-membrane-bounded organelle	9 out of 93 genes, 9.7%	1780 out of 16209 genes, 11.0%	1		hydrolase activity, acting on carbon-nitrogen (but not peptide) bonds	4 out of 204 genes, 2.0%	206 out of 31182 genes, 0.7%	1		regulation of transcription, DNA-templated	16 out of 176 genes, 9.1%	1552 out of 26732 genes, 5.8%	1
thylakoid	2 out of 93 genes, 2.2%	455 out of 16209 genes, 2.8%	1		phosphorelay sensor kinase activity	3 out of 204 genes, 1.5%	127 out of 31182 genes, 0.4%	1		regulation of nucleic acid-templated transcription	16 out of 176 genes, 9.1%	1552 out of 26732 genes, 5.8%	1
plasma membrane	9 out of 93 genes, 9.7%	1930 out of 16209 genes, 11.9%	1		enzyme inhibitor activity	3 out of 204 genes, 1.5%	141 out of 31182 genes, 0.5%	1		regulation of RNA biosynthetic process	16 out of 176 genes, 9.1%	1552 out of 26732 genes, 5.8%	1
cytoskeleton	2 out of 93 genes, 2.2%	508 out of 16209 genes, 3.1%	1		protein histidine kinase activity	3 out of 204 genes, 1.5%	142 out of 31182 genes, 0.5%	1		regulation of macromolecule metabolic process	20 out of 176 genes, 11.4%	2059 out of 26732 genes, 7.7%	1
Golgi apparatus	2 out of 93 genes, 2.2%	512 out of 16209 genes, 3.2%	1		phosphotransferase activity, nitrogenous group as acceptor	3 out of 204 genes, 1.5%	142 out of 31182 genes, 0.5%	1		regulation of RNA metabolic process	16 out of 176 genes, 9.1%	1558 out of 26732 genes, 5.8%	1
macromolecular complex	15 out of 93 genes, 16.1%	3127 out of 16209 genes, 19.3%	1		O-methyltransferase activity	2 out of 204 genes, 1.0%	67 out of 31182 genes, 0.2%	1		negative regulation of cellular protein metabolic process	2 out of 176 genes, 1.1%	56 out of 26732 genes, 0.2%	1
cell periphery	11 out of 93 genes, 11.8%	2416 out of 16209 genes, 14.9%	1		hydrolase activity, acting on carbon-nitrogen (but not peptide) bonds, in linear amides	2 out of 204 genes, 1.0%	73 out of 31182 genes, 0.2%	1		negative regulation of protein metabolic process	2 out of 176 genes, 1.1%	56 out of 26732 genes, 0.2%	1
organelle envelope	3 out of 93 genes, 3.2%	845 out of 16209 genes, 5.2%	1		rRNA binding	2 out of 204 genes, 1.0%	79 out of 31182 genes, 0.3%	1		regulation of cellular biosynthetic process	17 out of 176 genes, 9.7%	1694 out of 26732 genes, 6.3%	1
cytoplasmic part	28 out of 93 genes, 30.1%	5706 out of 16209 genes, 35.2%	1		ligase activity, forming carbon-nitrogen bonds	4 out of 204 genes, 2.0%	263 out of 31182 genes, 0.8%	1		phosphorelay signal transduction system	4 out of 176 genes, 2.3%	217 out of 26732 genes, 0.8%	1
chloroplast part	3 out of 93 genes, 3.2%	869 out of 16209 genes, 5.4%	1		ATP binding	37 out of 204 genes, 18.1%	4561 out of 31182 genes, 14.6%	1		regulation of metabolic process	23 out of 176 genes, 13.1%	2465 out of 26732 genes, 9.2%	1
catalytic complex	2 out of 93 genes, 2.2%	631 out of 16209 genes, 3.9%	1		ubiquitin-protein transferase activity	4 out of 204 genes, 2.0%	267 out of 31182 genes, 0.9%	1		RNA processing	7 out of 176 genes, 4.0%	518 out of 26732 genes, 1.9%	1
membrane	39 out of 93 genes, 41.9%	7725 out of 16209 genes, 47.7%	1		enzyme regulator activity	5 out of 204 genes, 2.5%	374 out of 31182 genes, 1.2%	1		regulation of biosynthetic process	17 out of 176 genes, 9.7%	1699 out of 26732 genes, 6.4%	1
envelope	3 out of 93 genes, 3.2%	884 out of 16209 genes, 5.5%	1		small conjugating protein transferase activity	4 out of 204 genes, 2.0%	272 out of 31182 genes, 0.9%	1		organic anion transport	4 out of 176 genes, 2.3%	221 out of 26732 genes, 0.8%	1
mitochondrion	4 out of 93 genes, 4.3%	1116 out of 16209 genes, 6.9%	1		purine ribonucleoside triphosphate binding	41 out of 204 genes, 20.1%	5176 out of 31182 genes, 16.6%	1		cell recognition	2 out of 176 genes, 1.1%	60 out of 26732 genes, 0.2%	1
plastid part	3 out of 93 genes, 3.2%	906 out of 16209 genes, 5.6%	1		transferase activity, transferring acyl groups other than amino-acyl groups	6 out of 204 genes, 2.9%	496 out of 31182 genes, 1.6%	1		recognition of pollen	2 out of 176 genes, 1.1%	60 out of 26732 genes, 0.2%	1
intracellular organelle part	14 out of 93 genes, 15.1%	3268 out of 16209 genes, 20.2%	1		receptor signaling protein activity	5 out of 204 genes, 2.5%	389 out of 31182 genes, 1.2%	1		regulation of nucleobase-containing compound metabolic process	17 out of 176 genes, 9.7%	1718 out of 26732 genes, 6.4%	1
organelle part	14 out of 93 genes, 15.1%	3274 out of 16209 genes, 20.2%	1		S-adenosylmethionine-dependent methyltransferase activity	3 out of 204 genes, 1.5%	187 out of 31182 genes, 0.6%	1		proteasomal protein catabolic process	2 out of 176 genes, 1.1%	62 out of 26732 genes, 0.2%	1
nuclear part	2 out of 93 genes, 2.2%	754 out of 16209 genes, 4.7%	1		protein complex binding	2 out of 204 genes, 1.0%	97 out of 31182 genes, 0.3%	1		tetrapyrrole metabolic process	3 out of 176 genes, 1.7%	138 out of 26732 genes, 0.5%	1
protein complex	7 out of 93 genes, 7.5%	2143 out of 16209 genes, 13.2%	1		ion binding	80 out of 204 genes, 39.2%	10995 out of 31182 genes, 35.3%	1		pollen-pistil interaction	2 out of 176 genes, 1.1%	64 out of 26732 genes, 0.2%	1
					cobalt ion binding	2 out of 204 genes, 1.0%	98 out of 31182 genes, 0.3%	1		regulation of hydrolase activity	3 out of 176 genes, 1.7%	142 out of 26732 genes, 0.5%	1
					zinc ion binding	15 out of 204 genes, 7.4%	1677 out of 31182 genes, 5.4%	1		RNA methylation	2 out of 176 genes, 1.1%	66 out of 26732 genes, 0.2%	1
					phosphotransferase activity, alcohol group as acceptor	29 out of 204 genes, 14.2%	3656 out of 31182 genes, 11.7%	1		protein metabolic process	48 out of 176 genes, 27.3%	5976 out of 26732 genes, 22.4%	1
					signaling receptor activity	3 out of 204 genes, 1.5%	213 out of 31182 genes, 0.7%	1		response to stimulus	39 out of 176 genes, 22.2%	4722 out of 26732 genes, 17.7%	1
					RNA binding	10 out of 204 genes, 4.9%	1081 out of 31182 genes, 3.5%	1		translation	12 out of 176 genes, 6.8%	1155 out of 26732 genes, 4.3%	1
					receptor activity	3 out of 204 genes, 1.5%	224 out of 31182 genes, 0.7%	1		DNA-templated transcription, initiation	2 out of 176 genes, 1.1%	72 out of 26732 genes, 0.3%	1
					protein kinase activity	25 out of 204 genes, 12.3%	3169 out of 31182 genes, 10.2%	1		regulation of macromolecule biosynthetic process	16 out of 176 genes, 9.1%	1671 out of 26732 genes, 6.3%	1
					methyltransferase activity	7 out of 204 genes, 3.4%	730 out of 31182 genes, 2.3%	1		regulation of cellular macromolecule biosynthetic process	16 out of 176 genes, 9.1%	1671 out of 26732 genes, 6.3%	1
					enzyme activator activity	2 out of 204 genes, 1.0%	129 out of 31182 genes, 0.4%	1		negative regulation of cellular metabolic process	3 out of 176 genes, 1.7%	161 out of 26732 genes, 0.6%	1
					oxidoreductase activity, acting on a sulfur group of donors	3 out of 204 genes, 1.5%	243 out of 31182 genes, 0.8%	1		membrane lipid metabolic process	2 out of 176 genes, 1.1%	80 out of 26732 genes, 0.3%	1
					MAP kinase kinase kinase activity	2 out of 204 genes, 1.0%	135 out of 31182 genes, 0.4%	1		protein ubiquitination	4 out of 176 genes, 2.3%	266 out of 26732 genes, 1.0%	1
					phospholipid binding	2 out of 204 genes, 1.0%	136 out of 31182 genes, 0.4%	1		gene expression	20 out of 176 genes, 11.4%	2236 out of 26732 genes, 8.4%	1
					transferase activity, transferring one-carbon groups	7 out of 204 genes, 3.4%	759 out of 31182 genes, 2.4%	1		porphyrin-containing compound biosynthetic process	2 out of 176 genes, 1.1%	89 out of 26732 genes, 0.3%	1
					transaminase activity	2 out of 204 genes, 1.0%	150 out of 31182 genes, 0.5%	1		protein modification by small protein conjugation	4 out of 176 genes, 2.3%	286 out of 26732 genes, 1.1%	1
					transferase activity, transferring nitrogenous groups	2 out of 204 genes, 1.0%	150 out of 31182 genes, 0.5%	1		glycine metabolic process	2 out of 176 genes, 1.1%	92 out of 26732 genes, 0.3%	1
					structural constituent of ribosome	6 out of 204 genes, 2.9%	657 out of 31182 genes, 2.1%	1		negative regulation of gene expression	3 out of 176 genes, 1.7%	186 out of 26732 genes, 0.7%	1
					transferase activity	63 out of 204 genes, 30.9%	8932 out of 31182 genes, 28.6%	1		cellular amino acid metabolic process	10 out of 176 genes, 5.7%	1000 out of 26732 genes, 3.7%	1
					protein heterodimerization activity	2 out of 204 genes, 1.0%	153 out of 31182 genes, 0.5%	1		RNA metabolic process	13 out of 176 genes, 7.4%	1383 out of 26732 genes, 5.2%	1
					carboxylic ester hydrolase activity	3 out of 204 genes, 1.5%	273 out of 31182 genes, 0.9%	1		response to transition metal nanoparticle	2 out of 176 genes, 1.1%	94 out of 26732 genes, 0.4%	1
					kinase activity	32 out of 204 genes, 15.7%	4390 out of 31182 genes, 14.1%	1		protein catabolic process	5 out of 176 genes, 2.8%	404 out of 26732 genes, 1.5%	1
					structural molecule activity	7 out of 204 genes, 3.4%	811 out of 31182 genes, 2.6%	1		response to hormone	8 out of 176 genes, 4.5%	761 out of 26732 genes, 2.8%	1
					transferase activity, transferring acyl groups	6 out of 204 genes, 2.9%	676 out of 31182 genes, 2.2%	1		nitrogen compound transport	4 out of 176 genes, 2.3%	301 out of 26732 genes, 1.1%	1
					nucleic acid binding	30 out of 204 genes, 14.7%	4129 out of 31182 genes, 13.2%	1		alpha-amino acid catabolic process	2 out of 176 genes, 1.1%	99 out of 26732 genes, 0.4%	1
					anion transmembrane transporter activity	3 out of 204 genes, 1.5%	301 out of 31182 genes, 1.0%	1		ubiquitin-dependent protein catabolic process	4 out of 176 genes, 2.3%	308 out of 26732 genes, 1.2%	1
					oxidoreductase activity, acting on the CH-OH group of donors, NAD or NADP as acceptor	4 out of 204 genes, 2.0%	438 out of 31182 genes, 1.4%	1		modification-dependent protein catabolic process	4 out of 176 genes, 2.3%	308 out of 26732 genes, 1.2%	1
					carboxy-lyase activity	2 out of 204 genes, 1.0%	178 out of 31182 genes, 0.6%	1		modification-dependent macromolecule catabolic process	4 out of 176 genes, 2.3%	308 out of 26732 genes, 1.2%	1
					signal transducer activity	5 out of 204 genes, 2.5%	591 out of 31182 genes, 1.9%	1		response to endogenous stimulus	8 out of 176 genes, 4.5%	783 out of 26732 genes, 2.9%	1
					molecular transducer activity	5 out of 204 genes, 2.5%	591 out of 31182 genes, 1.9%	1		cell communication	15 out of 176 genes, 8.5%	1688 out of 26732 genes, 6.3%	1
					protein dimerization activity	5 out of 204 genes, 2.5%	593 out of 31182 genes, 1.9%	1		regulation of cellular process	32 out of 176 genes, 18.2%	4028 out of 26732 genes, 15.1%	1
					metallopeptidase activity	2 out of 204 genes, 1.0%	192 out of 31182 genes, 0.6%	1		positive regulation of phosphorus metabolic process	3 out of 176 genes, 1.7%	202 out of 26732 genes, 0.8%	1
					lipid binding	2 out of 204 genes, 1.0%	193 out of 31182 genes, 0.6%	1		positive regulation of phosphate metabolic process	3 out of 176 genes, 1.7%	202 out of 26732 genes, 0.8%	1
					transferase activity, transferring phosphorus-containing groups	35 out of 204 genes, 17.2%	5031 out of 31182 genes, 16.1%	1		response to cold	3 out of 176 genes, 1.7%	203 out of 26732 genes, 0.8%	1
					oxidoreductase activity, acting on the CH-CH group of donors, NAD or NADP as acceptor	4 out of 204 genes, 2.0%	473 out of 31182 genes, 1.5%	1		negative regulation of macromolecule metabolic process	3 out of 176 genes, 1.7%	203 out of 26732 genes, 0.8%	1
					isomerase activity	5 out of 204 genes, 2.5%	644 out of 31182 genes, 2.1%	1		cellular amino acid catabolic process	2 out of 176 genes, 1.1%	105 out of 26732 genes, 0.4%	1
					receptor signaling protein serine/threonine kinase activity	2 out of 204 genes, 1.0%	217 out of 31182 genes, 0.7%	1		ribonucleoside monophosphate biosynthetic process	3 out of 176 genes, 1.7%	206 out of 26732 genes, 0.8%	1
					2-alkenal reductase [NAD(P)] activity	3 out of 204 genes, 1.5%	360 out of 31182 genes, 1.2%	1		protein modification by small protein conjugation or removal	4 out of 176 genes, 2.3%	317 out of 26732 genes, 1.2%	1
					cofactor binding	9 out of 204 genes, 4.4%	1236 out of 31182 genes, 4.0%	1		negative regulation of catalytic activity	3 out of 176 genes, 1.7%	211 out of 26732 genes, 0.8%	1
					binding	120 out of 204 genes, 58.8%	18054 out of 31182 genes, 57.9%	1		nucleoside monophosphate biosynthetic process	3 out of 176 genes, 1.7%	212 out of 26732 genes, 0.8%	1
					oxidoreductase activity, acting on CH-OH group of donors	4 out of 204 genes, 2.0%	508 out of 31182 genes, 1.6%	1		positive regulation of catalytic activity	3 out of 176 genes, 1.7%	215 out of 26732 genes, 0.8%	1
					hydrolase activity, acting on ester bonds	13 out of 204 genes, 6.4%	1850 out of 31182 genes, 5.9%	1		positive regulation of molecular function	3 out of 176 genes, 1.7%	215 out of 26732 genes, 0.8%	1
					protein binding	12 out of 204 genes, 5.9%	1701 out of 31182 genes, 5.5%	1		negative regulation of molecular function	3 out of 176 genes, 1.7%	217 out of 26732 genes, 0.8%	1
					sequence-specific DNA binding	4 out of 204 genes, 2.0%	518 out of 31182 genes, 1.7%	1		cellular response to stimulus	17 out of 176 genes, 9.7%	2011 out of 26732 genes, 7.5%	1
					DNA binding	15 out of 204 genes, 7.4%	2164 out of 31182 genes, 6.9%	1		ncRNA processing	3 out of 176 genes, 1.7%	218 out of 26732 genes, 0.8%	1
					phosphoprotein phosphatase activity	3 out of 204 genes, 1.5%	390 out of 31182 genes, 1.3%	1		regulation of catalytic activity	6 out of 176 genes, 3.4%	571 out of 26732 genes, 2.1%	1
					endopeptidase activity	4 out of 204 genes, 2.0%	544 out of 31182 genes, 1.7%	1		rRNA processing	2 out of 176 genes, 1.1%	116 out of 26732 genes, 0.4%	1
					coenzyme binding	6 out of 204 genes, 2.9%	854 out of 31182 genes, 2.7%	1		serine family amino acid metabolic process	3 out of 176 genes, 1.7%	223 out of 26732 genes, 0.8%	1
					catalytic activity	140 out of 204 genes, 68.6%	21332 out of 31182 genes, 68.4%	1		porphyrin-containing compound metabolic process	2 out of 176 genes, 1.1%	120 out of 26732 genes, 0.4%	1
					phosphatase activity	5 out of 204 genes, 2.5%	723 out of 31182 genes, 2.3%	1		regulation of molecular function	6 out of 176 genes, 3.4%	583 out of 26732 genes, 2.2%	1
					oxidoreductase activity, acting on the CH-CH group of donors	4 out of 204 genes, 2.0%	575 out of 31182 genes, 1.8%	1		rRNA metabolic process	2 out of 176 genes, 1.1%	124 out of 26732 genes, 0.5%	1
					phosphoric ester hydrolase activity	6 out of 204 genes, 2.9%	886 out of 31182 genes, 2.8%	1		nucleoside phosphate biosynthetic process	4 out of 176 genes, 2.3%	348 out of 26732 genes, 1.3%	1
					magnesium ion binding	2 out of 204 genes, 1.0%	272 out of 31182 genes, 0.9%	1		signal transduction	13 out of 176 genes, 7.4%	1513 out of 26732 genes, 5.7%	1
					GTP binding	4 out of 204 genes, 2.0%	615 out of 31182 genes, 2.0%	1		regulation of biological process	34 out of 176 genes, 19.3%	4472 out of 26732 genes, 16.7%	1
					guanyl nucleotide binding	4 out of 204 genes, 2.0%	615 out of 31182 genes, 2.0%	1		L-serine metabolic process	2 out of 176 genes, 1.1%	127 out of 26732 genes, 0.5%	1
					guanyl ribonucleotide binding	4 out of 204 genes, 2.0%	615 out of 31182 genes, 2.0%	1		signaling	13 out of 176 genes, 7.4%	1522 out of 26732 genes, 5.7%	1
					carbon-carbon lyase activity	2 out of 204 genes, 1.0%	299 out of 31182 genes, 1.0%	1		single organism signaling	13 out of 176 genes, 7.4%	1522 out of 26732 genes, 5.7%	1
					active transmembrane transporter activity	5 out of 204 genes, 2.5%	787 out of 31182 genes, 2.5%	1		proteolysis involved in cellular protein catabolic process	4 out of 176 genes, 2.3%	353 out of 26732 genes, 1.3%	1
					primary active transmembrane transporter activity	3 out of 204 genes, 1.5%	467 out of 31182 genes, 1.5%	1		cellular protein catabolic process	4 out of 176 genes, 2.3%	354 out of 26732 genes, 1.3%	1
					pyridoxal phosphate binding	2 out of 204 genes, 1.0%	319 out of 31182 genes, 1.0%	1		activation of MAPKK activity	2 out of 176 genes, 1.1%	135 out of 26732 genes, 0.5%	1
					protein serine/threonine kinase activity	13 out of 204 genes, 6.4%	2104 out of 31182 genes, 6.7%	1		regulation of cellular protein metabolic process	4 out of 176 genes, 2.3%	368 out of 26732 genes, 1.4%	1
					transition metal ion binding	17 out of 204 genes, 8.3%	2769 out of 31182 genes, 8.9%	1		anion transport	4 out of 176 genes, 2.3%	369 out of 26732 genes, 1.4%	1
					nucleotidyltransferase activity	2 out of 204 genes, 1.0%	336 out of 31182 genes, 1.1%	1		cellular macromolecule metabolic process	53 out of 176 genes, 30.1%	7307 out of 26732 genes, 27.3%	1
					secondary active transmembrane transporter activity	2 out of 204 genes, 1.0%	342 out of 31182 genes, 1.1%	1		positive regulation of protein phosphorylation	2 out of 176 genes, 1.1%	137 out of 26732 genes, 0.5%	1
					metal ion binding	32 out of 204 genes, 15.7%	5252 out of 31182 genes, 16.8%	1		purine nucleoside monophosphate biosynthetic process	2 out of 176 genes, 1.1%	137 out of 26732 genes, 0.5%	1
					cation binding	32 out of 204 genes, 15.7%	5292 out of 31182 genes, 17.0%	1		purine ribonucleoside monophosphate biosynthetic process	2 out of 176 genes, 1.1%	137 out of 26732 genes, 0.5%	1
					nucleic acid binding transcription factor activity	4 out of 204 genes, 2.0%	760 out of 31182 genes, 2.4%	1		activation of protein kinase activity	2 out of 176 genes, 1.1%	137 out of 26732 genes, 0.5%	1
					sequence-specific DNA binding transcription factor activity	4 out of 204 genes, 2.0%	760 out of 31182 genes, 2.4%	1		positive regulation of kinase activity	2 out of 176 genes, 1.1%	137 out of 26732 genes, 0.5%	1
					peptidase activity, acting on L-amino acid peptides	5 out of 204 genes, 2.5%	975 out of 31182 genes, 3.1%	1		positive regulation of MAPK cascade	2 out of 176 genes, 1.1%	137 out of 26732 genes, 0.5%	1
					hydrolase activity	40 out of 204 genes, 19.6%	6741 out of 31182 genes, 21.6%	1		positive regulation of protein kinase activity	2 out of 176 genes, 1.1%	137 out of 26732 genes, 0.5%	1
					ion transmembrane transporter activity	5 out of 204 genes, 2.5%	998 out of 31182 genes, 3.2%	1		positive regulation of transferase activity	2 out of 176 genes, 1.1%	137 out of 26732 genes, 0.5%	1
					nucleoside-triphosphatase activity	9 out of 204 genes, 4.4%	1714 out of 31182 genes, 5.5%	1		positive regulation of intracellular signal transduction	2 out of 176 genes, 1.1%	137 out of 26732 genes, 0.5%	1
					peptidase activity	6 out of 204 genes, 2.9%	1197 out of 31182 genes, 3.8%	1		response to fungus	2 out of 176 genes, 1.1%	139 out of 26732 genes, 0.5%	1
					lyase activity	4 out of 204 genes, 2.0%	855 out of 31182 genes, 2.7%	1		regulation of MAPK cascade	2 out of 176 genes, 1.1%	140 out of 26732 genes, 0.5%	1
					cation transmembrane transporter activity	3 out of 204 genes, 1.5%	681 out of 31182 genes, 2.2%	1		regulation of cellular catabolic process	2 out of 176 genes, 1.1%	141 out of 26732 genes, 0.5%	1
					substrate-specific transmembrane transporter activity	6 out of 204 genes, 2.9%	1254 out of 31182 genes, 4.0%	1		positive regulation of protein modification process	2 out of 176 genes, 1.1%	141 out of 26732 genes, 0.5%	1
					pyrophosphatase activity	9 out of 204 genes, 4.4%	1792 out of 31182 genes, 5.7%	1		cellular response to stress	5 out of 176 genes, 2.8%	503 out of 26732 genes, 1.9%	1
					hydrolase activity, acting on acid anhydrides, in phosphorus-containing anhydrides	9 out of 204 genes, 4.4%	1802 out of 31182 genes, 5.8%	1		regulation of protein metabolic process	4 out of 176 genes, 2.3%	380 out of 26732 genes, 1.4%	1
					hydrolase activity, acting on acid anhydrides	9 out of 204 genes, 4.4%	1824 out of 31182 genes, 5.8%	1		regulation of intracellular signal transduction	3 out of 176 genes, 1.7%	262 out of 26732 genes, 1.0%	1
					macromolecular complex binding	2 out of 204 genes, 1.0%	540 out of 31182 genes, 1.7%	1		negative regulation of metabolic process	4 out of 176 genes, 2.3%	387 out of 26732 genes, 1.4%	1
					transmembrane transporter activity	7 out of 204 genes, 3.4%	1571 out of 31182 genes, 5.0%	1		positive regulation of phosphorylation	2 out of 176 genes, 1.1%	147 out of 26732 genes, 0.5%	1
					tetrapyrrole binding	2 out of 204 genes, 1.0%	594 out of 31182 genes, 1.9%	1		mRNA processing	2 out of 176 genes, 1.1%	148 out of 26732 genes, 0.6%	1
					calcium ion binding	2 out of 204 genes, 1.0%	596 out of 31182 genes, 1.9%	1		positive regulation of signal transduction	2 out of 176 genes, 1.1%	150 out of 26732 genes, 0.6%	1
					hydrolase activity, hydrolyzing O-glycosyl compounds	3 out of 204 genes, 1.5%	818 out of 31182 genes, 2.6%	1		positive regulation of signaling	2 out of 176 genes, 1.1%	150 out of 26732 genes, 0.6%	1
					substrate-specific transporter activity	6 out of 204 genes, 2.9%	1420 out of 31182 genes, 4.6%	1		alpha-amino acid metabolic process	6 out of 176 genes, 3.4%	652 out of 26732 genes, 2.4%	1
					transporter activity	9 out of 204 genes, 4.4%	2116 out of 31182 genes, 6.8%	1		negative regulation of cellular process	3 out of 176 genes, 1.7%	269 out of 26732 genes, 1.0%	1
					hydrolase activity, acting on glycosyl bonds	3 out of 204 genes, 1.5%	927 out of 31182 genes, 3.0%	1		macromolecule metabolic process	59 out of 176 genes, 33.5%	8303 out of 26732 genes, 31.1%	1
					oxidoreductase activity	19 out of 204 genes, 9.3%	4095 out of 31182 genes, 13.1%	1		cellular nitrogen compound metabolic process	29 out of 176 genes, 16.5%	3892 out of 26732 genes, 14.6%	1
					oxidoreductase activity, acting on paired donors, with incorporation or reduction of molecular oxygen	2 out of 204 genes, 1.0%	806 out of 31182 genes, 2.6%	1		positive regulation of cell communication	2 out of 176 genes, 1.1%	152 out of 26732 genes, 0.6%	1
					transferase activity, transferring glycosyl groups	2 out of 204 genes, 1.0%	1093 out of 31182 genes, 3.5%	1		regulation of catabolic process	2 out of 176 genes, 1.1%	155 out of 26732 genes, 0.6%	1
										auxin-activated signaling pathway	2 out of 176 genes, 1.1%	156 out of 26732 genes, 0.6%	1
										cellular response to auxin stimulus	2 out of 176 genes, 1.1%	157 out of 26732 genes, 0.6%	1
										cellular macromolecule catabolic process	4 out of 176 genes, 2.3%	405 out of 26732 genes, 1.5%	1
										negative regulation of biological process	5 out of 176 genes, 2.8%	539 out of 26732 genes, 2.0%	1
										response to biotic stimulus	5 out of 176 genes, 2.8%	540 out of 26732 genes, 2.0%	1
										biological regulation	34 out of 176 genes, 19.3%	4678 out of 26732 genes, 17.5%	1
										cell wall modification	2 out of 176 genes, 1.1%	165 out of 26732 genes, 0.6%	1
										nucleic acid metabolic process	16 out of 176 genes, 9.1%	2098 out of 26732 genes, 7.8%	1
										positive regulation of cellular protein metabolic process	2 out of 176 genes, 1.1%	172 out of 26732 genes, 0.6%	1
										positive regulation of protein metabolic process	2 out of 176 genes, 1.1%	172 out of 26732 genes, 0.6%	1
										defense response to other organism	3 out of 176 genes, 1.7%	299 out of 26732 genes, 1.1%	1
										positive regulation of response to stimulus	2 out of 176 genes, 1.1%	173 out of 26732 genes, 0.6%	1
										signal transduction by phosphorylation	3 out of 176 genes, 1.7%	303 out of 26732 genes, 1.1%	1
										macromolecule catabolic process	5 out of 176 genes, 2.8%	572 out of 26732 genes, 2.1%	1
										cofactor metabolic process	5 out of 176 genes, 2.8%	574 out of 26732 genes, 2.1%	1
										organophosphate biosynthetic process	5 out of 176 genes, 2.8%	575 out of 26732 genes, 2.2%	1
										DNA repair	3 out of 176 genes, 1.7%	308 out of 26732 genes, 1.2%	1
										macromolecule modification	26 out of 176 genes, 14.8%	3597 out of 26732 genes, 13.5%	1
										pollination	2 out of 176 genes, 1.1%	182 out of 26732 genes, 0.7%	1
										multi-multicellular organism process	2 out of 176 genes, 1.1%	182 out of 26732 genes, 0.7%	1
										response to organic substance	8 out of 176 genes, 4.5%	1002 out of 26732 genes, 3.7%	1
										mRNA metabolic process	2 out of 176 genes, 1.1%	184 out of 26732 genes, 0.7%	1
										phosphorylation	27 out of 176 genes, 15.3%	3775 out of 26732 genes, 14.1%	1
										defense response to bacterium	2 out of 176 genes, 1.1%	189 out of 26732 genes, 0.7%	1
										positive regulation of cellular metabolic process	3 out of 176 genes, 1.7%	321 out of 26732 genes, 1.2%	1
										cellular response to DNA damage stimulus	3 out of 176 genes, 1.7%	322 out of 26732 genes, 1.2%	1
										cellular protein modification process	24 out of 176 genes, 13.6%	3362 out of 26732 genes, 12.6%	1
										protein modification process	24 out of 176 genes, 13.6%	3362 out of 26732 genes, 12.6%	1
										ribosome biogenesis	2 out of 176 genes, 1.1%	198 out of 26732 genes, 0.7%	1
										methylation	6 out of 176 genes, 3.4%	752 out of 26732 genes, 2.8%	1
										regulation of signal transduction	3 out of 176 genes, 1.7%	333 out of 26732 genes, 1.2%	1
										regulation of signaling	3 out of 176 genes, 1.7%	333 out of 26732 genes, 1.2%	1
										regulation of cell communication	3 out of 176 genes, 1.7%	335 out of 26732 genes, 1.3%	1
										cofactor biosynthetic process	3 out of 176 genes, 1.7%	335 out of 26732 genes, 1.3%	1
										RNA modification	2 out of 176 genes, 1.1%	200 out of 26732 genes, 0.7%	1
										ribonucleoprotein complex biogenesis	2 out of 176 genes, 1.1%	200 out of 26732 genes, 0.7%	1
										pigment biosynthetic process	2 out of 176 genes, 1.1%	200 out of 26732 genes, 0.7%	1
										response to abscisic acid	2 out of 176 genes, 1.1%	201 out of 26732 genes, 0.8%	1
										cellular nitrogen compound biosynthetic process	10 out of 176 genes, 5.7%	1334 out of 26732 genes, 5.0%	1
										organic acid catabolic process	2 out of 176 genes, 1.1%	202 out of 26732 genes, 0.8%	1
										carboxylic acid catabolic process	2 out of 176 genes, 1.1%	202 out of 26732 genes, 0.8%	1
										regulation of kinase activity	2 out of 176 genes, 1.1%	204 out of 26732 genes, 0.8%	1
										regulation of protein kinase activity	2 out of 176 genes, 1.1%	204 out of 26732 genes, 0.8%	1
										regulation of transferase activity	2 out of 176 genes, 1.1%	204 out of 26732 genes, 0.8%	1
										proteolysis	9 out of 176 genes, 5.1%	1197 out of 26732 genes, 4.5%	1
										response to external biotic stimulus	4 out of 176 genes, 2.3%	482 out of 26732 genes, 1.8%	1
										response to other organism	4 out of 176 genes, 2.3%	482 out of 26732 genes, 1.8%	1
										protein phosphorylation	16 out of 176 genes, 9.1%	2223 out of 26732 genes, 8.3%	1
										heterocycle metabolic process	27 out of 176 genes, 15.3%	3852 out of 26732 genes, 14.4%	1
										intracellular signal transduction	6 out of 176 genes, 3.4%	772 out of 26732 genes, 2.9%	1
										positive regulation of metabolic process	3 out of 176 genes, 1.7%	349 out of 26732 genes, 1.3%	1
										regulation of protein phosphorylation	2 out of 176 genes, 1.1%	211 out of 26732 genes, 0.8%	1
										response to temperature stimulus	3 out of 176 genes, 1.7%	351 out of 26732 genes, 1.3%	1
										aromatic compound biosynthetic process	10 out of 176 genes, 5.7%	1365 out of 26732 genes, 5.1%	1
										regulation of phosphate metabolic process	3 out of 176 genes, 1.7%	353 out of 26732 genes, 1.3%	1
										regulation of phosphorus metabolic process	3 out of 176 genes, 1.7%	353 out of 26732 genes, 1.3%	1
										multi-organism process	6 out of 176 genes, 3.4%	789 out of 26732 genes, 3.0%	1
										heterocycle biosynthetic process	10 out of 176 genes, 5.7%	1378 out of 26732 genes, 5.2%	1
										cell redox homeostasis	2 out of 176 genes, 1.1%	219 out of 26732 genes, 0.8%	1
										nucleoside biosynthetic process	2 out of 176 genes, 1.1%	221 out of 26732 genes, 0.8%	1
										ribonucleoside biosynthetic process	2 out of 176 genes, 1.1%	221 out of 26732 genes, 0.8%	1
										nitrogen compound metabolic process	32 out of 176 genes, 18.2%	4664 out of 26732 genes, 17.4%	1
										protein folding	3 out of 176 genes, 1.7%	365 out of 26732 genes, 1.4%	1
										cellular aromatic compound metabolic process	27 out of 176 genes, 15.3%	3921 out of 26732 genes, 14.7%	1
										regulation of phosphorylation	2 out of 176 genes, 1.1%	224 out of 26732 genes, 0.8%	1
										positive regulation of cellular process	3 out of 176 genes, 1.7%	369 out of 26732 genes, 1.4%	1
										response to bacterium	2 out of 176 genes, 1.1%	231 out of 26732 genes, 0.9%	1
										multi-organism reproductive process	2 out of 176 genes, 1.1%	231 out of 26732 genes, 0.9%	1
										pigment metabolic process	2 out of 176 genes, 1.1%	232 out of 26732 genes, 0.9%	1
										regulation of protein modification process	2 out of 176 genes, 1.1%	234 out of 26732 genes, 0.9%	1
										macromolecule methylation	2 out of 176 genes, 1.1%	235 out of 26732 genes, 0.9%	1
										positive regulation of macromolecule metabolic process	2 out of 176 genes, 1.1%	236 out of 26732 genes, 0.9%	1
										cellular amide metabolic process	2 out of 176 genes, 1.1%	239 out of 26732 genes, 0.9%	1
										ribonucleotide biosynthetic process	2 out of 176 genes, 1.1%	242 out of 26732 genes, 0.9%	1
										ribose phosphate biosynthetic process	2 out of 176 genes, 1.1%	242 out of 26732 genes, 0.9%	1
										glycosyl compound biosynthetic process	2 out of 176 genes, 1.1%	242 out of 26732 genes, 0.9%	1
										organonitrogen compound metabolic process	18 out of 176 genes, 10.2%	2660 out of 26732 genes, 10.0%	1
										small molecule catabolic process	2 out of 176 genes, 1.1%	249 out of 26732 genes, 0.9%	1
										oxoacid metabolic process	13 out of 176 genes, 7.4%	1918 out of 26732 genes, 7.2%	1
										cell wall organization or biogenesis	3 out of 176 genes, 1.7%	405 out of 26732 genes, 1.5%	1
										response to external stimulus	5 out of 176 genes, 2.8%	709 out of 26732 genes, 2.7%	1
										organic acid metabolic process	13 out of 176 genes, 7.4%	1928 out of 26732 genes, 7.2%	1
										organic substance biosynthetic process	31 out of 176 genes, 17.6%	4668 out of 26732 genes, 17.5%	1
										phosphate-containing compound metabolic process	35 out of 176 genes, 19.9%	5279 out of 26732 genes, 19.7%	1
										organic cyclic compound metabolic process	27 out of 176 genes, 15.3%	4071 out of 26732 genes, 15.2%	1
										response to auxin	2 out of 176 genes, 1.1%	262 out of 26732 genes, 1.0%	1
										cell wall organization	2 out of 176 genes, 1.1%	263 out of 26732 genes, 1.0%	1
										organonitrogen compound biosynthetic process	8 out of 176 genes, 4.5%	1184 out of 26732 genes, 4.4%	1
										nucleobase-containing compound metabolic process	22 out of 176 genes, 12.5%	3321 out of 26732 genes, 12.4%	1
										phosphorus metabolic process	35 out of 176 genes, 19.9%	5314 out of 26732 genes, 19.9%	1
										cellular biosynthetic process	30 out of 176 genes, 17.0%	4557 out of 26732 genes, 17.0%	1
										regulation of response to stimulus	3 out of 176 genes, 1.7%	426 out of 26732 genes, 1.6%	1
										external encapsulating structure organization	2 out of 176 genes, 1.1%	273 out of 26732 genes, 1.0%	1
										biosynthetic process	33 out of 176 genes, 18.8%	5041 out of 26732 genes, 18.9%	1
										alpha-amino acid biosynthetic process	3 out of 176 genes, 1.7%	435 out of 26732 genes, 1.6%	1
										positive regulation of biological process	3 out of 176 genes, 1.7%	436 out of 26732 genes, 1.6%	1
										dephosphorylation	2 out of 176 genes, 1.1%	280 out of 26732 genes, 1.0%	1
										cellular metabolic process	85 out of 176 genes, 48.3%	12975 out of 26732 genes, 48.5%	1
										cellular homeostasis	2 out of 176 genes, 1.1%	291 out of 26732 genes, 1.1%	1
										cellular macromolecule biosynthetic process	15 out of 176 genes, 8.5%	2327 out of 26732 genes, 8.7%	1
										response to chemical	11 out of 176 genes, 6.2%	1707 out of 26732 genes, 6.4%	1
										ion transmembrane transport	2 out of 176 genes, 1.1%	294 out of 26732 genes, 1.1%	1
										coenzyme metabolic process	3 out of 176 genes, 1.7%	456 out of 26732 genes, 1.7%	1
										organic cyclic compound biosynthetic process	10 out of 176 genes, 5.7%	1560 out of 26732 genes, 5.8%	1
										response to alcohol	2 out of 176 genes, 1.1%	298 out of 26732 genes, 1.1%	1
										carboxylic acid metabolic process	12 out of 176 genes, 6.8%	1891 out of 26732 genes, 7.1%	1
										small GTPase mediated signal transduction	2 out of 176 genes, 1.1%	304 out of 26732 genes, 1.1%	1
										macromolecule biosynthetic process	15 out of 176 genes, 8.5%	2374 out of 26732 genes, 8.9%	1
										primary metabolic process	83 out of 176 genes, 47.2%	12822 out of 26732 genes, 48.0%	1
										organic substance metabolic process	89 out of 176 genes, 50.6%	13744 out of 26732 genes, 51.4%	1
										carbohydrate derivative biosynthetic process	3 out of 176 genes, 1.7%	484 out of 26732 genes, 1.8%	1
										nucleobase-containing compound biosynthetic process	6 out of 176 genes, 3.4%	976 out of 26732 genes, 3.7%	1
										response to lipid	2 out of 176 genes, 1.1%	329 out of 26732 genes, 1.2%	1
										cellular amino acid biosynthetic process	3 out of 176 genes, 1.7%	506 out of 26732 genes, 1.9%	1
										nucleotide biosynthetic process	2 out of 176 genes, 1.1%	340 out of 26732 genes, 1.3%	1
										ribonucleoside monophosphate metabolic process	3 out of 176 genes, 1.7%	515 out of 26732 genes, 1.9%	1
										homeostatic process	2 out of 176 genes, 1.1%	344 out of 26732 genes, 1.3%	1
										nucleoside monophosphate metabolic process	3 out of 176 genes, 1.7%	521 out of 26732 genes, 1.9%	1
										shoot system development	2 out of 176 genes, 1.1%	350 out of 26732 genes, 1.3%	1
										single-organism biosynthetic process	15 out of 176 genes, 8.5%	2480 out of 26732 genes, 9.3%	1
										organic acid biosynthetic process	5 out of 176 genes, 2.8%	870 out of 26732 genes, 3.3%	1
										carboxylic acid biosynthetic process	5 out of 176 genes, 2.8%	870 out of 26732 genes, 3.3%	1
										phospholipid metabolic process	2 out of 176 genes, 1.1%	357 out of 26732 genes, 1.3%	1
										monocarboxylic acid biosynthetic process	2 out of 176 genes, 1.1%	362 out of 26732 genes, 1.4%	1
										cellular catabolic process	8 out of 176 genes, 4.5%	1385 out of 26732 genes, 5.2%	1
										small molecule metabolic process	21 out of 176 genes, 11.9%	3481 out of 26732 genes, 13.0%	1
										small molecule biosynthetic process	6 out of 176 genes, 3.4%	1067 out of 26732 genes, 4.0%	1
										nucleoside phosphate metabolic process	6 out of 176 genes, 3.4%	1122 out of 26732 genes, 4.2%	1
										cellular component assembly	2 out of 176 genes, 1.1%	439 out of 26732 genes, 1.6%	1
										organic substance transport	7 out of 176 genes, 4.0%	1353 out of 26732 genes, 5.1%	1
										purine nucleoside monophosphate metabolic process	2 out of 176 genes, 1.1%	446 out of 26732 genes, 1.7%	1
										purine ribonucleoside monophosphate metabolic process	2 out of 176 genes, 1.1%	446 out of 26732 genes, 1.7%	1
										response to acid chemical	2 out of 176 genes, 1.1%	451 out of 26732 genes, 1.7%	1
										metabolic process	121 out of 176 genes, 68.8%	19102 out of 26732 genes, 71.5%	1
										reproductive process	3 out of 176 genes, 1.7%	664 out of 26732 genes, 2.5%	1
										cellular component biogenesis	3 out of 176 genes, 1.7%	666 out of 26732 genes, 2.5%	1
										cellular lipid metabolic process	5 out of 176 genes, 2.8%	1041 out of 26732 genes, 3.9%	1
										cellular process	104 out of 176 genes, 59.1%	16630 out of 26732 genes, 62.2%	1
										response to metal ion	2 out of 176 genes, 1.1%	482 out of 26732 genes, 1.8%	1
										catabolic process	10 out of 176 genes, 5.7%	1943 out of 26732 genes, 7.3%	1
										nucleobase-containing small molecule metabolic process	6 out of 176 genes, 3.4%	1245 out of 26732 genes, 4.7%	1
										intracellular transport	3 out of 176 genes, 1.7%	687 out of 26732 genes, 2.6%	1
										organophosphate metabolic process	8 out of 176 genes, 4.5%	1606 out of 26732 genes, 6.0%	1
										response to inorganic substance	3 out of 176 genes, 1.7%	712 out of 26732 genes, 2.7%	1
										organic substance catabolic process	9 out of 176 genes, 5.1%	1817 out of 26732 genes, 6.8%	1
										organonitrogen compound catabolic process	3 out of 176 genes, 1.7%	720 out of 26732 genes, 2.7%	1
										ion transport	5 out of 176 genes, 2.8%	1109 out of 26732 genes, 4.1%	1
										intracellular protein transport	2 out of 176 genes, 1.1%	535 out of 26732 genes, 2.0%	1
										DNA metabolic process	3 out of 176 genes, 1.7%	743 out of 26732 genes, 2.8%	1
										lipid biosynthetic process	3 out of 176 genes, 1.7%	757 out of 26732 genes, 2.8%	1
										vesicle-mediated transport	2 out of 176 genes, 1.1%	557 out of 26732 genes, 2.1%	1
										transcription, DNA-templated	2 out of 176 genes, 1.1%	559 out of 26732 genes, 2.1%	1
										nucleic acid-templated transcription	2 out of 176 genes, 1.1%	559 out of 26732 genes, 2.1%	1
										lipid metabolic process	7 out of 176 genes, 4.0%	1539 out of 26732 genes, 5.8%	1
										cellular protein localization	2 out of 176 genes, 1.1%	560 out of 26732 genes, 2.1%	1
										single-organism metabolic process	49 out of 176 genes, 27.8%	8515 out of 26732 genes, 31.9%	1
										RNA biosynthetic process	2 out of 176 genes, 1.1%	569 out of 26732 genes, 2.1%	1
										single-organism cellular process	52 out of 176 genes, 29.5%	8988 out of 26732 genes, 33.6%	1
										transmembrane transport	6 out of 176 genes, 3.4%	1373 out of 26732 genes, 5.1%	1
										cellular macromolecule localization	2 out of 176 genes, 1.1%	581 out of 26732 genes, 2.2%	1
										establishment of localization in cell	3 out of 176 genes, 1.7%	806 out of 26732 genes, 3.0%	1
										protein transport	3 out of 176 genes, 1.7%	821 out of 26732 genes, 3.1%	1
										establishment of protein localization	3 out of 176 genes, 1.7%	821 out of 26732 genes, 3.1%	1
										transport	20 out of 176 genes, 11.4%	3906 out of 26732 genes, 14.6%	1
										establishment of localization	20 out of 176 genes, 11.4%	3918 out of 26732 genes, 14.7%	1
										regulation of biological quality	2 out of 176 genes, 1.1%	617 out of 26732 genes, 2.3%	1
										ribonucleoside metabolic process	3 out of 176 genes, 1.7%	839 out of 26732 genes, 3.1%	1
										protein localization	3 out of 176 genes, 1.7%	842 out of 26732 genes, 3.1%	1
										ribonucleotide metabolic process	3 out of 176 genes, 1.7%	847 out of 26732 genes, 3.2%	1
										ribose phosphate metabolic process	3 out of 176 genes, 1.7%	847 out of 26732 genes, 3.2%	1
										localization	20 out of 176 genes, 11.4%	4000 out of 26732 genes, 15.0%	1
										cellular localization	3 out of 176 genes, 1.7%	882 out of 26732 genes, 3.3%	1
										nucleotide metabolic process	4 out of 176 genes, 2.3%	1109 out of 26732 genes, 4.1%	1
										nucleoside metabolic process	3 out of 176 genes, 1.7%	900 out of 26732 genes, 3.4%	1
										glycosyl compound metabolic process	3 out of 176 genes, 1.7%	926 out of 26732 genes, 3.5%	1
										response to abiotic stimulus	4 out of 176 genes, 2.3%	1203 out of 26732 genes, 4.5%	1
										macromolecule localization	3 out of 176 genes, 1.7%	986 out of 26732 genes, 3.7%	1
										response to oxygen-containing compound	2 out of 176 genes, 1.1%	751 out of 26732 genes, 2.8%	1
										cation transport	2 out of 176 genes, 1.1%	764 out of 26732 genes, 2.9%	1
										purine nucleoside metabolic process	2 out of 176 genes, 1.1%	774 out of 26732 genes, 2.9%	1
										purine ribonucleoside metabolic process	2 out of 176 genes, 1.1%	774 out of 26732 genes, 2.9%	1
										purine ribonucleotide metabolic process	2 out of 176 genes, 1.1%	777 out of 26732 genes, 2.9%	1
										purine nucleotide metabolic process	2 out of 176 genes, 1.1%	803 out of 26732 genes, 3.0%	1
										monocarboxylic acid metabolic process	2 out of 176 genes, 1.1%	803 out of 26732 genes, 3.0%	1
										oxidation-reduction process	15 out of 176 genes, 8.5%	3425 out of 26732 genes, 12.8%	1
										single-organism catabolic process	4 out of 176 genes, 2.3%	1290 out of 26732 genes, 4.8%	1
										carbohydrate derivative metabolic process	4 out of 176 genes, 2.3%	1292 out of 26732 genes, 4.8%	1
										system development	2 out of 176 genes, 1.1%	882 out of 26732 genes, 3.3%	1
										purine-containing compound metabolic process	2 out of 176 genes, 1.1%	886 out of 26732 genes, 3.3%	1
										single-organism transport	10 out of 176 genes, 5.7%	2660 out of 26732 genes, 10.0%	1
										carbohydrate metabolic process	7 out of 176 genes, 4.0%	2067 out of 26732 genes, 7.7%	1
										multicellular organismal process	4 out of 176 genes, 2.3%	1435 out of 26732 genes, 5.4%	1
										single-organism localization	10 out of 176 genes, 5.7%	2697 out of 26732 genes, 10.1%	1
										organelle organization	2 out of 176 genes, 1.1%	967 out of 26732 genes, 3.6%	1
										single-organism process	72 out of 176 genes, 40.9%	13358 out of 26732 genes, 50.0%	1
										cellular component organization or biogenesis	5 out of 176 genes, 2.8%	1826 out of 26732 genes, 6.8%	1
										single-organism carbohydrate metabolic process	2 out of 176 genes, 1.1%	1097 out of 26732 genes, 4.1%	1
										cellular component organization	4 out of 176 genes, 2.3%	1644 out of 26732 genes, 6.1%	1
										multicellular organismal development	2 out of 176 genes, 1.1%	1265 out of 26732 genes, 4.7%	1
										anatomical structure development	2 out of 176 genes, 1.1%	1299 out of 26732 genes, 4.9%	1
										single-multicellular organism process	2 out of 176 genes, 1.1%	1317 out of 26732 genes, 4.9%	1
										single-organism developmental process	2 out of 176 genes, 1.1%	1472 out of 26732 genes, 5.5%	1
										developmental process	2 out of 176 genes, 1.1%	1535 out of 26732 genes, 5.7%	1
