# Supplementary material for: Comparative transcriptome analysis of soybean response to bean pyralid larvae
Source: BMC Genomics. 2017 Nov 13;18:871. doi: 10.1186/s12864-017-4256-7 (PMC5683215; doi:10.1186/s12864-017-4256-7)
Supplement: Supplementary file 9 — Pathway analysis the DEGs of HRK0-VS-HRK48. (XLS 108 kb) [file 12864_2017_4256_MOESM9_ESM.xls]

## Sheet: Sheet1
Table S9. Pathway analysis the DEGs of HRK0-VS-HRK48
N0.	Pathway	DEGs with pathway annotation (614)	All genes with pathway annotation (48566)	Pvalue	Qvalue
1	Biosynthesis of secondary metabolites	206 (33.55%)	6205 (12.78%)	7.01047e-41	1.79468e-38
2	Flavonoid biosynthesis	52 (8.47%)	596 (1.23%)	1.09797e-27	1.4054e-25
3	Metabolic pathways	263 (42.83%)	12627 (26%)	7.12903e-20	6.08344e-18
4	Polycyclic aromatic hydrocarbon degradation	30 (4.89%)	322 (0.66%)	2.92414e-17	1.87145e-15
5	Phenylpropanoid biosynthesis	47 (7.65%)	860 (1.77%)	7.52536e-17	3.85299e-15
6	Phenylalanine metabolism	33 (5.37%)	431 (0.89%)	2.59733e-16	1.1082e-14
7	Stilbenoid, diarylheptanoid and gingerol biosynthesis	29 (4.72%)	451 (0.93%)	1.38061e-12	5.04908e-11
8	Chlorocyclohexane and chlorobenzene degradation	13 (2.12%)	103 (0.21%)	7.03994e-10	2.25278e-08
9	Bisphenol degradation	21 (3.42%)	346 (0.71%)	4.78789e-09	1.36189e-07
10	Nitrogen metabolism	23 (3.75%)	450 (0.93%)	2.24812e-08	5.75519e-07
11	Flavone and flavonol biosynthesis	15 (2.44%)	259 (0.53%)	1.34635e-06	3.13333e-05
12	Drug metabolism - cytochrome P450	15 (2.44%)	281 (0.58%)	3.66782e-06	7.82467e-05
13	Propanoate metabolism	16 (2.61%)	327 (0.67%)	5.33109e-06	0.000104981
14	Microbial metabolism in diverse environments	85 (13.84%)	4155 (8.56%)	7.73856e-06	0.000141505
15	Ascorbate and aldarate metabolism	16 (2.61%)	344 (0.71%)	1.00434e-05	0.000171408
16	Isoquinoline alkaloid biosynthesis	8 (1.3%)	105 (0.22%)	5.93474e-05	0.000949558
17	Metabolism of xenobiotics by cytochrome P450	13 (2.12%)	281 (0.58%)	7.06061e-05	0.00106324
18	Alanine, aspartate and glutamate metabolism	20 (3.26%)	588 (1.21%)	7.6209e-05	0.00108386
19	Isoflavonoid biosynthesis	9 (1.47%)	145 (0.3%)	0.000102927	0.0013868
20	Amino sugar and nucleotide sugar metabolism	23 (3.75%)	772 (1.59%)	0.000164023	0.0020995
21	Chloroalkane and chloroalkene degradation	14 (2.28%)	389 (0.8%)	0.0005056	0.00601159
22	Tropane, piperidine and pyridine alkaloid biosynthesis	7 (1.14%)	110 (0.23%)	0.000516621	0.00601159
23	Starch and sucrose metabolism	30 (4.89%)	1228 (2.53%)	0.000550996	0.00613283
24	Monoterpenoid biosynthesis	5 (0.81%)	55 (0.11%)	0.000656343	0.007001
25	Atrazine degradation	4 (0.65%)	38 (0.08%)	0.00132796	0.0135983
26	D-Glutamine and D-glutamate metabolism	3 (0.49%)	20 (0.04%)	0.00195285	0.0192281
27	Proximal tubule bicarbonate reclamation	3 (0.49%)	21 (0.04%)	0.00225705	0.0214002
28	Arginine and proline metabolism	15 (2.44%)	517 (1.06%)	0.00274803	0.0242585
29	Cysteine and methionine metabolism	15 (2.44%)	517 (1.06%)	0.00274803	0.0242585
30	Prostate cancer	12 (1.95%)	382 (0.79%)	0.00377523	0.0322153
31	Fatty acid degradation	12 (1.95%)	390 (0.8%)	0.00444279	0.0366889
32	Galactose metabolism	12 (1.95%)	414 (0.85%)	0.00702776	0.0562221
33	Tryptophan metabolism	7 (1.14%)	185 (0.38%)	0.00953715	0.0739851
34	Carotenoid biosynthesis	12 (1.95%)	435 (0.9%)	0.0101506	0.0764281
35	Linoleic acid metabolism	7 (1.14%)	190 (0.39%)	0.0109338	0.0799727
36	Bacterial chemotaxis	7 (1.14%)	197 (0.41%)	0.0131305	0.0933723
37	Valine, leucine and isoleucine degradation	9 (1.47%)	300 (0.62%)	0.0148746	0.102916
38	Pentose and glucuronate interconversions	16 (2.61%)	691 (1.42%)	0.016003	0.10781
39	Caprolactam degradation	3 (0.49%)	45 (0.09%)	0.0192631	0.126445
40	Methane metabolism	11 (1.79%)	446 (0.92%)	0.0279277	0.174378
41	Glutathione metabolism	11 (1.79%)	446 (0.92%)	0.0279277	0.174378
42	Pyruvate metabolism	15 (2.44%)	690 (1.42%)	0.0312415	0.190424
43	Glycerolipid metabolism	12 (1.95%)	530 (1.09%)	0.0390581	0.232532
44	Glycolysis / Gluconeogenesis	16 (2.61%)	793 (1.63%)	0.0471067	0.274075
45	beta-Alanine metabolism	6 (0.98%)	214 (0.44%)	0.0555914	0.316253
46	Diterpenoid biosynthesis	6 (0.98%)	217 (0.45%)	0.0586724	0.326525
47	Cyanoamino acid metabolism	8 (1.3%)	335 (0.69%)	0.0644886	0.348689
48	Glucosinolate biosynthesis	3 (0.49%)	73 (0.15%)	0.0653792	0.348689
49	Retinol metabolism	5 (0.81%)	171 (0.35%)	0.0668728	0.349376
50	Lysine degradation	6 (0.98%)	227 (0.47%)	0.0696655	0.350965
51	Circadian rhythm - plant	14 (2.28%)	710 (1.46%)	0.0699189	0.350965
52	Naphthalene degradation	7 (1.14%)	306 (0.63%)	0.0954632	0.469973
53	Sesquiterpenoid and triterpenoid biosynthesis	3 (0.49%)	87 (0.18%)	0.0982404	0.474519
54	Limonene and pinene degradation	29 (4.72%)	1810 (3.73%)	0.116454	0.55208
55	Glycosphingolipid biosynthesis - globo series	2 (0.33%)	47 (0.1%)	0.119072	0.554228
56	Primary immunodeficiency	1 (0.16%)	11 (0.02%)	0.130615	0.576645
57	Steroid hormone biosynthesis	1 (0.16%)	11 (0.02%)	0.130615	0.576645
58	Brassinosteroid biosynthesis	3 (0.49%)	99 (0.2%)	0.130646	0.576645
59	Pathways in cancer	13 (2.12%)	740 (1.52%)	0.148577	0.644671
60	Glyoxylate and dicarboxylate metabolism	7 (1.14%)	354 (0.73%)	0.163867	0.699165
61	Indole alkaloid biosynthesis	2 (0.33%)	58 (0.12%)	0.166783	0.699943
62	Porphyrin and chlorophyll metabolism	6 (0.98%)	295 (0.61%)	0.17242	0.711926
63	Ubiquinone and other terpenoid-quinone biosynthesis	6 (0.98%)	298 (0.61%)	0.177953	0.723111
64	alpha-Linolenic acid metabolism	5 (0.81%)	243 (0.5%)	0.195574	0.753029
65	Selenocompound metabolism	4 (0.65%)	181 (0.37%)	0.197082	0.753029
66	Pantothenate and CoA biosynthesis	4 (0.65%)	181 (0.37%)	0.197082	0.753029
67	Histidine metabolism	4 (0.65%)	181 (0.37%)	0.197082	0.753029
68	Benzoxazinoid biosynthesis	3 (0.49%)	122 (0.25%)	0.20097	0.756591
69	Prion diseases	6 (0.98%)	313 (0.64%)	0.206645	0.766681
70	Aminobenzoate degradation	27 (4.4%)	1816 (3.74%)	0.220021	0.804647
71	Salivary secretion	3 (0.49%)	145 (0.3%)	0.277915	0.999995
72	NOD-like receptor signaling pathway	3 (0.49%)	146 (0.3%)	0.28134	0.999995
73	Long-term depression	3 (0.49%)	153 (0.32%)	0.3054	0.999995
74	Steroid biosynthesis	4 (0.65%)	221 (0.46%)	0.306323	0.999995
75	Drug metabolism - other enzymes	2 (0.33%)	100 (0.21%)	0.361155	0.999995
76	Tight junction	6 (0.98%)	390 (0.8%)	0.371726	0.999995
77	Bile secretion	10 (1.63%)	688 (1.42%)	0.372329	0.999995
78	Glycine, serine and threonine metabolism	10 (1.63%)	691 (1.42%)	0.37737	0.999995
79	Two-component system	8 (1.3%)	545 (1.12%)	0.38472	0.999995
80	Phenylalanine, tyrosine and tryptophan biosynthesis	5 (0.81%)	324 (0.67%)	0.390122	0.999995
81	Gastric acid secretion	3 (0.49%)	179 (0.37%)	0.394701	0.999995
82	ABC transporters	15 (2.44%)	1088 (2.24%)	0.403146	0.999995
83	Adipocytokine signaling pathway	4 (0.65%)	258 (0.53%)	0.411722	0.999995
84	Sulfur metabolism	4 (0.65%)	259 (0.53%)	0.414548	0.999995
85	Aldosterone-regulated sodium reabsorption	2 (0.33%)	116 (0.24%)	0.432103	0.999995
86	Glioma	3 (0.49%)	192 (0.4%)	0.438348	0.999995
87	Valine, leucine and isoleucine biosynthesis	3 (0.49%)	194 (0.4%)	0.444962	0.999995
88	Hepatitis C	3 (0.49%)	196 (0.4%)	0.451544	0.999995
89	Dorso-ventral axis formation	2 (0.33%)	121 (0.25%)	0.453414	0.999995
90	MAPK signaling pathway - fly	2 (0.33%)	121 (0.25%)	0.453414	0.999995
91	Bladder cancer	2 (0.33%)	121 (0.25%)	0.453414	0.999995
92	Olfactory transduction	2 (0.33%)	123 (0.25%)	0.461811	0.999995
93	Vascular smooth muscle contraction	4 (0.65%)	276 (0.57%)	0.462036	0.999995
94	Carbohydrate digestion and absorption	1 (0.16%)	49 (0.1%)	0.464067	0.999995
95	One carbon pool by folate	4 (0.65%)	279 (0.57%)	0.470284	0.999995
96	Proteasome	3 (0.49%)	202 (0.42%)	0.471093	0.999995
97	Cholinergic synapse	3 (0.49%)	203 (0.42%)	0.474321	0.999995
98	Glycosaminoglycan degradation	2 (0.33%)	131 (0.27%)	0.49462	0.999995
99	Non-small cell lung cancer	2 (0.33%)	131 (0.27%)	0.49462	0.999995
100	Polyketide sugar unit biosynthesis	1 (0.16%)	54 (0.11%)	0.497133	0.999995
101	Biosynthesis of unsaturated fatty acids	2 (0.33%)	132 (0.27%)	0.498631	0.999995
102	Mineral absorption	3 (0.49%)	213 (0.44%)	0.506079	0.999995
103	Meiosis - yeast	6 (0.98%)	451 (0.93%)	0.50661	0.999995
104	Phototransduction	1 (0.16%)	56 (0.12%)	0.509782	0.999995
105	Inositol phosphate metabolism	6 (0.98%)	453 (0.93%)	0.51089	0.999995
106	MAPK signaling pathway	8 (1.3%)	614 (1.26%)	0.514817	0.999995
107	Photosynthesis - antenna proteins	1 (0.16%)	57 (0.12%)	0.515987	0.999995
108	Thyroid cancer	2 (0.33%)	137 (0.28%)	0.518378	0.999995
109	Phototransduction - fly	2 (0.33%)	138 (0.28%)	0.522265	0.999995
110	SNARE interactions in vesicular transport	3 (0.49%)	221 (0.46%)	0.530753	0.999995
111	Melanoma	2 (0.33%)	141 (0.29%)	0.533798	0.999995
112	Chronic myeloid leukemia	2 (0.33%)	141 (0.29%)	0.533798	0.999995
113	Melanogenesis	4 (0.65%)	303 (0.62%)	0.534375	0.999995
114	Dilated cardiomyopathy	2 (0.33%)	143 (0.29%)	0.541381	0.999995
115	Circadian rhythm - fly	1 (0.16%)	62 (0.13%)	0.545854	0.999995
116	Serotonergic synapse	3 (0.49%)	228 (0.47%)	0.551765	0.999995
117	Cell cycle - yeast	10 (1.63%)	798 (1.64%)	0.555101	0.999995
118	Fatty acid biosynthesis	3 (0.49%)	232 (0.48%)	0.563519	0.999995
119	Antigen processing and presentation	5 (0.81%)	398 (0.82%)	0.566941	0.999995
120	Vasopressin-regulated water reabsorption	2 (0.33%)	150 (0.31%)	0.567239	0.999995
121	Zeatin biosynthesis	3 (0.49%)	235 (0.48%)	0.57221	0.999995
122	Retrograde endocannabinoid signaling	4 (0.65%)	319 (0.66%)	0.574877	0.999995
123	Gap junction	3 (0.49%)	237 (0.49%)	0.577944	0.999995
124	Arrhythmogenic right ventricular cardiomyopathy (ARVC)	1 (0.16%)	69 (0.14%)	0.584602	0.999995
125	Citrate cycle (TCA cycle)	4 (0.65%)	324 (0.67%)	0.58712	0.999995
126	Endocrine and other factor-regulated calcium reabsorption	2 (0.33%)	157 (0.32%)	0.592029	0.999995
127	Aminoacyl-tRNA biosynthesis	4 (0.65%)	329 (0.68%)	0.599155	0.999995
128	Regulation of actin cytoskeleton	6 (0.98%)	498 (1.03%)	0.602888	0.999995
129	Small cell lung cancer	1 (0.16%)	73 (0.15%)	0.605244	0.999995
130	Cocaine addiction	1 (0.16%)	74 (0.15%)	0.610242	0.999995
131	Long-term potentiation	4 (0.65%)	335 (0.69%)	0.613315	0.999995
132	Sphingolipid metabolism	3 (0.49%)	252 (0.52%)	0.61938	0.999995
133	Collecting duct acid secretion	1 (0.16%)	76 (0.16%)	0.62005	0.999995
134	Other glycan degradation	6 (0.98%)	512 (1.05%)	0.629534	0.999995
135	Rheumatoid arthritis	2 (0.33%)	171 (0.35%)	0.638388	0.999995
136	Fc epsilon RI signaling pathway	2 (0.33%)	172 (0.35%)	0.641536	0.999995
137	Type II diabetes mellitus	2 (0.33%)	173 (0.36%)	0.644662	0.999995
138	GnRH signaling pathway	4 (0.65%)	349 (0.72%)	0.645127	0.999995
139	Glycerophospholipid metabolism	7 (1.14%)	607 (1.25%)	0.648011	0.999995
140	Fatty acid elongation	1 (0.16%)	82 (0.17%)	0.648019	0.999995
141	Taste transduction	1 (0.16%)	82 (0.17%)	0.648019	0.999995
142	Terpenoid backbone biosynthesis	3 (0.49%)	264 (0.54%)	0.650479	0.999995
143	Glycosphingolipid biosynthesis - ganglio series	1 (0.16%)	83 (0.17%)	0.652476	0.999995
144	Morphine addiction	2 (0.33%)	183 (0.38%)	0.674744	0.999995
145	Salmonella infection	3 (0.49%)	274 (0.56%)	0.67498	0.999995
146	Adherens junction	3 (0.49%)	277 (0.57%)	0.682079	0.999995
147	Photosynthesis	2 (0.33%)	188 (0.39%)	0.688993	0.999995
148	Acute myeloid leukemia	2 (0.33%)	189 (0.39%)	0.691781	0.999995
149	ErbB signaling pathway	2 (0.33%)	189 (0.39%)	0.691781	0.999995
150	Hedgehog signaling pathway	2 (0.33%)	189 (0.39%)	0.691781	0.999995
151	PPAR signaling pathway	2 (0.33%)	192 (0.4%)	0.700019	0.999995
152	Dopaminergic synapse	3 (0.49%)	285 (0.59%)	0.700442	0.999995
153	Endometrial cancer	2 (0.33%)	193 (0.4%)	0.702725	0.999995
154	Other types of O-glycan biosynthesis	1 (0.16%)	97 (0.2%)	0.709275	0.999995
155	Bacterial secretion system	2 (0.33%)	196 (0.4%)	0.710719	0.999995
156	Chemokine signaling pathway	3 (0.49%)	293 (0.6%)	0.717989	0.999995
157	Folate biosynthesis	2 (0.33%)	199 (0.41%)	0.718533	0.999995
158	Nicotine addiction	1 (0.16%)	101 (0.21%)	0.72373	0.999995
159	Phagosome	5 (0.81%)	481 (0.99%)	0.72872	0.999995
160	Leukocyte transendothelial migration	1 (0.16%)	103 (0.21%)	0.730685	0.999995
161	Pancreatic secretion	1 (0.16%)	103 (0.21%)	0.730685	0.999995
162	Renal cell carcinoma	2 (0.33%)	206 (0.42%)	0.736076	0.999995
163	Synaptic vesicle cycle	3 (0.49%)	306 (0.63%)	0.744785	0.999995
164	Lysine biosynthesis	1 (0.16%)	108 (0.22%)	0.74732	0.999995
165	Streptomycin biosynthesis	1 (0.16%)	111 (0.23%)	0.756804	0.999995
166	Natural killer cell mediated cytotoxicity	2 (0.33%)	217 (0.45%)	0.761756	0.999995
167	Amphetamine addiction	2 (0.33%)	218 (0.45%)	0.76398	0.999995
168	T cell receptor signaling pathway	2 (0.33%)	219 (0.45%)	0.766186	0.999995
169	Hypertrophic cardiomyopathy (HCM)	2 (0.33%)	220 (0.45%)	0.768374	0.999995
170	Osteoclast differentiation	2 (0.33%)	221 (0.46%)	0.770544	0.999995
171	Progesterone-mediated oocyte maturation	4 (0.65%)	423 (0.87%)	0.783502	0.999995
172	TGF-beta signaling pathway	3 (0.49%)	327 (0.67%)	0.783737	0.999995
173	Legionellosis	2 (0.33%)	231 (0.48%)	0.791286	0.999995
174	MAPK signaling pathway - yeast	3 (0.49%)	332 (0.68%)	0.792253	0.999995
175	VEGF signaling pathway	2 (0.33%)	232 (0.48%)	0.793267	0.999995
176	Epithelial cell signaling in Helicobacter pylori infection	1 (0.16%)	127 (0.26%)	0.801697	0.999995
177	Cutin, suberine and wax biosynthesis	2 (0.33%)	237 (0.49%)	0.802922	0.999995
178	Pentose phosphate pathway	6 (0.98%)	627 (1.29%)	0.80551	0.999995
179	Viral myocarditis	1 (0.16%)	129 (0.27%)	0.806692	0.999995
180	Oxidative phosphorylation	5 (0.81%)	535 (1.1%)	0.807653	0.999995
181	Alcoholism	4 (0.65%)	441 (0.91%)	0.809769	0.999995
182	Tyrosine metabolism	20 (3.26%)	1878 (3.87%)	0.812772	0.999995
183	Circadian rhythm	1 (0.16%)	134 (0.28%)	0.818638	0.999995
184	Renin-angiotensin system	1 (0.16%)	135 (0.28%)	0.820937	0.999995
185	Oocyte meiosis	7 (1.14%)	736 (1.52%)	0.823385	0.999995
186	Lysosome	8 (1.3%)	832 (1.71%)	0.826938	0.999995
187	Shigellosis	3 (0.49%)	357 (0.74%)	0.830735	0.999995
188	Colorectal cancer	2 (0.33%)	256 (0.53%)	0.836053	0.999995
189	B cell receptor signaling pathway	2 (0.33%)	261 (0.54%)	0.843893	0.999995
190	Calcium signaling pathway	2 (0.33%)	262 (0.54%)	0.84542	0.999995
191	Influenza A	21 (3.42%)	2023 (4.17%)	0.849759	0.999995
192	Axon guidance	2 (0.33%)	266 (0.55%)	0.851392	0.999995
193	GABAergic synapse	2 (0.33%)	277 (0.57%)	0.866746	0.999995
194	Ribosome biogenesis in eukaryotes	5 (0.81%)	589 (1.21%)	0.867182	0.999995
195	Glutamatergic synapse	3 (0.49%)	386 (0.79%)	0.867558	0.999995
196	Insulin signaling pathway	6 (0.98%)	688 (1.42%)	0.868147	0.999995
197	Amoebiasis	1 (0.16%)	160 (0.33%)	0.86985	0.999995
198	Base excision repair	3 (0.49%)	399 (0.82%)	0.881641	0.999995
199	Spliceosome	10 (1.63%)	1089 (2.24%)	0.883447	0.999995
200	Fc gamma R-mediated phagocytosis	4 (0.65%)	506 (1.04%)	0.883723	0.999995
201	Chagas disease (American trypanosomiasis)	16 (2.61%)	1641 (3.38%)	0.884234	0.999995
202	Ribosome	13 (2.12%)	1373 (2.83%)	0.887056	0.999995
203	Pertussis	16 (2.61%)	1652 (3.4%)	0.88996	0.999995
204	Vibrio cholerae infection	3 (0.49%)	413 (0.85%)	0.895304	0.999995
205	Riboflavin metabolism	1 (0.16%)	179 (0.37%)	0.897886	0.999995
206	Amyotrophic lateral sclerosis (ALS)	1 (0.16%)	179 (0.37%)	0.897886	0.999995
207	Toxoplasmosis	17 (2.77%)	1761 (3.63%)	0.898907	0.999995
208	Protein export	2 (0.33%)	305 (0.63%)	0.899485	0.999995
209	Pancreatic cancer	2 (0.33%)	311 (0.64%)	0.905449	0.999995
210	Alzheimer's disease	4 (0.65%)	533 (1.1%)	0.906206	0.999995
211	Peroxisome	3 (0.49%)	428 (0.88%)	0.908356	0.999995
212	Leishmaniasis	15 (2.44%)	1605 (3.3%)	0.911039	0.999995
213	Phosphatidylinositol signaling system	3 (0.49%)	440 (0.91%)	0.917716	0.999995
214	Mismatch repair	3 (0.49%)	440 (0.91%)	0.917716	0.999995
215	Focal adhesion	3 (0.49%)	457 (0.94%)	0.929489	0.999995
216	Apoptosis	15 (2.44%)	1652 (3.4%)	0.929833	0.999995
217	Bacterial invasion of epithelial cells	1 (0.16%)	209 (0.43%)	0.930393	0.999995
218	Toll-like receptor signaling pathway	15 (2.44%)	1656 (3.41%)	0.931266	0.999995
219	mTOR signaling pathway	2 (0.33%)	343 (0.71%)	0.932041	0.999995
220	Homologous recombination	3 (0.49%)	468 (0.96%)	0.936261	0.999995
221	DNA replication	3 (0.49%)	473 (0.97%)	0.939136	0.999995
222	N-Glycan biosynthesis	1 (0.16%)	221 (0.46%)	0.94029	0.999995
223	NF-kappa B signaling pathway	14 (2.28%)	1597 (3.29%)	0.942989	0.999995
224	Butanoate metabolism	1 (0.16%)	231 (0.48%)	0.947455	0.999995
225	Neurotrophin signaling pathway	16 (2.61%)	1806 (3.72%)	0.94869	0.999995
226	mRNA surveillance pathway	5 (0.81%)	729 (1.5%)	0.954055	0.999995
227	Tuberculosis	18 (2.93%)	2045 (4.21%)	0.960561	0.999995
228	RNA transport	7 (1.14%)	967 (1.99%)	0.96189	0.999995
229	Pathogenic Escherichia coli infection	1 (0.16%)	259 (0.53%)	0.963269	0.999995
230	Glycosylphosphatidylinositol(GPI)-anchor biosynthesis	2 (0.33%)	402 (0.83%)	0.963594	0.999995
231	Parkinson's disease	1 (0.16%)	264 (0.54%)	0.965545	0.999995
232	Measles	14 (2.28%)	1724 (3.55%)	0.972383	0.999995
233	Plant hormone signal transduction	35 (5.7%)	3689 (7.6%)	0.97264	0.999995
234	Cell cycle	5 (0.81%)	793 (1.63%)	0.972834	0.999995
235	Wnt signaling pathway	3 (0.49%)	566 (1.17%)	0.974894	0.999995
236	Purine metabolism	15 (2.44%)	1843 (3.79%)	0.975586	0.999995
237	Carbon fixation in photosynthetic organisms	1 (0.16%)	295 (0.61%)	0.976828	0.999995
238	p53 signaling pathway	1 (0.16%)	297 (0.61%)	0.977414	0.999995
239	Endocytosis	3 (0.49%)	581 (1.2%)	0.978328	0.999995
240	Plant-pathogen interaction	40 (6.51%)	4211 (8.67%)	0.979732	0.999995
241	RNA degradation	4 (0.65%)	716 (1.47%)	0.980725	0.999995
242	Transcriptional misregulation in cancer	1 (0.16%)	313 (0.64%)	0.981598	0.999995
243	Ubiquitin mediated proteolysis	6 (0.98%)	959 (1.97%)	0.982529	0.999995
244	Huntington's disease	5 (0.81%)	858 (1.77%)	0.984407	0.999995
245	Nucleotide excision repair	2 (0.33%)	509 (1.05%)	0.988711	0.999995
246	HTLV-I infection	3 (0.49%)	676 (1.39%)	0.991657	0.999995
247	Herpes simplex infection	2 (0.33%)	541 (1.11%)	0.992108	0.999995
248	Fructose and mannose metabolism	15 (2.44%)	2050 (4.22%)	0.993292	0.999995
249	Epstein-Barr virus infection	6 (0.98%)	1168 (2.4%)	0.997108	0.999995
250	Cytosolic DNA-sensing pathway	1 (0.16%)	471 (0.97%)	0.997575	0.999995
251	Protein processing in endoplasmic reticulum	7 (1.14%)	1309 (2.7%)	0.997582	0.999995
252	RNA polymerase	1 (0.16%)	617 (1.27%)	0.999629	0.999995
253	Fanconi anemia pathway	2 (0.33%)	861 (1.77%)	0.999806	0.999995
254	Ethylbenzene degradation	5 (0.81%)	1436 (2.96%)	0.999942	0.999995
255	Benzoate degradation	5 (0.81%)	1540 (3.17%)	0.99998	0.999995
256	Pyrimidine metabolism	14 (2.28%)	2864 (5.9%)	0.999995	0.999995
