# Supplementary material for: Comparative transcriptome analysis of soybean response to bean pyralid larvae
Source: BMC Genomics. 2017 Nov 13;18:871. doi: 10.1186/s12864-017-4256-7 (PMC5683215; doi:10.1186/s12864-017-4256-7)
Supplement: Supplementary file 10 — Pathway analysis the DEGs of HSK0-VS-HSK48. (XLS 92 kb) [file 12864_2017_4256_MOESM10_ESM.xls]

## Sheet: Sheet1
	Table S10. Pathway analysis the DEGs of HSK0-VS-HSK48
N0.	Pathway	DEGs with pathway annotation (380)	All genes with pathway annotation (48566)	Pvalue	Qvalue
1	Biosynthesis of secondary metabolites	102 (26.84%)	6205 (12.78%)	1.29136e-13	2.89265e-11
2	Phenylalanine metabolism	22 (5.79%)	431 (0.89%)	6.32581e-12	7.08491e-10
3	Phenylpropanoid biosynthesis	27 (7.11%)	860 (1.77%)	1.49601e-09	1.11702e-07
4	Metabolic pathways	147 (38.68%)	12627 (26%)	3.72563e-08	2.08635e-06
5	Nitrogen metabolism	13 (3.42%)	450 (0.93%)	6.55699e-05	0.00293753
6	Cysteine and methionine metabolism	13 (3.42%)	517 (1.06%)	0.000255762	0.00954847
7	Flavonoid biosynthesis	14 (3.68%)	596 (1.23%)	0.000298615	0.00955566
8	Polycyclic aromatic hydrocarbon degradation	9 (2.37%)	322 (0.66%)	0.00107832	0.0301929
9	Isoquinoline alkaloid biosynthesis	5 (1.32%)	105 (0.22%)	0.00145459	0.0362032
10	alpha-Linolenic acid metabolism	7 (1.84%)	243 (0.5%)	0.00320723	0.0718419
11	Chlorocyclohexane and chlorobenzene degradation	4 (1.05%)	103 (0.21%)	0.0088864	0.180959
12	Aminoacyl-tRNA biosynthesis	7 (1.84%)	329 (0.68%)	0.0155995	0.29119
13	Linoleic acid metabolism	5 (1.32%)	190 (0.39%)	0.0172789	0.297728
14	Amino sugar and nucleotide sugar metabolism	12 (3.16%)	772 (1.59%)	0.0196637	0.297787
15	Bisphenol degradation	7 (1.84%)	346 (0.71%)	0.0199411	0.297787
16	Salivary secretion	4 (1.05%)	145 (0.3%)	0.0275799	0.346684
17	Herpes simplex infection	9 (2.37%)	541 (1.11%)	0.0278211	0.346684
18	NOD-like receptor signaling pathway	4 (1.05%)	146 (0.3%)	0.0281878	0.346684
19	Porphyrin and chlorophyll metabolism	6 (1.58%)	295 (0.61%)	0.0294063	0.346684
20	Atrazine degradation	2 (0.53%)	38 (0.08%)	0.03567	0.399504
21	Alanine, aspartate and glutamate metabolism	9 (2.37%)	588 (1.21%)	0.0434176	0.448389
22	Retinol metabolism	4 (1.05%)	171 (0.35%)	0.0459891	0.448389
23	Novobiocin biosynthesis	1 (0.26%)	6 (0.01%)	0.04604	0.448389
24	Microbial metabolism in diverse environments	42 (11.05%)	4155 (8.56%)	0.0528805	0.451487
25	Flavone and flavonol biosynthesis	5 (1.32%)	259 (0.53%)	0.0538726	0.451487
26	Terpenoid backbone biosynthesis	5 (1.32%)	264 (0.54%)	0.0575337	0.451487
27	Alcoholism	7 (1.84%)	441 (0.91%)	0.0599378	0.451487
28	Glyoxylate and dicarboxylate metabolism	6 (1.58%)	354 (0.73%)	0.0610726	0.451487
29	Methane metabolism	7 (1.84%)	446 (0.92%)	0.062858	0.451487
30	Stilbenoid, diarylheptanoid and gingerol biosynthesis	7 (1.84%)	451 (0.93%)	0.0658636	0.451487
31	Vascular smooth muscle contraction	5 (1.32%)	276 (0.57%)	0.0668884	0.451487
32	Monoterpenoid biosynthesis	2 (0.53%)	55 (0.11%)	0.0691462	0.451487
33	Metabolism of xenobiotics by cytochrome P450	5 (1.32%)	281 (0.58%)	0.0710217	0.451487
34	Drug metabolism - cytochrome P450	5 (1.32%)	281 (0.58%)	0.0710217	0.451487
35	Phototransduction	2 (0.53%)	56 (0.12%)	0.071348	0.451487
36	Olfactory transduction	3 (0.79%)	123 (0.25%)	0.0725605	0.451487
37	Proteasome	4 (1.05%)	202 (0.42%)	0.0749948	0.454023
38	Prostate cancer	6 (1.58%)	382 (0.79%)	0.0812191	0.475496
39	Primary immunodeficiency	1 (0.26%)	11 (0.02%)	0.0827873	0.475496
40	Fatty acid degradation	6 (1.58%)	390 (0.8%)	0.0875818	0.490458
41	Amphetamine addiction	4 (1.05%)	218 (0.45%)	0.0928421	0.502454
42	Antigen processing and presentation	6 (1.58%)	398 (0.82%)	0.0942101	0.502454
43	Starch and sucrose metabolism	14 (3.68%)	1228 (2.53%)	0.10504	0.547183
44	Small cell lung cancer	2 (0.53%)	73 (0.15%)	0.111853	0.569432
45	Long-term potentiation	5 (1.32%)	335 (0.69%)	0.124125	0.608818
46	Biotin metabolism	1 (0.26%)	17 (0.04%)	0.125025	0.608818
47	Adipocytokine signaling pathway	4 (1.05%)	258 (0.53%)	0.145081	0.678584
48	D-Glutamine and D-glutamate metabolism	1 (0.26%)	20 (0.04%)	0.145411	0.678584
49	Proximal tubule bicarbonate reclamation	1 (0.26%)	21 (0.04%)	0.1521	0.695315
50	Glycosaminoglycan biosynthesis - heparan sulfate / heparin	1 (0.26%)	22 (0.05%)	0.158737	0.711144
51	Gastric acid secretion	3 (0.79%)	179 (0.37%)	0.165796	0.728201
52	Tryptophan metabolism	3 (0.79%)	185 (0.38%)	0.177296	0.763739
53	Dopaminergic synapse	4 (1.05%)	285 (0.59%)	0.185509	0.777812
54	Chloroalkane and chloroalkene degradation	5 (1.32%)	389 (0.8%)	0.190825	0.777812
55	Glioma	3 (0.79%)	192 (0.4%)	0.190981	0.777812
56	Plant-pathogen interaction	38 (10%)	4211 (8.67%)	0.200192	0.800489
57	Valine, leucine and isoleucine degradation	4 (1.05%)	300 (0.62%)	0.209387	0.800489
58	Tropane, piperidine and pyridine alkaloid biosynthesis	2 (0.53%)	110 (0.23%)	0.212905	0.800489
59	Melanogenesis	4 (1.05%)	303 (0.62%)	0.214265	0.800489
60	mRNA surveillance pathway	8 (2.11%)	729 (1.5%)	0.214417	0.800489
61	Arginine and proline metabolism	6 (1.58%)	517 (1.06%)	0.220562	0.809933
62	Pathways in cancer	8 (2.11%)	740 (1.52%)	0.225779	0.815718
63	Synthesis and degradation of ketone bodies	1 (0.26%)	34 (0.07%)	0.234455	0.833436
64	Progesterone-mediated oocyte maturation	5 (1.32%)	423 (0.87%)	0.238125	0.833436
65	Carbon fixation pathways in prokaryotes	2 (0.53%)	121 (0.25%)	0.244555	0.842773
66	Propanoate metabolism	4 (1.05%)	327 (0.67%)	0.254309	0.86311
67	Biosynthesis of unsaturated fatty acids	2 (0.53%)	132 (0.27%)	0.276371	0.923988
68	GnRH signaling pathway	4 (1.05%)	349 (0.72%)	0.292232	0.953484
69	Phototransduction - fly	2 (0.53%)	138 (0.28%)	0.293707	0.953484
70	Carbohydrate digestion and absorption	1 (0.26%)	49 (0.1%)	0.319614	0.999993
71	Flagellar assembly	1 (0.26%)	52 (0.11%)	0.335476	0.999993
72	Calcium signaling pathway	3 (0.79%)	262 (0.54%)	0.336935	0.999993
73	Photosynthesis - antenna proteins	1 (0.26%)	57 (0.12%)	0.361098	0.999993
74	Base excision repair	4 (1.05%)	399 (0.82%)	0.380276	0.999993
75	Rheumatoid arthritis	2 (0.53%)	171 (0.35%)	0.38724	0.999993
76	Fat digestion and absorption	1 (0.26%)	63 (0.13%)	0.390547	0.999993
77	Riboflavin metabolism	2 (0.53%)	179 (0.37%)	0.409158	0.999993
78	Ubiquinone and other terpenoid-quinone biosynthesis	3 (0.79%)	298 (0.61%)	0.41295	0.999993
79	Histidine metabolism	2 (0.53%)	181 (0.37%)	0.414577	0.999993
80	Naphthalene degradation	3 (0.79%)	306 (0.63%)	0.429518	0.999993
81	Peroxisome	4 (1.05%)	428 (0.88%)	0.431061	0.999993
82	Photosynthesis	2 (0.53%)	188 (0.39%)	0.433347	0.999993
83	Hedgehog signaling pathway	2 (0.53%)	189 (0.39%)	0.436003	0.999993
84	Glucosinolate biosynthesis	1 (0.26%)	73 (0.15%)	0.43665	0.999993
85	Cocaine addiction	1 (0.26%)	74 (0.15%)	0.441065	0.999993
86	Transcriptional misregulation in cancer	3 (0.79%)	313 (0.64%)	0.443877	0.999993
87	Prion diseases	3 (0.79%)	313 (0.64%)	0.443877	0.999993
88	Insulin signaling pathway	6 (1.58%)	688 (1.42%)	0.451685	0.999993
89	Pyruvate metabolism	6 (1.58%)	690 (1.42%)	0.454422	0.999993
90	Glutathione metabolism	4 (1.05%)	446 (0.92%)	0.462037	0.999993
91	Phenylalanine, tyrosine and tryptophan biosynthesis	3 (0.79%)	324 (0.67%)	0.466147	0.999993
92	Citrate cycle (TCA cycle)	3 (0.79%)	324 (0.67%)	0.466147	0.999993
93	Meiosis - yeast	4 (1.05%)	451 (0.93%)	0.470541	0.999993
94	Cholinergic synapse	2 (0.53%)	203 (0.42%)	0.472445	0.999993
95	Taste transduction	1 (0.26%)	82 (0.17%)	0.475161	0.999993
96	RNA transport	8 (2.11%)	967 (1.99%)	0.486182	0.999993
97	Cyanoamino acid metabolism	3 (0.79%)	335 (0.69%)	0.488015	0.999993
98	Ribosome biogenesis in eukaryotes	5 (1.32%)	589 (1.21%)	0.48951	0.999993
99	Ascorbate and aldarate metabolism	3 (0.79%)	344 (0.71%)	0.50558	0.999993
100	Diterpenoid biosynthesis	2 (0.53%)	217 (0.45%)	0.507435	0.999993
101	Oocyte meiosis	6 (1.58%)	736 (1.52%)	0.516293	0.999993
102	SNARE interactions in vesicular transport	2 (0.53%)	221 (0.46%)	0.517152	0.999993
103	Lysine degradation	2 (0.53%)	227 (0.47%)	0.531486	0.999993
104	Serotonergic synapse	2 (0.53%)	228 (0.47%)	0.533847	0.999993
105	Legionellosis	2 (0.53%)	231 (0.48%)	0.540881	0.999993
106	Brassinosteroid biosynthesis	1 (0.26%)	99 (0.2%)	0.540883	0.999993
107	Fatty acid biosynthesis	2 (0.53%)	232 (0.48%)	0.543209	0.999993
108	Drug metabolism - other enzymes	1 (0.26%)	100 (0.21%)	0.544483	0.999993
109	Gap junction	2 (0.53%)	237 (0.49%)	0.554726	0.999993
110	Cutin, suberine and wax biosynthesis	2 (0.53%)	237 (0.49%)	0.554726	0.999993
111	Pancreatic secretion	1 (0.26%)	103 (0.21%)	0.555114	0.999993
112	Epstein-Barr virus infection	9 (2.37%)	1168 (2.4%)	0.564877	0.999993
113	Lysine biosynthesis	1 (0.26%)	108 (0.22%)	0.572285	0.999993
114	Basal transcription factors	2 (0.53%)	252 (0.52%)	0.588032	0.999993
115	Glycolysis / Gluconeogenesis	6 (1.58%)	793 (1.63%)	0.588888	0.999993
116	Aldosterone-regulated sodium reabsorption	1 (0.26%)	116 (0.24%)	0.598395	0.999993
117	Alzheimer's disease	4 (1.05%)	533 (1.1%)	0.601155	0.999993
118	Sulfur metabolism	2 (0.53%)	259 (0.53%)	0.602932	0.999993
119	Tyrosine metabolism	14 (3.68%)	1878 (3.87%)	0.610962	0.999993
120	Dorso-ventral axis formation	1 (0.26%)	121 (0.25%)	0.613899	0.999993
121	Bladder cancer	1 (0.26%)	121 (0.25%)	0.613899	0.999993
122	MAPK signaling pathway - fly	1 (0.26%)	121 (0.25%)	0.613899	0.999993
123	Ubiquitin mediated proteolysis	7 (1.84%)	959 (1.97%)	0.625193	0.999993
124	Pentose and glucuronate interconversions	5 (1.32%)	691 (1.42%)	0.630245	0.999993
125	Glycine, serine and threonine metabolism	5 (1.32%)	691 (1.42%)	0.630245	0.999993
126	Galactose metabolism	3 (0.79%)	414 (0.85%)	0.630327	0.999993
127	Non-small cell lung cancer	1 (0.26%)	131 (0.27%)	0.643141	0.999993
128	Thyroid cancer	1 (0.26%)	137 (0.28%)	0.659614	0.999993
129	Carotenoid biosynthesis	3 (0.79%)	435 (0.9%)	0.663232	0.999993
130	Huntington's disease	6 (1.58%)	858 (1.77%)	0.66423	0.999993
131	Plant hormone signal transduction	27 (7.11%)	3689 (7.6%)	0.669261	0.999993
132	Chemokine signaling pathway	2 (0.53%)	293 (0.6%)	0.669503	0.999993
133	Melanoma	1 (0.26%)	141 (0.29%)	0.670172	0.999993
134	Chronic myeloid leukemia	1 (0.26%)	141 (0.29%)	0.670172	0.999993
135	Phosphatidylinositol signaling system	3 (0.79%)	440 (0.91%)	0.670747	0.999993
136	Dilated cardiomyopathy	1 (0.26%)	143 (0.29%)	0.675329	0.999993
137	Vasopressin-regulated water reabsorption	1 (0.26%)	150 (0.31%)	0.69275	0.999993
138	Long-term depression	1 (0.26%)	153 (0.32%)	0.699928	0.999993
139	Endocrine and other factor-regulated calcium reabsorption	1 (0.26%)	157 (0.32%)	0.70924	0.999993
140	Retrograde endocannabinoid signaling	2 (0.53%)	319 (0.66%)	0.714097	0.999993
141	Amoebiasis	1 (0.26%)	160 (0.33%)	0.716033	0.999993
142	Pentose phosphate pathway	4 (1.05%)	627 (1.29%)	0.724407	0.999993
143	Phagosome	3 (0.79%)	481 (0.99%)	0.72774	0.999993
144	MAPK signaling pathway - yeast	2 (0.53%)	332 (0.68%)	0.73444	0.999993
145	Fc epsilon RI signaling pathway	1 (0.26%)	172 (0.35%)	0.741661	0.999993
146	Type II diabetes mellitus	1 (0.26%)	173 (0.36%)	0.74369	0.999993
147	ABC transporters	7 (1.84%)	1088 (2.24%)	0.749267	0.999993
148	Spliceosome	7 (1.84%)	1089 (2.24%)	0.750103	0.999993
149	Limonene and pinene degradation	12 (3.16%)	1810 (3.73%)	0.759303	0.999993
150	Selenocompound metabolism	1 (0.26%)	181 (0.37%)	0.759356	0.999993
151	Pantothenate and CoA biosynthesis	1 (0.26%)	181 (0.37%)	0.759356	0.999993
152	Morphine addiction	1 (0.26%)	183 (0.38%)	0.763122	0.999993
153	Aminobenzoate degradation	12 (3.16%)	1816 (3.74%)	0.763146	0.999993
154	ErbB signaling pathway	1 (0.26%)	189 (0.39%)	0.774068	0.999993
155	Acute myeloid leukemia	1 (0.26%)	189 (0.39%)	0.774068	0.999993
156	PPAR signaling pathway	1 (0.26%)	192 (0.4%)	0.77935	0.999993
157	Endometrial cancer	1 (0.26%)	193 (0.4%)	0.781084	0.999993
158	Glycerolipid metabolism	3 (0.79%)	530 (1.09%)	0.785387	0.999993
159	Hepatitis C	1 (0.26%)	196 (0.4%)	0.786203	0.999993
160	Bile secretion	4 (1.05%)	688 (1.42%)	0.78785	0.999993
161	Bacterial chemotaxis	1 (0.26%)	197 (0.41%)	0.787882	0.999993
162	Two-component system	3 (0.79%)	545 (1.12%)	0.800887	0.999993
163	Influenza A	13 (3.42%)	2023 (4.17%)	0.801953	0.999993
164	Renal cell carcinoma	1 (0.26%)	206 (0.42%)	0.802419	0.999993
165	Protein processing in endoplasmic reticulum	8 (2.11%)	1309 (2.7%)	0.805559	0.999993
166	Glutamatergic synapse	2 (0.53%)	386 (0.79%)	0.806202	0.999993
167	Circadian rhythm - plant	4 (1.05%)	710 (1.46%)	0.807671	0.999993
168	Natural killer cell mediated cytotoxicity	1 (0.26%)	217 (0.45%)	0.818843	0.999993
169	T cell receptor signaling pathway	1 (0.26%)	219 (0.45%)	0.821679	0.999993
170	Hypertrophic cardiomyopathy (HCM)	1 (0.26%)	220 (0.45%)	0.823081	0.999993
171	Osteoclast differentiation	1 (0.26%)	221 (0.46%)	0.824471	0.999993
172	Butanoate metabolism	1 (0.26%)	231 (0.48%)	0.837792	0.999993
173	VEGF signaling pathway	1 (0.26%)	232 (0.48%)	0.839067	0.999993
174	Zeatin biosynthesis	1 (0.26%)	235 (0.48%)	0.842833	0.999993
175	Ribosome	8 (2.11%)	1373 (2.83%)	0.844232	0.999993
176	Glycerophospholipid metabolism	3 (0.79%)	607 (1.25%)	0.855325	0.999993
177	Sphingolipid metabolism	1 (0.26%)	252 (0.52%)	0.862572	0.999993
178	Colorectal cancer	1 (0.26%)	256 (0.53%)	0.866845	0.999993
179	Cell cycle	4 (1.05%)	793 (1.63%)	0.86927	0.999993
180	B cell receptor signaling pathway	1 (0.26%)	261 (0.54%)	0.872001	0.999993
181	Focal adhesion	2 (0.53%)	457 (0.94%)	0.874126	0.999993
182	Parkinson's disease	1 (0.26%)	264 (0.54%)	0.874998	0.999993
183	Axon guidance	1 (0.26%)	266 (0.55%)	0.876957	0.999993
184	Homologous recombination	2 (0.53%)	468 (0.96%)	0.882443	0.999993
185	Salmonella infection	1 (0.26%)	274 (0.56%)	0.884492	0.999993
186	Toxoplasmosis	10 (2.63%)	1761 (3.63%)	0.885132	0.999993
187	GABAergic synapse	1 (0.26%)	277 (0.57%)	0.887197	0.999993
188	Adherens junction	1 (0.26%)	277 (0.57%)	0.887197	0.999993
189	One carbon pool by folate	1 (0.26%)	279 (0.57%)	0.888966	0.999993
190	Pertussis	9 (2.37%)	1652 (3.4%)	0.901671	0.999993
191	Regulation of actin cytoskeleton	2 (0.53%)	498 (1.03%)	0.902612	0.999993
192	p53 signaling pathway	1 (0.26%)	297 (0.61%)	0.903687	0.999993
193	Pancreatic cancer	1 (0.26%)	311 (0.64%)	0.913777	0.999993
194	TGF-beta signaling pathway	1 (0.26%)	327 (0.67%)	0.924024	0.999993
195	mTOR signaling pathway	1 (0.26%)	343 (0.71%)	0.933056	0.999993
196	Shigellosis	1 (0.26%)	357 (0.74%)	0.940075	0.999993
197	Neurotrophin signaling pathway	9 (2.37%)	1806 (3.72%)	0.94577	0.999993
198	Cell cycle - yeast	3 (0.79%)	798 (1.64%)	0.950007	0.999993
199	MAPK signaling pathway	2 (0.53%)	614 (1.26%)	0.953957	0.999993
200	Tuberculosis	10 (2.63%)	2045 (4.21%)	0.96041	0.999993
201	Fructose and mannose metabolism	10 (2.63%)	2050 (4.22%)	0.9612	0.999993
202	Vibrio cholerae infection	1 (0.26%)	413 (0.85%)	0.961538	0.999993
203	Mismatch repair	1 (0.26%)	440 (0.91%)	0.968947	0.999993
204	Leishmaniasis	7 (1.84%)	1605 (3.3%)	0.969101	0.999993
205	HTLV-I infection	2 (0.53%)	676 (1.39%)	0.969503	0.999993
206	Inositol phosphate metabolism	1 (0.26%)	453 (0.93%)	0.971988	0.999993
207	Chagas disease (American trypanosomiasis)	7 (1.84%)	1641 (3.38%)	0.973895	0.999993
208	Apoptosis	7 (1.84%)	1652 (3.4%)	0.975218	0.999993
209	Toll-like receptor signaling pathway	7 (1.84%)	1656 (3.41%)	0.975684	0.999993
210	Cytosolic DNA-sensing pathway	1 (0.26%)	471 (0.97%)	0.975715	0.999993
211	Fc gamma R-mediated phagocytosis	1 (0.26%)	506 (1.04%)	0.981604	0.999993
212	Benzoate degradation	6 (1.58%)	1540 (3.17%)	0.981975	0.999993
213	Nucleotide excision repair	1 (0.26%)	509 (1.05%)	0.982037	0.999993
214	Oxidative phosphorylation	1 (0.26%)	535 (1.1%)	0.985388	0.999993
215	NF-kappa B signaling pathway	6 (1.58%)	1597 (3.29%)	0.986552	0.999993
216	Ethylbenzene degradation	5 (1.32%)	1436 (2.96%)	0.988285	0.999993
217	Wnt signaling pathway	1 (0.26%)	566 (1.17%)	0.988578	0.999993
218	Lysosome	2 (0.53%)	832 (1.71%)	0.989476	0.999993
219	Fanconi anemia pathway	2 (0.53%)	861 (1.77%)	0.991397	0.999993
220	RNA polymerase	1 (0.26%)	617 (1.27%)	0.992386	0.999993
221	Measles	6 (1.58%)	1724 (3.55%)	0.993135	0.999993
222	RNA degradation	1 (0.26%)	716 (1.47%)	0.996539	0.999993
223	Purine metabolism	4 (1.05%)	1843 (3.79%)	0.999728	0.999993
224	Pyrimidine metabolism	6 (1.58%)	2864 (5.9%)	0.999993	0.999993
