# Supplementary material for: Comparative transcriptome analysis of soybean response to bean pyralid larvae
Source: BMC Genomics. 2017 Nov 13;18:871. doi: 10.1186/s12864-017-4256-7 (PMC5683215; doi:10.1186/s12864-017-4256-7)
Supplement: Supplementary file 11 — Pathway analysis the DEGs of HSK0-VS-HRK0. (XLS 90 kb) [file 12864_2017_4256_MOESM11_ESM.xls]

## Sheet: Sheet1
	Table S11. Pathway analysis the DEGs of HSK0-VS-HRK0
N0.	Pathway	DEGs with pathway annotation (367)	All genes with pathway annotation (48566)	Pvalue	Qvalue
1	Plant-pathogen interaction	84 (22.89%)	4211 (8.67%)	1.23279e-16	2.5642e-14
2	Phototransduction	8 (2.18%)	56 (0.12%)	1.02038e-08	1.0612e-06
3	Olfactory transduction	9 (2.45%)	123 (0.25%)	4.49758e-07	3.11832e-05
4	Salivary secretion	9 (2.45%)	145 (0.3%)	1.79105e-06	9.31348e-05
5	Amphetamine addiction	10 (2.72%)	218 (0.45%)	7.25506e-06	0.000301811
6	Gastric acid secretion	9 (2.45%)	179 (0.37%)	1.00052e-05	0.000330879
7	Phototransduction - fly	8 (2.18%)	138 (0.28%)	1.11354e-05	0.000330879
8	Dopaminergic synapse	11 (3%)	285 (0.59%)	1.30278e-05	0.000338722
9	Phosphatidylinositol signaling system	13 (3.54%)	440 (0.91%)	3.66719e-05	0.000847528
10	Vascular smooth muscle contraction	10 (2.72%)	276 (0.57%)	5.46229e-05	0.00113616
11	Glioma	8 (2.18%)	192 (0.4%)	0.000116624	0.00204372
12	Melanogenesis	10 (2.72%)	303 (0.62%)	0.000117907	0.00204372
13	Calcium signaling pathway	9 (2.45%)	262 (0.54%)	0.000190816	0.00305306
14	Long-term potentiation	10 (2.72%)	335 (0.69%)	0.000264246	0.00392594
15	Alcoholism	11 (3%)	441 (0.91%)	0.000602378	0.00835298
16	Insulin signaling pathway	14 (3.81%)	688 (1.42%)	0.000862049	0.0112066
17	GnRH signaling pathway	9 (2.45%)	349 (0.72%)	0.00147744	0.0180768
18	Alzheimer's disease	11 (3%)	533 (1.1%)	0.00269422	0.0311332
19	Oocyte meiosis	13 (3.54%)	736 (1.52%)	0.00437152	0.0478566
20	Nicotine addiction	4 (1.09%)	101 (0.21%)	0.00737124	0.0766609
21	Morphine addiction	5 (1.36%)	183 (0.38%)	0.013026	0.12902
22	Pertussis	21 (5.72%)	1652 (3.4%)	0.0150812	0.142586
23	Spliceosome	15 (4.09%)	1089 (2.24%)	0.0197759	0.174426
24	Neurotrophin signaling pathway	22 (5.99%)	1806 (3.72%)	0.0201261	0.174426
25	Stilbenoid, diarylheptanoid and gingerol biosynthesis	8 (2.18%)	451 (0.93%)	0.0223028	0.185559
26	Synaptic vesicle cycle	6 (1.63%)	306 (0.63%)	0.0296323	0.237058
27	Atrazine degradation	2 (0.54%)	38 (0.08%)	0.0334787	0.25791
28	Cutin, suberine and wax biosynthesis	5 (1.36%)	237 (0.49%)	0.0347742	0.258323
29	Aminoacyl-tRNA biosynthesis	6 (1.63%)	329 (0.68%)	0.0399175	0.286305
30	Novobiocin biosynthesis	1 (0.27%)	6 (0.01%)	0.0444946	0.308496
31	Histidine metabolism	4 (1.09%)	181 (0.37%)	0.0491546	0.329811
32	Herpes simplex infection	8 (2.18%)	541 (1.11%)	0.0548283	0.356384
33	GABAergic synapse	5 (1.36%)	277 (0.57%)	0.0602045	0.379471
34	RNA transport	12 (3.27%)	967 (1.99%)	0.0657587	0.402289
35	Retrograde endocannabinoid signaling	5 (1.36%)	319 (0.66%)	0.0957759	0.543437
36	Isoflavonoid biosynthesis	3 (0.82%)	145 (0.3%)	0.0977603	0.543437
37	Tuberculosis	21 (5.72%)	2045 (4.21%)	0.0978404	0.543437
38	NOD-like receptor signaling pathway	3 (0.82%)	146 (0.3%)	0.0992817	0.543437
39	Progesterone-mediated oocyte maturation	6 (1.63%)	423 (0.87%)	0.103329	0.55109
40	Phenylpropanoid biosynthesis	10 (2.72%)	860 (1.77%)	0.119773	0.622821
41	Protein digestion and absorption	3 (0.82%)	161 (0.33%)	0.123198	0.625003
42	Flavone and flavonol biosynthesis	4 (1.09%)	259 (0.53%)	0.134039	0.663813
43	Cytosolic DNA-sensing pathway	6 (1.63%)	471 (0.97%)	0.148611	0.718862
44	Phosphonate and phosphinate metabolism	1 (0.27%)	22 (0.05%)	0.153729	0.726718
45	Prostate cancer	5 (1.36%)	382 (0.79%)	0.164667	0.74691
46	Tryptophan metabolism	3 (0.82%)	185 (0.38%)	0.165182	0.74691
47	Epstein-Barr virus infection	12 (3.27%)	1168 (2.4%)	0.177209	0.771946
48	PPAR signaling pathway	3 (0.82%)	192 (0.4%)	0.178141	0.771946
49	Chlorocyclohexane and chlorobenzene degradation	2 (0.54%)	103 (0.21%)	0.183054	0.774535
50	mRNA surveillance pathway	8 (2.18%)	729 (1.5%)	0.189497	0.774535
51	Ubiquinone and other terpenoid-quinone biosynthesis	4 (1.09%)	298 (0.61%)	0.18991	0.774535
52	Arginine and proline metabolism	6 (1.63%)	517 (1.06%)	0.198945	0.785304
53	Tropane, piperidine and pyridine alkaloid biosynthesis	2 (0.54%)	110 (0.23%)	0.202172	0.785304
54	ABC transporters	11 (3%)	1088 (2.24%)	0.203877	0.785304
55	Styrene degradation	1 (0.27%)	34 (0.07%)	0.227399	0.832284
56	Phenylalanine metabolism	5 (1.36%)	431 (0.89%)	0.228481	0.832284
57	NF-kappa B signaling pathway	15 (4.09%)	1597 (3.29%)	0.230499	0.832284
58	Measles	16 (4.36%)	1724 (3.55%)	0.234974	0.832284
59	Ribosome	13 (3.54%)	1373 (2.83%)	0.242264	0.832284
60	HTLV-I infection	7 (1.91%)	676 (1.39%)	0.25237	0.832284
61	Meiosis - yeast	5 (1.36%)	451 (0.93%)	0.256377	0.832284
62	Inositol phosphate metabolism	5 (1.36%)	453 (0.93%)	0.259213	0.832284
63	Toxoplasmosis	16 (4.36%)	1761 (3.63%)	0.260669	0.832284
64	Zeatin biosynthesis	3 (0.82%)	235 (0.48%)	0.262536	0.832284
65	Biosynthesis of unsaturated fatty acids	2 (0.54%)	132 (0.27%)	0.263306	0.832284
66	Bile secretion	7 (1.91%)	688 (1.42%)	0.266116	0.832284
67	Apoptosis	15 (4.09%)	1652 (3.4%)	0.270233	0.832284
68	Influenza A	18 (4.9%)	2023 (4.17%)	0.272093	0.832284
69	Flavonoid biosynthesis	6 (1.63%)	596 (1.23%)	0.29686	0.891448
70	Glycosphingolipid biosynthesis - globo series	1 (0.27%)	47 (0.1%)	0.300007	0.891448
71	C5-Branched dibasic acid metabolism	1 (0.27%)	48 (0.1%)	0.305302	0.894396
72	Adipocytokine signaling pathway	3 (0.82%)	258 (0.53%)	0.309599	0.894396
73	Huntington's disease	8 (2.18%)	858 (1.77%)	0.323877	0.90434
74	RNA polymerase	6 (1.63%)	617 (1.27%)	0.32444	0.90434
75	Flagellar assembly	1 (0.27%)	52 (0.11%)	0.326084	0.90434
76	Basal cell carcinoma	1 (0.27%)	53 (0.11%)	0.331182	0.906393
77	Monoterpenoid biosynthesis	1 (0.27%)	55 (0.11%)	0.341263	0.914626
78	Photosynthesis - antenna proteins	1 (0.27%)	57 (0.12%)	0.351193	0.914626
79	Cysteine and methionine metabolism	5 (1.36%)	517 (1.06%)	0.352789	0.914626
80	Antigen processing and presentation	4 (1.09%)	398 (0.82%)	0.35447	0.914626
81	Base excision repair	4 (1.09%)	399 (0.82%)	0.356176	0.914626
82	Amino sugar and nucleotide sugar metabolism	7 (1.91%)	772 (1.59%)	0.366691	0.923353
83	Circadian rhythm - fly	1 (0.27%)	62 (0.13%)	0.375368	0.923353
84	Fat digestion and absorption	1 (0.27%)	63 (0.13%)	0.380094	0.923353
85	Porphyrin and chlorophyll metabolism	3 (0.82%)	295 (0.61%)	0.385527	0.923353
86	p53 signaling pathway	3 (0.82%)	297 (0.61%)	0.389593	0.923353
87	Nicotinate and nicotinamide metabolism	1 (0.27%)	66 (0.14%)	0.39406	0.923353
88	Limonene and pinene degradation	15 (4.09%)	1810 (3.73%)	0.39463	0.923353
89	Pantothenate and CoA biosynthesis	2 (0.54%)	181 (0.37%)	0.39771	0.923353
90	Aminobenzoate degradation	15 (4.09%)	1816 (3.74%)	0.399528	0.923353
91	Hedgehog signaling pathway	2 (0.54%)	189 (0.39%)	0.418708	0.933355
92	Cell cycle - Caulobacter	1 (0.27%)	72 (0.15%)	0.421057	0.933355
93	Prion diseases	3 (0.82%)	313 (0.64%)	0.421856	0.933355
94	Glucosinolate biosynthesis	1 (0.27%)	73 (0.15%)	0.425439	0.933355
95	Cocaine addiction	1 (0.27%)	74 (0.15%)	0.429787	0.933355
96	Leishmaniasis	13 (3.54%)	1605 (3.3%)	0.439013	0.933355
97	Bacterial chemotaxis	2 (0.54%)	197 (0.41%)	0.439329	0.933355
98	Polycyclic aromatic hydrocarbon degradation	3 (0.82%)	322 (0.66%)	0.439754	0.933355
99	RNA degradation	6 (1.63%)	716 (1.47%)	0.456488	0.944998
100	Ribosome biogenesis in eukaryotes	5 (1.36%)	589 (1.21%)	0.459398	0.944998
101	Fatty acid elongation	1 (0.27%)	82 (0.17%)	0.463413	0.944998
102	Taste transduction	1 (0.27%)	82 (0.17%)	0.463413	0.944998
103	Chagas disease (American trypanosomiasis)	13 (3.54%)	1641 (3.38%)	0.470688	0.950515
104	Ascorbate and aldarate metabolism	3 (0.82%)	344 (0.71%)	0.48255	0.954376
105	Toll-like receptor signaling pathway	13 (3.54%)	1656 (3.41%)	0.483818	0.954376
106	Bisphenol degradation	3 (0.82%)	346 (0.71%)	0.486365	0.954376
107	Notch signaling pathway	1 (0.27%)	96 (0.2%)	0.517569	0.986405
108	Regulation of actin cytoskeleton	4 (1.09%)	498 (1.03%)	0.520371	0.986405
109	Ethylbenzene degradation	11 (3%)	1436 (2.96%)	0.524194	0.986405
110	Fatty acid biosynthesis	2 (0.54%)	232 (0.48%)	0.524494	0.986405
111	Isoquinoline alkaloid biosynthesis	1 (0.27%)	105 (0.22%)	0.549468	0.986405
112	Lysine biosynthesis	1 (0.27%)	108 (0.22%)	0.559627	0.986405
113	Chloroalkane and chloroalkene degradation	3 (0.82%)	389 (0.8%)	0.564809	0.986405
114	Fructose and mannose metabolism	15 (4.09%)	2050 (4.22%)	0.587468	0.986405
115	Benzoate degradation	11 (3%)	1540 (3.17%)	0.61726	0.986405
116	Peroxisome	3 (0.82%)	428 (0.88%)	0.629291	0.986405
117	Glycosaminoglycan degradation	1 (0.27%)	131 (0.27%)	0.630287	0.986405
118	Chemokine signaling pathway	2 (0.54%)	293 (0.6%)	0.650858	0.986405
119	Carbon fixation in photosynthetic organisms	2 (0.54%)	295 (0.61%)	0.654513	0.986405
120	Methane metabolism	3 (0.82%)	446 (0.92%)	0.656742	0.986405
121	Glutathione metabolism	3 (0.82%)	446 (0.92%)	0.656742	0.986405
122	Pathways in cancer	5 (1.36%)	740 (1.52%)	0.659405	0.986405
123	Dilated cardiomyopathy	1 (0.27%)	143 (0.29%)	0.662541	0.986405
124	Nitrogen metabolism	3 (0.82%)	450 (0.93%)	0.662641	0.986405
125	Valine, leucine and isoleucine degradation	2 (0.54%)	300 (0.62%)	0.663517	0.986405
126	Tyrosine metabolism	13 (3.54%)	1878 (3.87%)	0.665072	0.986405
127	Focal adhesion	3 (0.82%)	457 (0.94%)	0.672785	0.986405
128	Pyrimidine metabolism	20 (5.45%)	2864 (5.9%)	0.674052	0.986405
129	Vasopressin-regulated water reabsorption	1 (0.27%)	150 (0.31%)	0.680043	0.986405
130	Transcriptional misregulation in cancer	2 (0.54%)	313 (0.64%)	0.686045	0.986405
131	Endocrine and other factor-regulated calcium reabsorption	1 (0.27%)	157 (0.32%)	0.69664	0.986405
132	Amoebiasis	1 (0.27%)	160 (0.33%)	0.703488	0.986405
133	Phenylalanine, tyrosine and tryptophan biosynthesis	2 (0.54%)	324 (0.67%)	0.704129	0.986405
134	Citrate cycle (TCA cycle)	2 (0.54%)	324 (0.67%)	0.704129	0.986405
135	Phagosome	3 (0.82%)	481 (0.99%)	0.705861	0.986405
136	Propanoate metabolism	2 (0.54%)	327 (0.67%)	0.708909	0.986405
137	Starch and sucrose metabolism	8 (2.18%)	1228 (2.53%)	0.711975	0.986405
138	Glycolysis / Gluconeogenesis	5 (1.36%)	793 (1.63%)	0.717148	0.986405
139	Cell cycle	5 (1.36%)	793 (1.63%)	0.717148	0.986405
140	Cell cycle - yeast	5 (1.36%)	798 (1.64%)	0.72222	0.986405
141	Purine metabolism	12 (3.27%)	1843 (3.79%)	0.739565	0.986405
142	Riboflavin metabolism	1 (0.27%)	179 (0.37%)	0.743415	0.986405
143	Selenocompound metabolism	1 (0.27%)	181 (0.37%)	0.747292	0.986405
144	Glyoxylate and dicarboxylate metabolism	2 (0.54%)	354 (0.73%)	0.749078	0.986405
145	Biosynthesis of secondary metabolites	43 (11.72%)	6205 (12.78%)	0.751371	0.986405
146	ErbB signaling pathway	1 (0.27%)	189 (0.39%)	0.762227	0.986405
147	Microbial metabolism in diverse environments	28 (7.63%)	4155 (8.56%)	0.763726	0.986405
148	Linoleic acid metabolism	1 (0.27%)	190 (0.39%)	0.76403	0.986405
149	Pyruvate metabolism	4 (1.09%)	690 (1.42%)	0.766867	0.986405
150	Pentose and glucuronate interconversions	4 (1.09%)	691 (1.42%)	0.76784	0.986405
151	Endometrial cancer	1 (0.27%)	193 (0.4%)	0.769361	0.986405
152	Valine, leucine and isoleucine biosynthesis	1 (0.27%)	194 (0.4%)	0.77111	0.986405
153	Hepatitis C	1 (0.27%)	196 (0.4%)	0.77457	0.986405
154	Circadian rhythm - plant	4 (1.09%)	710 (1.46%)	0.78573	0.986405
155	Cholinergic synapse	1 (0.27%)	203 (0.42%)	0.786275	0.986405
156	Fatty acid degradation	2 (0.54%)	390 (0.8%)	0.795164	0.986405
157	Mineral absorption	1 (0.27%)	213 (0.44%)	0.801952	0.986405
158	Wnt signaling pathway	3 (0.82%)	566 (1.17%)	0.80254	0.986405
159	beta-Alanine metabolism	1 (0.27%)	214 (0.44%)	0.803455	0.986405
160	T cell receptor signaling pathway	1 (0.27%)	219 (0.45%)	0.810802	0.986405
161	Hypertrophic cardiomyopathy (HCM)	1 (0.27%)	220 (0.45%)	0.812238	0.986405
162	N-Glycan biosynthesis	1 (0.27%)	221 (0.46%)	0.813664	0.986405
163	Steroid biosynthesis	1 (0.27%)	221 (0.46%)	0.813664	0.986405
164	SNARE interactions in vesicular transport	1 (0.27%)	221 (0.46%)	0.813664	0.986405
165	Endocytosis	3 (0.82%)	581 (1.2%)	0.816514	0.986405
166	Galactose metabolism	2 (0.54%)	414 (0.85%)	0.821585	0.986405
167	Lysine degradation	1 (0.27%)	227 (0.47%)	0.821992	0.986405
168	Serotonergic synapse	1 (0.27%)	228 (0.47%)	0.823343	0.986405
169	Legionellosis	1 (0.27%)	231 (0.48%)	0.827337	0.986405
170	Gap junction	1 (0.27%)	237 (0.49%)	0.835055	0.986405
171	alpha-Linolenic acid metabolism	1 (0.27%)	243 (0.5%)	0.84243	0.986405
172	Ubiquitin mediated proteolysis	5 (1.36%)	959 (1.97%)	0.852006	0.986405
173	Basal transcription factors	1 (0.27%)	252 (0.52%)	0.852879	0.986405
174	Sphingolipid metabolism	1 (0.27%)	252 (0.52%)	0.852879	0.986405
175	Pentose phosphate pathway	3 (0.82%)	627 (1.29%)	0.85424	0.986405
176	Colorectal cancer	1 (0.27%)	256 (0.53%)	0.857299	0.986405
177	Sulfur metabolism	1 (0.27%)	259 (0.53%)	0.860527	0.986405
178	B cell receptor signaling pathway	1 (0.27%)	261 (0.54%)	0.862638	0.986405
179	Parkinson's disease	1 (0.27%)	264 (0.54%)	0.865745	0.986405
180	Protein processing in endoplasmic reticulum	7 (1.91%)	1309 (2.7%)	0.867327	0.986405
181	Axon guidance	1 (0.27%)	266 (0.55%)	0.867777	0.986405
182	Homologous recombination	2 (0.54%)	468 (0.96%)	0.87017	0.986405
183	Adherens junction	1 (0.27%)	277 (0.57%)	0.87842	0.986405
184	One carbon pool by folate	1 (0.27%)	279 (0.57%)	0.880261	0.986405
185	Metabolism of xenobiotics by cytochrome P450	1 (0.27%)	281 (0.58%)	0.882074	0.986405
186	Drug metabolism - cytochrome P450	1 (0.27%)	281 (0.58%)	0.882074	0.986405
187	Nucleotide excision repair	2 (0.54%)	509 (1.05%)	0.898602	0.994186
188	Plant hormone signal transduction	22 (5.99%)	3689 (7.6%)	0.899868	0.994186
189	Glycerolipid metabolism	2 (0.54%)	530 (1.09%)	0.910814	0.994186
190	Oxidative phosphorylation	2 (0.54%)	535 (1.1%)	0.913512	0.994186
191	Two-component system	2 (0.54%)	545 (1.12%)	0.91868	0.994186
192	Cyanoamino acid metabolism	1 (0.27%)	335 (0.69%)	0.921913	0.994186
193	mTOR signaling pathway	1 (0.27%)	343 (0.71%)	0.926542	0.994186
194	Shigellosis	1 (0.27%)	357 (0.74%)	0.933994	0.994186
195	Glycerophospholipid metabolism	2 (0.54%)	607 (1.25%)	0.944776	0.994186
196	Glutamatergic synapse	1 (0.27%)	386 (0.79%)	0.947118	0.994186
197	MAPK signaling pathway	2 (0.54%)	614 (1.26%)	0.947164	0.994186
198	Tight junction	1 (0.27%)	390 (0.8%)	0.948711	0.994186
199	Vibrio cholerae infection	1 (0.27%)	413 (0.85%)	0.956985	0.994186
200	Carotenoid biosynthesis	1 (0.27%)	435 (0.9%)	0.96365	0.994186
201	Mismatch repair	1 (0.27%)	440 (0.91%)	0.965014	0.994186
202	Glycine, serine and threonine metabolism	2 (0.54%)	691 (1.42%)	0.967701	0.994186
203	Metabolic pathways	80 (21.8%)	12627 (26%)	0.973132	0.994186
204	Fc gamma R-mediated phagocytosis	1 (0.27%)	506 (1.04%)	0.978898	0.994186
205	Other glycan degradation	1 (0.27%)	512 (1.05%)	0.979847	0.994186
206	Alanine, aspartate and glutamate metabolism	1 (0.27%)	588 (1.21%)	0.988751	0.998351
207	Lysosome	1 (0.27%)	832 (1.71%)	0.998281	0.998626
208	Fanconi anemia pathway	1 (0.27%)	861 (1.77%)	0.998626	0.998626
