# Supplementary material for: Comparative transcriptome analysis of soybean response to bean pyralid larvae
Source: BMC Genomics. 2017 Nov 13;18:871. doi: 10.1186/s12864-017-4256-7 (PMC5683215; doi:10.1186/s12864-017-4256-7)
Supplement: Supplementary file 12 — Pathway analysis the DEGs of HSK48-VS-HRK48. (XLS 90 kb) [file 12864_2017_4256_MOESM12_ESM.xls]

## Sheet: Sheet1
	Table S12. Pathway analysis the DEGs of HSK48-VS-HRK48
N0.	Pathway	DEGs with pathway annotation (298)	All genes with pathway annotation (48566)	Pvalue	Qvalue
1	Aminoacyl-tRNA biosynthesis	12 (4.03%)	329 (0.68%)	1.11414e-06	0.000232854
2	Plant-pathogen interaction	42 (14.09%)	4211 (8.67%)	0.00125011	0.130637
3	Primary immunodeficiency	2 (0.67%)	11 (0.02%)	0.00198974	0.138619
4	Flavone and flavonol biosynthesis	5 (1.68%)	259 (0.53%)	0.0223459	0.898722
5	Novobiocin biosynthesis	1 (0.34%)	6 (0.01%)	0.0362576	0.898722
6	Cytosolic DNA-sensing pathway	6 (2.01%)	471 (0.97%)	0.0716751	0.898722
7	mRNA surveillance pathway	8 (2.68%)	729 (1.5%)	0.0822087	0.898722
8	Huntington's disease	9 (3.02%)	858 (1.77%)	0.0842658	0.898722
9	Fatty acid degradation	5 (1.68%)	390 (0.8%)	0.0935675	0.898722
10	One carbon pool by folate	4 (1.34%)	279 (0.57%)	0.0938215	0.898722
11	Dopaminergic synapse	4 (1.34%)	285 (0.59%)	0.099445	0.898722
12	Hedgehog signaling pathway	3 (1.01%)	189 (0.39%)	0.110998	0.898722
13	ABC transporters	10 (3.36%)	1088 (2.24%)	0.13514	0.898722
14	Fluorobenzoate degradation	1 (0.34%)	24 (0.05%)	0.137355	0.898722
15	Toluene degradation	1 (0.34%)	24 (0.05%)	0.137355	0.898722
16	Ubiquitin mediated proteolysis	9 (3.02%)	959 (1.97%)	0.138306	0.898722
17	Glutathione metabolism	5 (1.68%)	446 (0.92%)	0.141114	0.898722
18	Nitrogen metabolism	5 (1.68%)	450 (0.93%)	0.144856	0.898722
19	Stilbenoid, diarylheptanoid and gingerol biosynthesis	5 (1.68%)	451 (0.93%)	0.145798	0.898722
20	Amphetamine addiction	3 (1.01%)	218 (0.45%)	0.150808	0.898722
21	Focal adhesion	5 (1.68%)	457 (0.94%)	0.151505	0.898722
22	Flavonoid biosynthesis	6 (2.01%)	596 (1.23%)	0.162062	0.898722
23	Glyoxylate and dicarboxylate metabolism	4 (1.34%)	354 (0.73%)	0.174103	0.898722
24	RNA polymerase	6 (2.01%)	617 (1.27%)	0.180662	0.898722
25	Influenza A	16 (5.37%)	2023 (4.17%)	0.181927	0.898722
26	alpha-Linolenic acid metabolism	3 (1.01%)	243 (0.5%)	0.18819	0.898722
27	Styrene degradation	1 (0.34%)	34 (0.07%)	0.188878	0.898722
28	Synthesis and degradation of ketone bodies	1 (0.34%)	34 (0.07%)	0.188878	0.898722
29	Biosynthesis of unsaturated fatty acids	2 (0.67%)	132 (0.27%)	0.194479	0.898722
30	Basal transcription factors	3 (1.01%)	252 (0.52%)	0.20219	0.898722
31	Nucleotide excision repair	5 (1.68%)	509 (1.05%)	0.204559	0.898722
32	Arginine and proline metabolism	5 (1.68%)	517 (1.06%)	0.213226	0.898722
33	Dilated cardiomyopathy	2 (0.67%)	143 (0.29%)	0.219067	0.898722
34	Ribosome	11 (3.69%)	1373 (2.83%)	0.225358	0.898722
35	Aminobenzoate degradation	14 (4.7%)	1816 (3.74%)	0.228157	0.898722
36	Vascular smooth muscle contraction	3 (1.01%)	276 (0.57%)	0.240583	0.898722
37	RNA transport	8 (2.68%)	967 (1.99%)	0.244985	0.898722
38	Insulin signaling pathway	6 (2.01%)	688 (1.42%)	0.249064	0.898722
39	Glycine, serine and threonine metabolism	6 (2.01%)	691 (1.42%)	0.252111	0.898722
40	C5-Branched dibasic acid metabolism	1 (0.34%)	48 (0.1%)	0.255898	0.898722
41	Amoebiasis	2 (0.67%)	160 (0.33%)	0.257493	0.898722
42	Plant hormone signal transduction	26 (8.72%)	3689 (7.6%)	0.258882	0.898722
43	Protein digestion and absorption	2 (0.67%)	161 (0.33%)	0.259761	0.898722
44	Microbial metabolism in diverse environments	29 (9.73%)	4155 (8.56%)	0.260576	0.898722
45	Measles	13 (4.36%)	1724 (3.55%)	0.262988	0.898722
46	Tyrosine metabolism	14 (4.7%)	1878 (3.87%)	0.265865	0.898722
47	Circadian rhythm - plant	6 (2.01%)	710 (1.46%)	0.271635	0.898722
48	Porphyrin and chlorophyll metabolism	3 (1.01%)	295 (0.61%)	0.271769	0.898722
49	Flagellar assembly	1 (0.34%)	52 (0.11%)	0.274013	0.898722
50	p53 signaling pathway	3 (1.01%)	297 (0.61%)	0.27508	0.898722
51	NF-kappa B signaling pathway	12 (4.03%)	1597 (3.29%)	0.277936	0.898722
52	Phenylpropanoid biosynthesis	7 (2.35%)	860 (1.77%)	0.277978	0.898722
53	Basal cell carcinoma	1 (0.34%)	53 (0.11%)	0.278472	0.898722
54	Retinol metabolism	2 (0.67%)	171 (0.35%)	0.282435	0.898722
55	Polyketide sugar unit biosynthesis	1 (0.34%)	54 (0.11%)	0.282904	0.898722
56	Alcoholism	4 (1.34%)	441 (0.91%)	0.286718	0.898722
57	Monoterpenoid biosynthesis	1 (0.34%)	55 (0.11%)	0.287309	0.898722
58	Naphthalene degradation	3 (1.01%)	306 (0.63%)	0.290025	0.898722
59	Epstein-Barr virus infection	9 (3.02%)	1168 (2.4%)	0.291182	0.898722
60	Methane metabolism	4 (1.34%)	446 (0.92%)	0.293544	0.898722
61	Photosynthesis - antenna proteins	1 (0.34%)	57 (0.12%)	0.296038	0.898722
62	Indole alkaloid biosynthesis	1 (0.34%)	58 (0.12%)	0.300363	0.898722
63	Gastric acid secretion	2 (0.67%)	179 (0.37%)	0.300535	0.898722
64	Selenocompound metabolism	2 (0.67%)	181 (0.37%)	0.305049	0.898722
65	Histidine metabolism	2 (0.67%)	181 (0.37%)	0.305049	0.898722
66	Morphine addiction	2 (0.67%)	183 (0.38%)	0.309559	0.898722
67	Tryptophan metabolism	2 (0.67%)	185 (0.38%)	0.314061	0.898722
68	Apoptosis	12 (4.03%)	1652 (3.4%)	0.316795	0.898722
69	Circadian rhythm - fly	1 (0.34%)	62 (0.13%)	0.317398	0.898722
70	Fat digestion and absorption	1 (0.34%)	63 (0.13%)	0.321592	0.898722
71	Long-term potentiation	3 (1.01%)	335 (0.69%)	0.338447	0.898722
72	Cyanoamino acid metabolism	3 (1.01%)	335 (0.69%)	0.338447	0.898722
73	Bacterial chemotaxis	2 (0.67%)	197 (0.41%)	0.340927	0.898722
74	Arrhythmogenic right ventricular cardiomyopathy (ARVC)	1 (0.34%)	69 (0.14%)	0.346221	0.898722
75	Benzoate degradation	11 (3.69%)	1540 (3.17%)	0.347095	0.898722
76	Cell cycle - Caulobacter	1 (0.34%)	72 (0.15%)	0.358199	0.898722
77	Regulation of actin cytoskeleton	4 (1.34%)	498 (1.03%)	0.365343	0.898722
78	Cocaine addiction	1 (0.34%)	74 (0.15%)	0.366063	0.898722
79	Ethylbenzene degradation	10 (3.36%)	1436 (2.96%)	0.387266	0.898722
80	Hypertrophic cardiomyopathy (HCM)	2 (0.67%)	220 (0.45%)	0.391406	0.898722
81	Fatty acid elongation	1 (0.34%)	82 (0.17%)	0.396569	0.898722
82	Taste transduction	1 (0.34%)	82 (0.17%)	0.396569	0.898722
83	Toxoplasmosis	12 (4.03%)	1761 (3.63%)	0.39699	0.898722
84	Leishmaniasis	11 (3.69%)	1605 (3.3%)	0.397576	0.898722
85	Lysine degradation	2 (0.67%)	227 (0.47%)	0.406435	0.898722
86	Bile secretion	5 (1.68%)	688 (1.42%)	0.414791	0.898722
87	Herpes simplex infection	4 (1.34%)	541 (1.11%)	0.424584	0.898722
88	Chagas disease (American trypanosomiasis)	11 (3.69%)	1641 (3.38%)	0.425761	0.898722
89	Chloroalkane and chloroalkene degradation	3 (1.01%)	389 (0.8%)	0.427577	0.898722
90	Cutin, suberine and wax biosynthesis	2 (0.67%)	237 (0.49%)	0.427588	0.898722
91	Neurotrophin signaling pathway	12 (4.03%)	1806 (3.72%)	0.430659	0.898722
92	Limonene and pinene degradation	12 (4.03%)	1810 (3.73%)	0.433654	0.898722
93	Pertussis	11 (3.69%)	1652 (3.4%)	0.434376	0.898722
94	Toll-like receptor signaling pathway	11 (3.69%)	1656 (3.41%)	0.437507	0.898722
95	Base excision repair	3 (1.01%)	399 (0.82%)	0.443678	0.898722
96	Glycosylphosphatidylinositol(GPI)-anchor biosynthesis	3 (1.01%)	402 (0.83%)	0.448474	0.898722
97	Purine metabolism	12 (4.03%)	1843 (3.79%)	0.458325	0.898722
98	Wnt signaling pathway	4 (1.34%)	566 (1.17%)	0.458432	0.898722
99	Sphingolipid metabolism	2 (0.67%)	252 (0.52%)	0.458557	0.898722
100	Drug metabolism - other enzymes	1 (0.34%)	100 (0.21%)	0.459963	0.898722
101	Nicotine addiction	1 (0.34%)	101 (0.21%)	0.463284	0.898722
102	Leukocyte transendothelial migration	1 (0.34%)	103 (0.21%)	0.469864	0.898722
103	Chlorocyclohexane and chlorobenzene degradation	1 (0.34%)	103 (0.21%)	0.469864	0.898722
104	Pancreatic secretion	1 (0.34%)	103 (0.21%)	0.469864	0.898722
105	Adipocytokine signaling pathway	2 (0.67%)	258 (0.53%)	0.470671	0.898722
106	Ribosome biogenesis in eukaryotes	4 (1.34%)	589 (1.21%)	0.488964	0.898722
107	Fructose and mannose metabolism	13 (4.36%)	2050 (4.22%)	0.491523	0.898722
108	Systemic lupus erythematosus	1 (0.34%)	110 (0.23%)	0.492267	0.898722
109	Tropane, piperidine and pyridine alkaloid biosynthesis	1 (0.34%)	110 (0.23%)	0.492267	0.898722
110	Streptomycin biosynthesis	1 (0.34%)	111 (0.23%)	0.49539	0.898722
111	Spliceosome	7 (2.35%)	1089 (2.24%)	0.503446	0.898722
112	Mismatch repair	3 (1.01%)	440 (0.91%)	0.507638	0.898722
113	GABAergic synapse	2 (0.67%)	277 (0.57%)	0.507938	0.898722
114	Adherens junction	2 (0.67%)	277 (0.57%)	0.507938	0.898722
115	Glycerophospholipid metabolism	4 (1.34%)	607 (1.25%)	0.512362	0.898722
116	Metabolism of xenobiotics by cytochrome P450	2 (0.67%)	281 (0.58%)	0.515564	0.898722
117	Drug metabolism - cytochrome P450	2 (0.67%)	281 (0.58%)	0.515564	0.898722
118	Meiosis - yeast	3 (1.01%)	451 (0.93%)	0.524147	0.898722
119	Carbon fixation pathways in prokaryotes	1 (0.34%)	121 (0.25%)	0.525581	0.898722
120	Benzoxazinoid biosynthesis	1 (0.34%)	122 (0.25%)	0.5285	0.898722
121	Olfactory transduction	1 (0.34%)	123 (0.25%)	0.5314	0.898722
122	Glycolysis / Gluconeogenesis	5 (1.68%)	793 (1.63%)	0.537416	0.898722
123	Pentose phosphate pathway	4 (1.34%)	627 (1.29%)	0.537774	0.898722
124	Chemokine signaling pathway	2 (0.67%)	293 (0.6%)	0.537968	0.898722
125	Viral myocarditis	1 (0.34%)	129 (0.27%)	0.548433	0.898722
126	Homologous recombination	3 (1.01%)	468 (0.96%)	0.549054	0.898722
127	Protein processing in endoplasmic reticulum	8 (2.68%)	1309 (2.7%)	0.553896	0.898722
128	Melanogenesis	2 (0.67%)	303 (0.62%)	0.556087	0.898722
129	DNA replication	3 (1.01%)	473 (0.97%)	0.556233	0.898722
130	Synaptic vesicle cycle	2 (0.67%)	306 (0.63%)	0.561424	0.898722
131	Phototransduction - fly	1 (0.34%)	138 (0.28%)	0.572832	0.898722
132	Transcriptional misregulation in cancer	2 (0.67%)	313 (0.64%)	0.573698	0.898722
133	Prion diseases	2 (0.67%)	313 (0.64%)	0.573698	0.898722
134	Retrograde endocannabinoid signaling	2 (0.67%)	319 (0.66%)	0.584018	0.898722
135	Polycyclic aromatic hydrocarbon degradation	2 (0.67%)	322 (0.66%)	0.589109	0.898722
136	Salivary secretion	1 (0.34%)	145 (0.3%)	0.590897	0.898722
137	Pyrimidine metabolism	17 (5.7%)	2864 (5.9%)	0.59128	0.898722
138	NOD-like receptor signaling pathway	1 (0.34%)	146 (0.3%)	0.593414	0.898722
139	Vasopressin-regulated water reabsorption	1 (0.34%)	150 (0.31%)	0.603332	0.907168
140	Pentose and glucuronate interconversions	4 (1.34%)	691 (1.42%)	0.614276	0.917027
141	Endocrine and other factor-regulated calcium reabsorption	1 (0.34%)	157 (0.32%)	0.620111	0.918097
142	Ascorbate and aldarate metabolism	2 (0.67%)	344 (0.71%)	0.62503	0.918097
143	Bisphenol degradation	2 (0.67%)	346 (0.71%)	0.628172	0.918097
144	Glycerolipid metabolism	3 (1.01%)	530 (1.09%)	0.633048	0.918799
145	Metabolic pathways	75 (25.17%)	12627 (26%)	0.650126	0.932771
146	Two-component system	3 (1.01%)	545 (1.12%)	0.651665	0.932771
147	Biosynthesis of secondary metabolites	36 (12.08%)	6205 (12.78%)	0.66664	0.932771
148	Pantothenate and CoA biosynthesis	1 (0.34%)	181 (0.37%)	0.672448	0.932771
149	Prostate cancer	2 (0.67%)	382 (0.79%)	0.681274	0.932771
150	Photosynthesis	1 (0.34%)	188 (0.39%)	0.686313	0.932771
151	ErbB signaling pathway	1 (0.34%)	189 (0.39%)	0.688245	0.932771
152	Linoleic acid metabolism	1 (0.34%)	190 (0.39%)	0.690165	0.932771
153	Tight junction	2 (0.67%)	390 (0.8%)	0.6922	0.932771
154	Endometrial cancer	1 (0.34%)	193 (0.4%)	0.695856	0.932771
155	Valine, leucine and isoleucine biosynthesis	1 (0.34%)	194 (0.4%)	0.69773	0.932771
156	Amino sugar and nucleotide sugar metabolism	4 (1.34%)	772 (1.59%)	0.699085	0.932771
157	Hepatitis C	1 (0.34%)	196 (0.4%)	0.701442	0.932771
158	Proteasome	1 (0.34%)	202 (0.42%)	0.712311	0.932771
159	Tuberculosis	11 (3.69%)	2045 (4.21%)	0.713446	0.932771
160	Cholinergic synapse	1 (0.34%)	203 (0.42%)	0.714083	0.932771
161	Vibrio cholerae infection	2 (0.67%)	413 (0.85%)	0.721903	0.933563
162	Bacterial invasion of epithelial cells	1 (0.34%)	209 (0.43%)	0.724493	0.933563
163	Diterpenoid biosynthesis	1 (0.34%)	217 (0.45%)	0.737787	0.933563
164	T cell receptor signaling pathway	1 (0.34%)	219 (0.45%)	0.741009	0.933563
165	Steroid biosynthesis	1 (0.34%)	221 (0.46%)	0.744192	0.933563
166	Phosphatidylinositol signaling system	2 (0.67%)	440 (0.91%)	0.753657	0.933563
167	Serotonergic synapse	1 (0.34%)	228 (0.47%)	0.755028	0.933563
168	Butanoate metabolism	1 (0.34%)	231 (0.48%)	0.759531	0.933563
169	Fatty acid biosynthesis	1 (0.34%)	232 (0.48%)	0.761014	0.933563
170	Zeatin biosynthesis	1 (0.34%)	235 (0.48%)	0.765407	0.933563
171	Inositol phosphate metabolism	2 (0.67%)	453 (0.93%)	0.767803	0.933563
172	Gap junction	1 (0.34%)	237 (0.49%)	0.768291	0.933563
173	Colorectal cancer	1 (0.34%)	256 (0.53%)	0.793987	0.94678
174	Pathogenic Escherichia coli infection	1 (0.34%)	259 (0.53%)	0.797775	0.94678
175	B cell receptor signaling pathway	1 (0.34%)	261 (0.54%)	0.800263	0.94678
176	Calcium signaling pathway	1 (0.34%)	262 (0.54%)	0.801495	0.94678
177	Terpenoid backbone biosynthesis	1 (0.34%)	264 (0.54%)	0.803937	0.94678
178	Axon guidance	1 (0.34%)	266 (0.55%)	0.806349	0.94678
179	Salmonella infection	1 (0.34%)	274 (0.56%)	0.815704	0.948693
180	RNA degradation	3 (1.01%)	716 (1.47%)	0.817056	0.948693
181	Other glycan degradation	2 (0.67%)	512 (1.05%)	0.823457	0.949313
182	Cysteine and methionine metabolism	2 (0.67%)	517 (1.06%)	0.827577	0.949313
183	Oocyte meiosis	3 (1.01%)	736 (1.52%)	0.831217	0.949313
184	Ubiquinone and other terpenoid-quinone biosynthesis	1 (0.34%)	298 (0.61%)	0.841151	0.952483
185	Valine, leucine and isoleucine degradation	1 (0.34%)	300 (0.62%)	0.843107	0.952483
186	Protein export	1 (0.34%)	305 (0.63%)	0.847891	0.952738
187	Phenylalanine, tyrosine and tryptophan biosynthesis	1 (0.34%)	324 (0.67%)	0.864781	0.959047
188	Propanoate metabolism	1 (0.34%)	327 (0.67%)	0.867272	0.959047
189	TGF-beta signaling pathway	1 (0.34%)	327 (0.67%)	0.867272	0.959047
190	Endocytosis	2 (0.67%)	581 (1.2%)	0.873167	0.960107
191	Alanine, aspartate and glutamate metabolism	2 (0.67%)	588 (1.21%)	0.877418	0.960107
192	GnRH signaling pathway	1 (0.34%)	349 (0.72%)	0.884191	0.962479
193	Shigellosis	1 (0.34%)	357 (0.74%)	0.889795	0.96356
194	Glutamatergic synapse	1 (0.34%)	386 (0.79%)	0.907937	0.974025
195	HTLV-I infection	2 (0.67%)	676 (1.39%)	0.920742	0.974025
196	Galactose metabolism	1 (0.34%)	414 (0.85%)	0.922622	0.974025
197	Pyruvate metabolism	2 (0.67%)	690 (1.42%)	0.926141	0.974025
198	Progesterone-mediated oocyte maturation	1 (0.34%)	423 (0.87%)	0.926827	0.974025
199	Phenylalanine metabolism	1 (0.34%)	431 (0.89%)	0.930373	0.974025
200	Carotenoid biosynthesis	1 (0.34%)	435 (0.9%)	0.932081	0.974025
201	Pathways in cancer	2 (0.67%)	740 (1.52%)	0.942725	0.975083
202	Starch and sucrose metabolism	4 (1.34%)	1228 (2.53%)	0.944903	0.975083
203	Phagosome	1 (0.34%)	481 (0.99%)	0.948966	0.975083
204	Fc gamma R-mediated phagocytosis	1 (0.34%)	506 (1.04%)	0.956314	0.975083
205	Cell cycle	2 (0.67%)	793 (1.63%)	0.956421	0.975083
206	Alzheimer's disease	1 (0.34%)	533 (1.1%)	0.963069	0.977094
207	Fanconi anemia pathway	2 (0.67%)	861 (1.77%)	0.969462	0.978829
208	MAPK signaling pathway	1 (0.34%)	614 (1.26%)	0.977701	0.982402
209	Lysosome	1 (0.34%)	832 (1.71%)	0.994289	0.994289
