# Supplementary material for: Comparative transcriptome analysis of soybean response to bean pyralid larvae
Source: BMC Genomics. 2017 Nov 13;18:871. doi: 10.1186/s12864-017-4256-7 (PMC5683215; doi:10.1186/s12864-017-4256-7)
Supplement: Supplementary file 13 — DEGs confirmed by the qRT-PCR. (XLS 119 kb) [file 12864_2017_4256_MOESM13_ESM.xls]

## Sheet: Sheet1
Table S13. DEGs confirmed by the qRT-PCR
Gene ID	Annotation	Length(bp)	Primers used for qRT-PCR
			F(5’-3’)	R(3’ -5’)
Glyma.actin	Actin	158	TGGACTCTGGTGATGGTGTG	CTCAGCAGGTGGTGAACA
Glyma.20G169200.1	POD	130	CGCTATGCTCAAGATGGGTCA	AGTTTCCACCACATCTTCCACC
Glyma.04G220600.1	POD	91	ACGAGACCAACATAGAAACCGC	AGTGGTGCCAGATTGTTGTCC
Glyma.10G222400.1	POD	84	AAACCTCGACCCAACCGATG	AGCCTGTTGGTGAAGGAACC
Glyma.06G145300.1	POD	95	GACACCGCATTTGCAAGGA	GTTGGAGTTTGAAGATCAAGCGT
Glyma.09G277800.1	POD	88	CGCTTTCAACCATTAAGAGTGCAG	TCATGGAAATGAAGACGTAGGAGG
Glyma.18G211000.1	POD	159	GAGAAGACAGCAGGTCCCAAC	AGTAGGTCCACCAAGAGCTACAA
Glyma.08G179700.1	POD	102	GGGCTTGATAAAAGGCTTGCTTG	TCACCATCAGTACCAGTCTTCAAC
Glyma.13G138300.1	POD	142	GCACACTTTCATTTGGGCATAAG	GATTTCTGACCCACGAAACGG
Glyma.08G179600.1	POD	88	CACAACCAACGAAGCGAGTG	CCACGGCCTCTAACTAGGTG
Glyma.07G034900.1	linoleate 9S-lOX	118	GCGTTGTCTCTTTGATGGCG	TGGAAACTTGAGGGCTTGCT
Glyma.13G030300.1	LOX	150	TGGAACAATCGTGGGTTGAGA	GTTCATAAGGCACCACCCCA
Glyma.18G231300.4		114	TCACACTTCGTCAGCCATCA	GATTGCGTGAGCCACCATTA
Glyma.14G081600.1	26S proteasome regulatory subunit N11	126	TCCTCCGAGCAGGTCTACATC	GCGAACGGTGTACTCATCCA
Glyma.02G092500.1		103	AGCGGTGATGGTGGCTATCT	CCAGCTCTACGGTCACACCA
Glyma.01G188400.1	AP2-like factor, euAP2 lineage	126	GGTGGAAGCAGAACATTGGA	TGGAAGTTCGGAGTCCTCAA
Glyma.13G129000.1	GST	120	GCTTTAGAGCTGAAGGGCGT	TGTGGAAGCAAGTGTGGCTG
Glyma.16G103900.1	leucoanthocyanidin reductase	115	GGAAGAGCAAGGTTCTTGTGG	AGGCTCAACTCTGGCCTCTG
